# Supplementary material for: Quantitative proteomics of acutely-isolated mouse microglia identifies novel immune Alzheimer’s disease-related proteins
Source: Mol Neurodegener. 2018 Jun 28;13:34. doi: 10.1186/s13024-018-0266-4 (PMC6025801; doi:10.1186/s13024-018-0266-4)
Supplement: Supplementary file 1 — Table S1. Log2 transformed protein abundance data and differential expression analyses. (XLSX 1522 kb) [file 13024_2018_266_MOESM1_ESM.xlsx]

## Sheet: Sheet1
Table S1. Log2 transformed protein abundance data and differential expression analyses												Table S1. Quantitiative protein expression data (TMT) from acutely isolated adult microglia
		Log2(Normalized TMT Reporter Abundance); Perseus-Style Imputed Values: shown in blue 1.8SD downshift±0.3SD																			#N/A: Not detected in human brain proteome
		(F1, 126)	(F1, 127N)	(F1, 127C)	(F1, 128N)	(F1, 128C)	(F1, 129N)	(F1, 129C)	(F1, 130N)	(F1, 130C)	(F1, 131)	Groupwise	Groupwise	Avg_CV=0.0719	Avg_CV=0.055	Avg_CV=0.0556	T-test P-value		Log2 Fold Change (FC)		Human Brain Proteome (Ping et al, Scientific Data, 2018)
GeneSymbol	Unique ID	5xFAD1	5xFAD2	5xFAD3	LPS1	LPS2	LPS3	WT1	WT2	WT3	GIS	ANOVA_p	ANOVA_BH_FDR	CV_5xFAD	CV_LPS	CV_WT	5xFADvsWT	LPSvsWT	Log2FC_5xFADvsWT	Log2FC_LPSvsWT	ADvsCon_pvalue	ADvsCon_log2FC	Total # Peptide sequences	Total PSMs	Unique peptides
AI314180	Q6PDI5	8.81025	8.224	8.11738	6.95303	6.96116	7.10329	8.68054	8.69836	8.71459	7.43713	0.0001842	0.0346045	0.0444994	0.0120616	0.00195831	0.219097	4.46536e-06	-0.313949	-1.692	#N/A	#N/A	2	2	2
Tbc1d10a	Q5SPX8	9.67278	8.52943	8.40769	5.76818	5.83036	6.26303	8.96665	9.21989	9.08614	7.33896	0.00020454	0.0367478	0.0786829	0.0452736	0.0139359	0.618192	5.31026e-05	-0.220926	-3.13703	0.425847	-0.121154	2	2	2
Plekhg1	F6S200	3.73931	5.48543	5.02237	3.56071	3.44626	4.56071	6.77347	7.2724	6.56224	4.63807	0.00378658	0.0738208	0.190476	0.158995	0.053085	0.0196813	0.0018559	-2.12033	-3.01347	#N/A	#N/A	1	1	1
Cad	B2RQC6	7.9542	7.32373	7.39146	6.60288	6.54535	6.47735	8.06501	8.25456	7.92422	7.08215	0.00043978	0.0386743	0.045803	0.00960553	0.0205125	0.0769355	0.000113875	-0.524801	-1.5394	0.302856	0.0955163	3	5	3
Lpgat1	E9QL80	4.20605	3.45943	4.27053	5.04439	5.39232	4.20163	6.35931	5.71149	5.25172	4.87774	0.0193674	0.125858	0.113311	0.125473	0.0963687	0.012229	0.134341	-1.79551	-0.894726	0.0242512	-0.24077	1	1	1
Zc3h14	Q8BJ05	4.1227	4.20163	3.53605	4.2854	4.35755	4.47897	5.51096	6.36807	5.30012	4.45286	0.00351679	0.0716007	0.091979	0.0223651	0.0987754	0.0102865	0.0150892	-1.77292	-1.35241	0.798413	0.0262795	1	1	1
Dbt	P53395	10.2049	9.80429	9.81586	8.82305	8.70563	8.77512	9.97154	10.2621	10.093	9.16541	9.56958e-05	0.0247205	0.0229383	0.00673327	0.0144352	0.345052	0.000122812	-0.167189	-1.34095	0.00285874	-0.300859	6	7	6
Ampd3	O08739	4.4219	4.84298	5.24413	4.71149	4.6837	5.06178	6.27612	6.03342	6.67807	5.51728	0.00191092	0.0626806	0.085013	0.0437267	0.0514419	0.00787102	0.00251877	-1.49287	-1.51022	0.374732	0.136443	1	1	1
Rhox12	Q4TU81	9.53294	7.84987	8.1533	4	4.14568	4.96347	9.49225	9.81858	8.97011	7.34252	0.000162543	0.0335806	0.105386	0.11885	0.0454003	0.186067	0.000201063	-0.914943	-5.05726	#N/A	#N/A	1	2	1
Dhrs1	Q99L04	10.0639	9.45594	9.42249	8.55152	8.42585	8.52943	9.92154	10.2543	9.91229	9.11712	0.000584215	0.0423596	0.0374264	0.00789148	0.0194284	0.182187	0.000212426	-0.38193	-1.52712	0.611747	-0.147291	6	8	6
Mast1	Q9R1L5	9.97226	8.95826	9.07066	6.82018	6.9331	6.9507	9.17443	9.93899	9.63807	8.13904	0.000282025	0.037597	0.0595513	0.0102625	0.0401883	0.556645	0.000288998	-0.250103	-2.6825	0.0410206	-0.163752	5	5	5
Commd2	Q8BXC6	8.54535	7.87713	7.94251	6.31107	6.32012	6.7879	8.44584	8.31515	8.51688	7.19869	0.00024331	0.0359128	0.0453572	0.0421324	0.0121441	0.240113	0.000314259	-0.304293	-1.95293	0.712419	0.0389865	1	1	1
Exd2	F8WID1	4.48756	4.30743	4.83794	5.82528	6.10852	5.16189	5.83289	6.36807	5.88509	5.50144	0.00568585	0.0824555	0.0593647	0.0852624	0.0489452	0.00300733	0.371395	-1.48437	-0.330119	0.554443	0.0662737	1	1	1
Fh1	P97807	13.04	12.7927	12.7661	12.2536	12.1785	12.0559	12.8601	12.9269	12.9836	12.3359	0.000257688	0.0367267	0.0117395	0.00820706	0.00478562	0.576023	0.000359017	-0.0572923	-0.760859	#N/A	#N/A	24	70	24
Ccdc51	Q3URS9	5.45615	6.7252	6.88753	7.06932	7.30743	6.77215	7.68018	8.25456	7.47978	7.35138	0.0428769	0.169742	0.123304	0.038042	0.0515256	0.0464827	0.0537519	-1.44855	-0.755209	0.847038	-0.0137157	3	3	3
Wipi2	Q80W47	8.90779	8.23122	7.50621	5.15785	5.01792	5.98641	8.83605	8.68475	8.84392	6.74281	0.000375632	0.0361013	0.0853226	0.0971638	0.0102082	0.232756	0.000375892	-0.573166	-3.40085	0.0928525	-0.135137	1	1	1
Tuba8	Q9JJZ2	4.73142	6.16993	6.25927	5.50144	5.58796	6.54998	7.19967	7.04876	7.09276	6.03782	0.055878	0.190391	0.149904	0.0989841	0.0109101	0.0486445	0.0219652	-1.39352	-1.23394	0.0694639	-0.184773	22	143	1
Hpx	Q91X72	4.61939	5.04876	4.64664	3.59694	3.75489	3.96347	4.99548	4.92442	5.03562	3.79701	0.000343233	0.0345962	0.0503849	0.0487441	0.0112968	0.208457	0.000397918	-0.213578	-1.21341	0.466727	0.248189	1	1	1
Dennd5a	Q6PAL8	7.53294	6.50938	6.96116	4.93074	4.74416	4.35755	6.7879	7.19771	6.8679	5.63807	0.000338016	0.0358193	0.0732667	0.062502	0.0312499	0.884005	0.000415022	0.0499908	-2.27369	0.762355	0.0499797	1	1	1
Hist2h2be	Q64524	4.60262	4.91169	5.82018	6.01123	6.73471	6.43129	6.41785	6.36807	6.45943	6.18388	0.014255	0.1144	0.123818	0.0568338	0.00713038	0.0236208	0.919629	-1.30362	-0.0227095	#N/A	#N/A	10	83	1
Tmem30a	Q8VEK0	6.29462	7.0864	7.4814	9.31832	9.22062	8.49825	8.76587	7.87406	8.10696	8.95128	0.00725794	0.0900808	0.0869039	0.049702	0.0560739	0.0420998	0.109241	-1.29482	0.763436	0.376337	0.0767163	1	7	1
Kndc1	Q0KK55	8.94486	8.87498	9.12954	6.47573	6.57592	6.65392	9.15152	10.1649	9.69645	8.09751	4.01982e-05	0.0207683	0.0146412	0.0135986	0.0524428	0.0853675	0.000476559	-0.687832	-3.10244	0.0181476	-0.263365	1	1	1
Col6a3	E9PWQ3	4.84731	4.6837	5.51096	5.34696	5.80735	5.30378	6.41785	6.32012	6.00675	5.18587	0.00973891	0.0998781	0.0873747	0.0508767	0.0343733	0.0118608	0.019971	-1.23425	-0.76221	0.680039	0.158256	1	1	1
Cuedc1	Q8R3V6	8.26491	7.23458	6.8392	4.34341	4.51728	3.53605	7.15482	7.3906	7.52199	6.03782	0.000400179	0.0359571	0.0988477	0.126707	0.0252921	0.846627	0.000551629	0.0904278	-3.22356	#N/A	#N/A	2	2	2
Cd9	P40240	6.3505	6.36282	6.8392	6.44956	6.43129	5.29278	7.86109	7.72996	7.43713	6.04876	0.00963563	0.0990645	0.0427565	0.109387	0.0282773	0.00473894	0.0158714	-1.15855	-1.61818	0.333598	0.326444	1	1	1
5031439G07Rik	B1APX2	8.83036	8.24508	9.01346	5.31832	5.71699	5.52982	8.52826	9.72554	9.40663	7.49426	0.000100228	0.0243604	0.0461519	0.036123	0.0672486	0.28662	0.000599376	-0.523843	-3.69843	#N/A	#N/A	2	2	2
D15Ertd621e	Q3UVG3	8.09329	7.66888	7.33002	5.73606	5.93074	6.35226	8.27053	8.65213	8.1205	7.23745	0.000316797	0.0363704	0.0496831	0.0524416	0.0328344	0.074844	0.000629138	-0.650321	-2.34136	#N/A	#N/A	1	1	1
Mdk	P12025	6.85922	6.65249	6.56071	4.48543	4.41278	4.22497	6.27612	6.14568	6.78529	5.3147	3.13596e-05	0.0185395	0.0228522	0.0307259	0.0527893	0.24929	0.00064315	0.288445	-2.02797	0.00264308	2.2292	1	1	1
Tmem259	Q8CIV2-2	7.29462	5.9472	5.87774	2.848	2.53605	3.7866	6.64818	6.91409	7.12102	5.25927	0.000496619	0.041049	0.125328	0.212934	0.0343801	0.339496	0.000659382	-0.521239	-3.83754	#N/A	#N/A	1	1	1
Zdhhc5	Q8VDZ4	9.84015	9.29669	9.45142	8.41151	8.43546	8.74651	9.96823	10.0031	9.6987	8.92214	0.000651263	0.0456241	0.0293828	0.0219061	0.0168444	0.127718	0.000713492	-0.360594	-1.35885	0.327474	-0.0977053	7	7	7
Tinagl1	Q99JR5	9.9542	10.4038	10.4111	8.89996	8.90869	9.32845	10.4646	10.7814	10.7178	9.6498	0.000331033	0.0369736	0.0255155	0.0270744	0.015729	0.0906148	0.000716491	-0.398299	-1.60894	0.429781	0.222161	9	14	9
Asns	Q61024	9.22014	8.13237	7.97384	5.61765	5.37851	6.36982	8.61066	8.53993	8.71905	6.84549	0.000699784	0.0459091	0.0803628	0.0893651	0.0104618	0.670525	0.000728721	-0.181096	-2.83455	0.000353904	-0.525596	1	1	1
Atpaf1	H3BLL2	8.4187	7.6532	7.61839	5.68089	5.99095	6.34163	8.08958	8.38457	7.95478	6.80219	0.000532285	0.0415094	0.0572822	0.0550554	0.0269943	0.444224	0.000734601	-0.246215	-2.13849	0.0622538	-0.170256	2	2	2
Ogfrl1	Q8VE52	4.91677	4.51096	5.51096	6.66391	7.63445	5.50144	6.37851	5.59991	6.64097	6.01569	0.0854341	0.227953	0.101003	0.161811	0.0872369	0.0452121	0.599672	-1.2269	0.39347	0.236526	0.0938963	2	3	2
Sash1	F8VQK5	8.29416	7.81698	8.03892	6.04658	6.07895	6.56377	8.08958	8.61912	8.28123	7.50224	0.000138444	0.0317782	0.0296623	0.0465037	0.0321864	0.248177	0.000770416	-0.279958	-2.10021	0.35671	0.101408	1	1	1
Apc	Q61315	10.9006	10.253	10.6325	8.70908	8.91379	9.20604	10.8942	11.4895	10.9596	9.90854	0.000294203	0.0368463	0.0307118	0.027928	0.0293727	0.122912	0.000791845	-0.519025	-2.17146	0.393984	0.0505883	11	13	11
Tmem151b	Q68FE7	3.52271	4.36457	3.61211	2.40599	2.40599	3.20163	2.72696	2.89871	2.75078	2.43175	0.0178839	0.122172	0.120635	0.171969	0.0333245	0.0187365	0.678045	1.04098	-0.120944	0.751335	-0.041927	1	1	1
Diras1	Q91Z61	10.0384	8.92807	9.4814	7.18785	7.35315	7.90328	10.1237	10.4359	9.75889	8.62899	0.000748268	0.0468595	0.0585439	0.0500666	0.0335277	0.172131	0.00084354	-0.623554	-2.62474	0.00032447	-0.31099	3	5	2
Sar1a	P36536	6.45779	5.96347	6.79961	8.01625	8.03287	6.90328	8.07735	7.13134	7.47978	7.6703	0.0479515	0.177425	0.0656126	0.084622	0.0632621	0.0347318	0.859085	-1.15587	0.0879767	0.0740072	-0.105017	3	5	3
Nmt2	O70311	4.60269	4.41278	5.38543	4.94017	5.0045	4.55485	6.07039	6.34518	5.4363	5.25927	0.0260652	0.138824	0.107401	0.0503129	0.078333	0.0456233	0.0211781	-1.15032	-1.11745	0.224926	-0.166377	2	2	1
Clmn	Q8C5W0	10.2576	10.3625	10.581	8.81154	8.87067	9.05555	10.4113	11.1223	10.8794	9.55267	0.000168371	0.0331427	0.0158638	0.0142825	0.0334498	0.153001	0.0010266	-0.403971	-1.89176	0.270192	0.209529	7	8	7
Anks1b	Q8BIZ1	11.6865	11.573	11.562	11.9871	11.9617	12.0929	11.5472	11.5227	11.6328	11.6728	0.000287092	0.0370808	0.00594085	0.00578896	0.00499668	0.488008	0.00102767	0.0396336	0.44635	0.147245	-0.273474	14	24	13
Pak6	Q3ULB5	6.65105	5.98185	6.10643	4.42626	4.87283	5.06178	6.37851	6.36807	6.48059	5.25927	0.000731242	0.0472195	0.0569752	0.0681732	0.0097	0.479184	0.00107108	-0.162611	-1.6221	0.620872	-0.0828071	1	1	1
Rps15a	P62245	9.22786	8.75989	9.3746	7.13237	7.2114	7.22882	8.94339	9.8558	9.49326	8.43921	0.000299221	0.0363704	0.0351989	0.00714785	0.0487124	0.392253	0.00110278	-0.310034	-2.23995	0.848345	-0.0491276	2	3	2
Tmod1	P49813	8.54535	8.39103	8.38802	7.92362	7.9571	7.83731	8.41236	8.43463	8.29324	7.84298	0.000265557	0.0365908	0.0106593	0.00781762	0.00907159	0.417743	0.0011089	0.0613895	-0.474063	0.855167	-0.0213225	4	4	4
Pycard	Q9EPB4	6.55766	6.37504	6.30195	4.82273	4.94953	5.33628	7.02126	6.53916	7.09276	5.57894	0.000226698	0.0360366	0.0205415	0.0531189	0.043738	0.0673438	0.00135731	-0.472842	-1.84821	0.0541849	0.287125	1	1	1
Shank3	A0A0A0MQD5	11.9018	11.5893	11.7523	11.0637	11.1079	11.1575	11.6658	11.9245	11.9371	11.3159	0.000860673	0.0494066	0.0133074	0.00422417	0.0129303	0.495406	0.00137262	-0.094653	-0.732733	0.0559576	-0.225654	23	33	23
Insr	P15208	9.8051	9.16063	9.40131	7.04002	7.1334	7.3336	9.16591	10.15	10.1307	8.39703	0.00030318	0.0358036	0.0344404	0.020923	0.0573249	0.391983	0.00140775	-0.35986	-2.64653	0.562365	0.0354623	4	4	4
Npepl1	Q6NSR8	8.04275	8.62936	8.84894	4.18587	4.42626	5.17393	7.90268	9.35887	9.15076	7.17891	0.000217731	0.0374898	0.0489928	0.11213	0.089454	0.594555	0.00149675	-0.297088	-4.20875	0.0105244	0.33015	1	1	1
Gss	P51855	7.77939	7.59395	7.72247	6.85175	6.75756	7.06393	7.65607	7.62863	7.79377	6.87036	0.000218289	0.0360894	0.0123393	0.0227729	0.0115031	0.942212	0.0015247	0.00578248	-0.80174	0.0429	0.279354	3	3	3
Sccpdh	Q8R127	11.0035	10.8243	10.8741	10.438	10.5719	10.4434	10.8042	10.8311	10.8251	10.6326	0.000735246	0.0467474	0.00848528	0.00723401	0.00130366	0.210304	0.00165939	0.0805257	-0.335713	0.011234	-0.168462	12	13	12
1700037H04Rik	F8WIU1	8.05961	7.10224	7.28817	4.85798	4.88264	5.99322	8.17742	7.93723	8.08587	6.42962	0.000837174	0.0494307	0.0678376	0.123637	0.0150272	0.124895	0.00176955	-0.583497	-2.82222	#N/A	#N/A	1	1	1
Ak3	Q9WTP7	10.4545	10.2574	10.2764	9.66658	9.58383	9.90479	10.4186	10.4069	10.415	9.90704	0.000593932	0.0423205	0.0105276	0.0171461	0.000572503	0.252053	0.00195094	-0.0840973	-0.695114	0.155153	0.185967	6	9	6
Ndrg2	Q9QYG0-2	4.72138	4.6837	4.48543	7.43546	7.41954	6.49665	6.27612	5.14568	5.91648	5.93782	0.00176208	0.0611997	0.0273762	0.0755187	0.0999322	0.0281359	0.0425183	-1.14926	1.33779	0.151772	-0.155795	16	50	1
Stx6	Q9JKK1	6.23458	6.03122	5.98641	5.04439	5.05745	4.89239	5.91648	6.43463	6.09381	5.66676	0.000352487	0.0346877	0.0217381	0.0183592	0.0428311	0.724935	0.0020308	-0.064237	-1.15023	0.846166	0.0214466	1	1	1
Atox1	O08997	7.69488	7.79377	7.46923	9.02984	8.82082	9.2097	7.88203	7.64746	7.32373	8.50779	0.000340995	0.0352338	0.0217364	0.0215764	0.0368002	0.861957	0.00205942	0.0348868	1.40238	0.0610691	0.122981	2	3	2
Dnajc13	D4AFX7	8.67278	8.66107	8.72792	8.3672	8.47086	8.44832	8.79961	8.6893	8.7807	8.60881	0.000501863	0.0406736	0.00410959	0.00646859	0.00673678	0.156783	0.00211539	-0.0692812	-0.327742	0.286589	-0.100503	6	6	6
Ctss	F6WR04	4.43258	4.36457	3.65734	3.26303	3.05311	3.96347	5.09592	5.59991	5.14568	3	0.00388939	0.0734013	0.103409	0.139119	0.0525957	0.0187059	0.00433861	-1.12901	-1.85396	#N/A	#N/A	1	1	1
Dbndd2	Q9CRD4	4.65387	5.41278	5.58496	4.64386	5.59096	4.15381	6.29646	6.3906	6.34696	5.45286	0.0241198	0.134168	0.0949552	0.152327	0.0074255	0.0171865	0.0215154	-1.12747	-1.54846	#N/A	#N/A	1	1	1
Bcorl1	A2AQH4	4.72585	4.36457	4.38543	1.43296	2.7866	2.8679	5.88996	5.29646	5.64097	4.20217	0.000662905	0.0456628	0.0451537	0.341174	0.053133	0.00581681	0.00281899	-1.11718	-3.24664	#N/A	#N/A	1	1	1
Gng3	P63216	11.4119	11.4201	11.5261	10.1886	10.2789	10.7144	11.3484	11.5757	11.6364	10.865	0.000540682	0.0413836	0.00555992	0.0270506	0.0131769	0.517028	0.0036438	-0.0674571	-1.12617	0.0471317	-0.237403	5	25	5
Idh3b	Q91VA7	12.8738	12.7403	12.795	12.2364	12.2154	11.8849	12.9186	12.7461	12.9048	12.2668	0.000785564	0.048461	0.00523821	0.0162754	0.00745722	0.472906	0.00417879	-0.0534714	-0.744254	0.0285636	-0.221468	15	41	15
Fam83b	Q0VBM2	4.46058	5.57894	5.05745	5.21723	5.78921	5.93546	6.04658	6.22304	6.14771	5.98185	0.0376488	0.158455	0.111202	0.0672111	0.0144228	0.0276938	0.094154	-1.10679	-0.49181	#N/A	#N/A	1	1	1
Clasp2	F7DCH5	12.1402	12.1011	12.1313	11.3604	11.4165	11.6527	11.9963	12.238	12.2207	11.6602	0.000698828	0.0465829	0.00169116	0.0135139	0.0110963	0.744814	0.00471157	-0.0274673	-0.675139	0.756319	-0.0229429	31	57	27
Csmd2	V9GX34	8.45779	8.19525	8.22978	6.1375	6.11894	6.66249	7.73539	8.68475	8.69174	7.2891	0.000788158	0.0479063	0.0171997	0.048935	0.0657232	0.827424	0.00477748	-0.0763528	-2.06431	0.490988	-0.0688919	1	1	1
Nova2	G3UYX3	6.65105	6.48543	6.30195	4.29278	3.94486	4.90689	6.14364	6.79961	6.17393	5.20555	0.000684974	0.0464116	0.0269505	0.111175	0.0581083	0.673997	0.00487881	0.107087	-1.99088	0.569793	-0.0552023	1	1	1
Akr1b10	G5E895	8.50819	8.43463	8.53372	7.6489	7.25077	7.84674	7.48301	7.78267	7.43713	7.67384	0.00239534	0.0668904	0.00605843	0.0400339	0.0247981	0.00118852	0.947146	0.924577	0.014535	#N/A	#N/A	3	3	3
Gm10020	E9QAZ2	6.82018	6.93074	7.05637	8.75989	8.71253	8.25077	7.59768	7.64746	7.00675	7.9571	0.000823722	0.0493384	0.0170384	0.0328029	0.0480519	0.090494	0.0115631	-0.481534	1.1571	#N/A	#N/A	2	3	2
Ppp3cc	P48455	8.69488	8.20604	8.01792	6.77742	6.74953	7.33718	7.35843	7.78267	7.64024	7.2182	0.00481479	0.0777327	0.0420687	0.0476682	0.0284315	0.0397677	0.0489175	0.712498	-0.639072	0.298169	-0.0779475	5	12	1
Grin1	A2AI21	10.4349	10.1845	10.6142	11.3387	11.5447	10.3504	11.1608	10.6322	10.6687	11.0166	5.56829e-05	0.0230208	0.0207285	0.0576309	0.0272842	0.124537	0.560676	-0.409367	0.257365	0.0168881	-0.296251	18	27	3
Psmb8	P28063	7.10957	7.27612	7.07253	5.87036	5.96578	6.89603	6.11894	6.88142	6.36982	6.40429	0.072281	0.21172	0.0151612	0.0907478	0.060185	0.0404139	0.62031	0.696017	-0.212666	0.127511	0.530777	1	1	1
Maea	Q4VC33-2	9.27961	7.75489	8.07253	5.63227	5.57289	6.34696	9.2628	8.86604	8.90839	7.14873	0.000859783	0.05005	0.0961209	0.0736306	0.0241749	0.252151	0.00034431	-0.643401	-3.16171	0.983534	0.00253636	1	1	1
Rab4b	Q91ZR1	8.98128	8.84737	8.81218	8.37938	8.49586	8.40727	8.85736	9.10093	9.08268	8.61985	0.000884062	0.0500546	0.0100476	0.00721651	0.0150509	0.22789	0.00240493	-0.133379	-0.586155	0.46839	-0.0422562	6	18	4
Ank2	Q8C8R3-2	15.1531	15.1214	15.1045	14.7267	14.7501	14.8446	14.9269	15.0718	15.0594	14.8486	0.00101824	0.0507015	0.00162992	0.00422705	0.00534883	0.0922727	0.0139155	0.106917	-0.24558	0.0164968	0.411789	150	345	2
Chrm3	Q9ERZ3	8.62753	8.62388	8.89178	6.13545	5.97957	6.61029	7.78856	8.7738	9.2031	7.72247	0.00104671	0.0508942	0.0176294	0.0526334	0.0844448	0.783254	0.00695788	0.125914	-2.34672	0.453394	-0.15943	1	1	1
Ephb2	P54763-2	10.8353	9.90162	10.0242	8.77446	8.75956	9.01848	10.6903	10.9352	10.5334	9.44853	0.00103575	0.0509638	0.0494821	0.0164254	0.0188873	0.213631	0.000202875	-0.465962	-1.86882	0.481341	-0.0648755	6	8	5
Gpc6	Q8R3X6	7.26491	6.49825	6.80993	4.32193	4.26303	5.4822	7.83983	7.61912	7.13443	5.54844	0.00106102	0.0509897	0.0562224	0.146622	0.0479134	0.0917472	0.00316981	-0.673429	-2.84207	0.0913082	-0.372226	2	2	1
Ank2	Q8C8R3-4	9.59283	8.63481	8.50938	6.8679	6.71287	7.95594	8.89603	8.96	9.1205	7.92481	0.00101824	0.0513198	0.0664977	0.0943576	0.0128602	0.830097	0.010258	-0.0798359	-1.81327	0.0164968	0.411789	147	309	4
Ank2	S4R249	3.76373	5.01346	5.51096	6.25172	6.32912	7.13134	5.27426	4.19377	4.66622	6.1639	0.00101824	0.0519533	0.189009	0.0741236	0.114968	0.936661	0.0115016	0.0513018	1.85931	0.0164968	0.411789	149	345	0
Aldh1b1	Q9CZS1	10.7484	10.4903	10.6106	9.9901	10.0214	10.1902	10.6033	10.8537	10.7903	10.1202	0.00110499	0.0524939	0.0121609	0.0106914	0.0121131	0.278448	0.00220285	-0.132649	-0.681842	0.856623	0.0391263	12	17	12
Ank2	S4R2T7	4.32492	5.04876	5.21335	4.54844	4.62059	3.65535	5.09592	5.38888	5.20163	4.48543	0.00101824	0.0526028	0.0972039	0.125775	0.0283728	0.269314	0.0414467	-0.366469	-0.954021	0.0164968	0.411789	38	95	1
Rogdi	Q3TDK6	11.2706	10.56	10.768	9.27682	9.23769	8.68264	10.4797	11.1173	11.0045	9.90041	0.000994627	0.052701	0.0336186	0.0366577	0.0313107	0.997587	0.00279283	-0.00092724	-1.80143	0.036903	-0.181797	7	12	7
Katnal1	Q8K0T4	10.7191	9.77066	9.51235	7.83289	7.71836	8.2114	9.9334	10.0661	10.1558	8.59768	0.000946923	0.0528856	0.0635388	0.0325759	0.011133	0.897603	0.000194723	-0.0510579	-2.13089	0.00834775	-0.209225	2	3	2
Apool	Q78IK4	9.9857	8.50064	8.45327	4.55459	4.47897	6.35226	9.72962	9.69853	9.36129	7.45779	0.000960892	0.052952	0.0970387	0.20676	0.0212865	0.298701	0.00200745	-0.616608	-4.46787	0.239823	-0.109607	1	1	1
Ank2	S4R2F3	6.17393	4.80219	5.53605	8.61765	8.57667	6.35931	7.68018	5.74685	3.9313	7.97728	0.00101824	0.0532686	0.124713	0.164584	0.324009	0.81873	0.191297	-0.282054	2.0651	0.0164968	0.411789	84	245	1
Rgs20	Q9QZB1	9.81522	8.50343	8.74349	5.95652	6.07039	7.2114	9.82703	9.67331	9.53216	7.67384	0.000992511	0.0532728	0.0774281	0.108217	0.0152391	0.186253	0.00134278	-0.656785	-3.26473	0.368949	-0.175215	3	3	3
Clpx	Q9JHS4	7.26491	7.29002	7.28077	6.22882	6.1375	6.50144	6.51096	6.3906	7.00675	6.63081	0.00400239	0.0731943	0.00174455	0.0301061	0.0492127	0.027157	0.186728	0.642465	-0.346849	0.160514	-0.230105	1	1	1
Anks1	Q3UHP6	7.5812	7.12516	7.96521	5.66107	5.62644	4.94953	7.54612	8.808	8.16742	6.83289	0.00114266	0.0536679	0.0556477	0.0741232	0.0771929	0.231736	0.00306626	-0.616659	-2.7615	#N/A	#N/A	2	2	1
Rpl14	Q9CR57	7.77939	7.96463	7.58421	8.86388	8.83573	8.6664	7.57213	7.01903	7.69627	8.53138	0.00119276	0.054776	0.0244636	0.0121542	0.0485318	0.21448	0.00331779	0.346931	1.35952	0.215017	-0.164117	2	2	2
Nup37	Q9CWU9	5.64962	5.4363	4.94953	7.02901	6.98641	6.79181	6.86047	5.88264	6.39232	6.67384	0.00442761	0.076566	0.0671319	0.0182324	0.0766733	0.041944	0.128629	-1.03333	0.55727	0.0606358	0.177365	1	1	1
ND3	P03899	8.49586	6.58796	7.17692	4.29278	4.7866	5.56986	8.97957	8.62388	8.67349	6.48543	0.00125637	0.0570627	0.131659	0.13188	0.0219934	0.080372	0.000564765	-1.33873	-3.8759	#N/A	#N/A	1	1	1
Iqgap1	Q9JKF1	8.39189	7.31651	6.53605	3.97269	4.37156	4.83289	7.10748	7.3906	7.13443	5.926	0.00139919	0.0584131	0.125669	0.0980053	0.0216705	0.727427	0.000438649	0.203982	-2.81845	0.0168101	0.310015	2	2	2
Lrba	Q9ESE1	9.81025	8.36238	8.64097	6.41616	6.55766	6.92481	8.8141	9.15836	9.29944	7.9629	0.0014258	0.0589283	0.0859534	0.0395808	0.0274629	0.759673	0.000300112	-0.152765	-2.45775	0.810793	0.0244362	5	6	3
Gcat	O88986	9.25762	7.54381	7.97384	5.03562	4.94953	6.01346	8.45984	8.58496	8.34696	6.53294	0.00139789	0.0589543	0.107968	0.110818	0.0140662	0.712543	0.000845337	-0.205497	-3.13105	0.826623	-0.0544181	1	1	1
Dnm2	G3X9G4	9.5988	8.76719	8.82941	6.93899	6.93782	7.56605	8.50144	8.92154	8.88448	8.04385	0.00137509	0.0592009	0.0510984	0.0506987	0.0265233	0.37863	0.0028531	0.295978	-1.62153	0.667555	0.0703235	17	35	4
2210010C04Rik	Q9CPN9	5.64962	5.33628	5.24413	2.90689	3.20163	4.20163	5.88996	5.81762	5.4363	4.16189	0.00131915	0.0592591	0.0392902	0.197465	0.042652	0.178135	0.00542846	-0.304618	-2.27791	#N/A	#N/A	1	1	1
Trappc5	Q9CQA1	8.54535	6.38888	6.90569	4.0268	4.12102	4.70044	8.05907	7.84109	7.87652	5.96116	0.00136536	0.0594021	0.154658	0.0851749	0.0147591	0.379156	7.95643e-05	-0.645589	-3.64281	0.0687602	-0.16539	1	2	1
Hadha	Q8BMS1	12.2484	11.9898	12.0159	11.5222	11.5061	11.5757	11.7359	11.8516	11.8984	11.5319	0.00139659	0.0595067	0.011782	0.00316104	0.00707081	0.0549171	0.00505449	0.256025	-0.293985	0.0243271	0.177058	26	40	26
Rasgef1a	E9Q1N6	4.74229	4.59694	4.48543	3.05311	2.98185	3.49825	5.64674	5.59991	5.60288	4.55023	8.96948e-06	0.037197	0.0279509	0.0880656	0.00466824	0.000185488	0.000114235	-1.00829	-2.43877	0.116858	-0.384139	1	1	1
Mob1b	Q3UDM0	7.60437	8.01848	8.2148	5.72247	5.9472	5.63227	6.92955	7.86604	8.16088	6.80864	0.00146203	0.0598262	0.0392186	0.0281212	0.0840185	0.515753	0.00790906	0.293725	-1.88485	0.0155265	0.265887	1	1	1
Sorcs1	E9QQ02	8.40514	7.05528	7.70113	5.86542	6.05311	5.64962	8.05257	8.13186	7.73268	6.71562	0.00168268	0.0599534	0.0874473	0.0344791	0.0265078	0.570857	0.000232597	-0.251848	-2.11632	0.418872	-0.149465	1	1	1
Psmd5	Q8BJY1	10.4285	9.73251	9.77182	8.2075	8.21091	8.7187	9.58082	10.0286	9.88448	8.87989	0.00135631	0.0602751	0.0391835	0.0351069	0.0232496	0.605648	0.00250838	0.146298	-1.45226	0.300352	0.0704728	4	4	4
Alpl	P09242	7.10957	7.43129	7.46923	6.69209	6.77083	6.97499	8.14873	8.55497	8.31152	7.1334	0.000154221	0.0335426	0.0269347	0.021432	0.0245192	0.00364995	0.000461894	-1.00171	-1.52577	0.0234076	-0.42806	3	4	3
Acsf3	Q3URE1	9.53916	9.71631	10.0048	8.18785	8.30241	8.43338	9.36588	10.3134	10.1821	9.14134	0.0017834	0.0604163	0.0240961	0.0147879	0.0515769	0.571947	0.00569007	-0.200412	-1.64595	0.850461	-0.029765	5	5	5
Glrx5	Q80Y14	9.9857	9.90388	9.80719	9.23074	9.30629	9.58984	10.0879	10.1232	9.9472	9.57156	0.00181328	0.0604385	0.00902684	0.0201931	0.00926224	0.10788	0.00512678	-0.153833	-0.677135	0.178375	-0.18426	4	8	4
Osbp2	Q5QNQ6	8.97241	8.46516	8.56643	7.41785	7.1809	7.65464	8.49705	9.14848	8.81474	8.22304	0.00158211	0.0605446	0.0309694	0.0319321	0.0369321	0.566397	0.003811	-0.152091	-1.40229	0.294202	-0.0840919	2	2	2
Aspa	Q8R3P0	10.9495	9.44688	9.34917	7.77347	7.6532	7.86233	10.8432	10.6756	10.2568	8.72894	0.00180232	0.0605602	0.090477	0.0135198	0.0285164	0.283351	0.000105805	-0.676678	-2.82887	0.327224	0.304087	2	3	2
Ndrg2	Q9QYG0	12.6824	12.1943	12.2625	11.8807	11.7924	12.5348	12.3297	12.5478	12.2676	12.1484	0.00176208	0.0606897	0.0213525	0.0336011	0.0118878	0.991523	0.278052	-0.00197431	-0.312409	0.151772	-0.155795	17	51	2
Adssl1	J3QN31	8.75889	8.48301	8.89875	7.15381	6.98071	7.22304	8.10748	9.1316	8.91229	7.96578	0.00177685	0.0606902	0.024278	0.0175325	0.0618592	0.991988	0.00748802	-0.00357249	-1.59794	0.960302	0.00635275	1	2	1
Wars	P32921	10.584	10.453	10.3821	10.0519	10.0469	9.98627	10.2997	10.4208	10.5141	10.1509	0.00165974	0.0607039	0.0097826	0.00364153	0.0103278	0.512948	0.00427368	0.0614926	-0.383194	0.0424628	-0.131936	12	15	12
Pdpr	Q7TSQ8	9.48321	9.51668	9.62132	8.69209	8.52513	8.89785	9.28656	9.50661	9.73691	8.99152	0.0016753	0.060737	0.00755154	0.0214467	0.0236798	0.834781	0.00886258	0.0303811	-0.805002	0.128837	0.112637	7	11	7
Eva1a	Q91WM6	8.04275	7.62644	7.38457	5.37851	5.05745	6.28725	7.35843	7.71218	7.86851	6.50144	0.00164951	0.0608695	0.0433235	0.114429	0.0341771	0.883314	0.0064887	0.0382108	-2.07197	#N/A	#N/A	1	1	1
Vps51	Q3UVL4	8.09329	8.15886	8.2555	6.2724	6.08534	6.8505	7.15482	7.92955	7.64962	7.1127	0.00157891	0.0609869	0.00998894	0.0622993	0.0517686	0.0629313	0.0219957	0.59122	-1.17525	0.0132848	-0.240631	2	2	2
Pkp4	Q68FH0	11.4657	11.2903	11.5344	10.6676	10.6034	11.0294	11.5995	11.8925	11.6364	11.0707	0.00164152	0.06112	0.0110126	0.0213306	0.0136284	0.0759621	0.00429115	-0.279324	-0.94263	0.553198	0.0416286	18	31	17
Ttc19	Q8CC21	4.71029	4.80219	4.53605	6.39403	6.39403	5.50144	5.91648	5.88264	5.20163	6.37851	0.0107647	0.104193	0.0288662	0.0845304	0.0711679	0.0160342	0.319018	-0.984073	0.429584	0.00559207	-0.362567	1	1	1
Rab33a	P97950	7.75889	7.33002	7.25927	5.80219	5.86542	6.61471	7.54612	7.57969	7.6872	6.76951	0.00173463	0.0612744	0.0362922	0.0741635	0.00969149	0.392439	0.00464546	-0.154945	-1.51023	0.910693	-0.00949123	3	3	2
Dlst	Q9D2G2	12.6602	12.3382	12.4652	10.7426	10.8937	11.0336	11.7087	12.2123	12.6869	11.4694	0.00157403	0.0613712	0.0129887	0.0133634	0.04009	0.392099	0.011207	0.285207	-1.31265	0.478709	-0.10966	10	37	10
Pdcd4	Q61823	6.93546	5.38888	4.87774	2.94486	3.10434	2.94486	6.07039	6.22304	6.56224	4.66676	0.00155988	0.0614006	0.186849	0.0307119	0.040055	0.434636	2.9051e-05	-0.551195	-3.2872	0.0468765	0.191196	1	1	1
Slc25a46	Q9CQS4	8.10957	6.79312	6.42459	4.63807	5.05745	5.03562	7.90989	8.15836	7.52199	5.56377	0.00163605	0.0614727	0.124603	0.0480775	0.0407861	0.237771	0.000211863	-0.754324	-2.95303	0.0878262	-0.229957	1	1	1
P4hb	P09103	11.8464	11.8449	11.8165	12.608	12.5408	12.5635	12.3003	12.1283	11.8324	12.4308	0.00175966	0.0616342	0.00142389	0.0027232	0.0195803	0.140741	0.0248079	-0.251091	0.483757	0.436592	-0.0465937	23	39	23
Igtp	Q9DCE9	8.70563	7.41278	7.90147	5.96116	6.00225	5.94953	7.6886	8.17143	8.46923	7.25644	0.00162985	0.0618016	0.0815336	0.00463866	0.0485779	0.826282	0.00071963	-0.103126	-2.13877	#N/A	#N/A	1	1	1
Cdkn1b	P46414	7.00787	6.06393	6.21529	4.37851	4.7866	4.3147	6.09592	7.0045	6.67807	5.46923	0.0015421	0.0618786	0.0788561	0.0569798	0.0698102	0.699876	0.00230738	-0.163802	-2.09956	0.00104711	0.56286	1	1	1
Abi2	A0A087WRS3	5.55766	5.04876	4.53605	5.15381	4.853	5.33628	6.27612	5.74685	5.9472	5.14568	0.0330008	0.151211	0.101199	0.0477176	0.0446118	0.0472504	0.0137941	-0.942569	-0.875696	0.171189	-0.195271	9	14	1
Mios	Q8VE19	6.55766	5.62059	6.30195	3.81762	4.06178	4.89239	6.39746	6.69349	6.45943	4.99548	0.00152947	0.0619747	0.0786322	0.132343	0.0239576	0.291492	0.00259075	-0.356728	-2.25953	0.136306	-0.122244	1	1	1
Map7d1	A8Y5P4	9.41849	9.39596	9.54419	9.17717	9.24745	9.27333	9.51728	9.49865	9.55746	9.41003	0.00187485	0.0619917	0.00844994	0.00538947	0.00315592	0.219943	0.000963455	-0.0715833	-0.291812	0.0390693	-0.119634	9	13	9
Rufy1	Q8BIJ7	7.77939	6.36282	6.9331	4.3147	4.50462	5.34696	7.10748	7.42375	7.22593	5.86542	0.00192611	0.062192	0.101458	0.116351	0.022032	0.618526	0.00156154	-0.227281	-2.53029	0.627071	0.0519347	2	2	1
Csnk1e	Q9JMK2	9.41193	9.18636	8.85611	6.83036	6.58946	7.45204	8.22207	8.62863	9.30538	7.90388	0.00192518	0.0626524	0.0305468	0.0639723	0.0627664	0.289532	0.0123975	0.432778	-1.76141	0.0454638	0.156074	5	5	5
Stim2	I1E4X8	7.75889	7.29646	7.92896	6.9472	6.56529	6.91767	8.78463	8.48824	8.45861	7.10224	0.000390656	0.0358836	0.0427231	0.0312014	0.0210193	0.0132167	0.000390423	-0.915726	-1.76711	0.0680298	0.269696	1	2	1
Etfb	Q9DCW4	10.8203	10.6571	10.6978	11.2414	11.1013	11.2152	10.7042	10.8269	10.5449	11.1468	0.00196376	0.0629177	0.00791632	0.00665681	0.0132247	0.745775	0.0058707	0.0330838	0.493964	0.765572	-0.0202823	11	28	11
Ufm1	P61961	12.0405	10.1587	10.3542	7.21432	7.15987	8.6279	11.7584	11.6756	11.2183	9.34185	0.00198566	0.06313	0.0953485	0.10855	0.0251812	0.322607	0.00158518	-0.699585	-3.88339	0.0674181	0.194268	2	4	2
Smcr8	Q3UMB5	6.97269	6.91289	6.8679	6.85674	6.61176	6.85798	6.35931	6.14568	6.69627	6.83289	0.0321523	0.150664	0.00759953	0.0209278	0.0433706	0.0337922	0.105527	0.517406	0.375073	0.0137916	-0.212713	2	2	2
Mark2	E9QMP6	7.60437	7.69488	7.57818	8.74819	8.79799	8.31877	7.89603	7.74752	7.39232	8.65428	0.00217348	0.0637098	0.00802956	0.0305604	0.0337076	0.748224	0.0114898	-0.0528122	0.943026	0.0311262	-0.131409	9	10	6
Cpne2	P59108	4.69631	4.76553	4.67243	4.69488	5.2555	3.6893	5.68089	5.19771	5.91648	5.06178	0.0874688	0.230114	0.0102644	0.174542	0.0654518	0.0141861	0.105518	-0.886935	-1.0518	0.0966902	0.261627	2	2	2
Atp5k	Q06185	11.8377	11.5206	11.1953	10.5936	10.5118	10.7513	11.4635	11.622	11.6417	10.8223	0.002131	0.0638219	0.0278877	0.0114661	0.00843825	0.780118	0.000445468	-0.057878	-0.956866	#N/A	#N/A	6	13	6
Rpl24	Q8BP67	10.692	10.7603	10.6884	11.0908	10.9747	11.1891	10.5852	10.7554	10.5347	11.003	0.0021652	0.0639198	0.00378076	0.0096811	0.0108836	0.279093	0.00724195	0.0885013	0.459776	0.0550654	-0.194902	7	10	7
Tbc1d24	Q3UUG6	10.1503	8.81506	9.01987	7.40344	7.54381	7.86047	10.2165	10.0031	9.64295	8.56986	0.00211985	0.0639529	0.0770851	0.0307939	0.029122	0.234651	0.000397776	-0.625789	-2.35161	0.0734485	-0.182565	4	5	4
Ddx21	Q9JIK5	8.2503	7.6893	8.00056	5.08321	5.22882	6.1819	7.34873	8.72554	8.6359	6.93664	0.00221331	0.063969	0.0352205	0.10854	0.0935238	0.616507	0.00823092	-0.256668	-2.73874	0.601896	0.0348213	2	2	2
Acss2	A2AQN4	7.23554	5.96347	6.88753	3.63227	3.36457	5.06178	7.05853	7.09064	7.14771	5.41954	0.0022484	0.0640872	0.0981866	0.22701	0.00636275	0.348723	0.00429075	-0.403451	-3.07942	0.999129	-0.000122465	1	1	1
Bicd1	B2KG46	5.3505	5.22882	5.56071	3.9542	4.16189	4.12928	6.14364	6.61912	5.97728	4.74953	6.80789e-05	0.0234548	0.031209	0.0273641	0.0533236	0.0158092	0.000436512	-0.866669	-2.16489	0.773785	-0.0602706	1	1	1
S100a16	Q9D708	4.74977	5.2817	4.94953	6.92244	7.07895	5.02237	6.09592	5.67525	5.78398	6.37851	0.129654	0.276788	0.0538078	0.180542	0.0373162	0.0127221	0.50722	-0.858052	0.489533	0.0114223	0.294784	1	1	1
LOC102642088	Q9D358	10.6865	9.59264	9.66871	8.11738	8.02237	8.55804	9.93	10.113	10.093	8.88142	0.00208028	0.0641633	0.0611829	0.0347177	0.0099921	0.869227	0.000489168	-0.0627093	-1.81273	#N/A	#N/A	6	6	6
Psmb4	P99026	10.0123	9.39596	9.41109	7.85237	7.86357	8.37591	9.2384	10.0802	9.78496	8.6858	0.00220796	0.0642652	0.0365987	0.037243	0.0440238	0.78158	0.00515836	-0.0947077	-1.67056	0.847824	0.0231055	4	9	4
Tbcd	Q8BYA0	7.77939	7.43796	7.22207	5.16189	5.01346	6.40599	7.73539	8.13853	7.83542	6.57894	0.00210116	0.0643278	0.0375688	0.138362	0.026562	0.104798	0.00656374	-0.423304	-2.376	0.416305	-0.0887979	1	1	1
Hbs1l	Q69ZS7	8.37808	7.66391	7.75355	6.69209	6.78267	7.03672	8.14873	7.93723	8.25077	7.29829	0.00207573	0.0645028	0.0490475	0.0261308	0.0197141	0.49884	0.000772054	-0.180396	-1.27508	0.997947	0.000134768	2	2	2
Fubp3	Q3TIX6	8.09329	7.90809	8.17293	6.89603	7.15987	6.52042	8.51057	9.24816	8.88844	7.63807	0.000449824	0.0387297	0.0168623	0.0468521	0.0415245	0.0221165	0.00200866	-0.824288	-2.02362	0.0601056	0.285301	2	2	2
Ppif	Q99KR7	10.2428	9.49466	9.50323	7.65535	7.49586	8.48099	9.47634	10.1584	9.96058	8.58684	0.00251625	0.0649992	0.044065	0.0671255	0.035569	0.73075	0.00559819	-0.118193	-1.98769	0.341527	0.071282	5	6	4
Tsn	Q62348	10.461	9.27286	9.31967	7.94778	7.92659	8.37069	10.1104	10.0556	9.97384	8.71184	0.00256403	0.0650123	0.0694767	0.0309967	0.00683782	0.406279	0.000195939	-0.362081	-1.96489	0.275943	0.117352	6	6	6
Arhgef2	Q60875	11.4152	11.0161	11.0565	10.5127	10.4775	10.7451	11.3998	11.5775	11.3025	10.8271	0.00250784	0.065187	0.0196811	0.0137454	0.0122058	0.153732	0.00188071	-0.263992	-0.848174	0.31412	-0.143044	21	28	21
Tprgl	Q9DBS2	9.74836	9.37699	9.37959	8.71081	8.44584	8.56262	9.12516	9.09408	9.47208	8.89209	0.00249508	0.0652674	0.0224868	0.0154894	0.0227341	0.191824	0.0101464	0.271212	-0.657347	#N/A	#N/A	4	4	4
Jakmip1	D3Z4U5	10.0682	9.66764	10.2137	5.59694	5.65249	7.97384	9.75455	10.9817	10.5283	8.94398	0.00256141	0.0653473	0.0283269	0.211705	0.0595407	0.327964	0.00958693	-0.438309	-4.01375	0.28801	-0.0912303	1	1	1
Dynlrb1	A2AVR9	12.4657	11.5646	11.6216	8.90418	9.09038	10.3963	11.7518	12.183	11.9883	10.5237	0.00254615	0.065363	0.0424612	0.0859146	0.0180335	0.789756	0.00665506	-0.0903299	-2.51072	0.0802386	0.185811	7	11	7
Plgrkt	Q9D3P8	8.00787	7.33628	7.67384	8.41363	8.28216	8.79214	7.16591	7.35579	7.14771	8.45162	0.00249501	0.0656805	0.043765	0.0311646	0.0159543	0.0933659	0.00158085	0.449524	1.27284	0.947165	-0.0106161	1	1	1
Ugp2	Q91ZJ5	10.5512	10.3225	10.3345	10.1721	10.1706	10.3313	9.7848	10.0992	10.086	10.1566	0.0286981	0.144999	0.0123751	0.00903221	0.0178016	0.0311927	0.112484	0.412733	0.234613	0.00534576	0.18955	9	14	9
Entpd2	O55026	4.87543	3.8929	5.65249	2.67807	2.926	3.33628	5.61471	6.19771	5.78398	4.03562	0.0023373	0.0657147	0.183441	0.111548	0.0511331	0.120382	0.000366673	-1.05853	-2.88535	0.0189543	0.545752	1	1	1
Nrn1	D3Z4E2	8.32283	8.34961	8.49386	9.08852	9.02984	8.86975	8.8141	8.6756	8.51688	9.06178	0.00248274	0.0657756	0.0109659	0.0125874	0.0171562	0.0501138	0.0387207	-0.280097	0.327174	0.00118541	-0.594679	2	5	2
Macrod1	Q922B1	9.25762	8.90599	9.17667	7.60659	7.70736	7.97728	8.87866	9.95812	9.50898	8.39103	0.00232961	0.0659468	0.0202066	0.0246877	0.0573901	0.368061	0.00711037	-0.33516	-1.68485	0.222389	0.159132	2	2	2
Acad11	Q80XL6	8.18933	7.60511	7.92896	7.19869	7.11478	7.16892	7.90989	8.17792	8.05094	7.71562	0.00241427	0.0660815	0.0370122	0.00594059	0.0166629	0.49773	0.000401763	-0.138449	-0.88545	#N/A	#N/A	2	2	2
Lrrfip1	A0A087WNU6	8.35094	8.63988	8.50938	8.57213	8.53294	8.9867	8.78856	8.92154	8.77182	8.56986	0.146694	0.295894	0.017023	0.0289088	0.00929387	0.0270891	0.442365	-0.327239	-0.13005	0.205819	-0.178806	3	7	2
Ppid	Q9CR16	11.2107	11.036	11.132	11.6351	11.521	11.6328	11.3081	11.0863	11.0301	11.4147	0.00248227	0.0661893	0.00786405	0.00562376	0.0131937	0.884625	0.00805281	-0.015269	0.454804	0.0126401	-0.272983	14	22	13
Sorbs1	Q62417	11.1779	10.5782	10.5434	9.40791	9.41066	9.91169	10.6844	11.174	11.0328	9.96795	0.00274153	0.0662609	0.0331288	0.0302888	0.0229847	0.477767	0.00333728	-0.197244	-1.38698	0.90089	-0.0178721	10	12	2
Ly6a	P05533	10.3748	8.78169	8.84894	5.23649	4.80219	7.06393	9.37591	9.73454	9.79133	7.31198	0.00262966	0.0662716	0.0965182	0.210538	0.0233804	0.607095	0.0050628	-0.298776	-3.93305	#N/A	#N/A	1	3	1
Actr3b	Q641P0	9.8302	9.15127	9.28263	8.81762	8.81218	8.67172	9.77726	9.89406	9.90433	9.11452	0.00247114	0.0663185	0.0382217	0.00943419	0.00716029	0.108017	6.42725e-05	-0.437185	-1.09138	0.0116119	-0.324213	8	12	7
Scn3a	A2ASI5	4.18941	4.36457	4.58496	5.58496	5.76022	4.52356	5.18982	4.99431	5.25172	5.27798	0.0705164	0.209974	0.0452562	0.126504	0.0261132	0.00519694	0.732769	-0.765636	0.144297	0.0148898	-0.418905	5	6	2
Ipo4	Q8VI75	7.89845	7.98128	8.06016	6.09803	5.71973	7.14057	8.30743	8.92154	8.99633	7.60881	0.00222326	0.0638118	0.010133	0.116441	0.0432411	0.0269419	0.00712201	-0.761806	-2.42232	#N/A	#N/A	1	1	1
Gpld1	Q8VCU2	7.43212	6.73471	6.79961	4.94017	4.66107	5.53916	6.33807	6.49825	7.07895	6.04876	0.00246207	0.0665089	0.0551292	0.0888986	0.0587225	0.330277	0.0097464	0.35039	-1.59163	#N/A	#N/A	1	1	1
Sorbs1	E9QNA7	3.78365	5.6837	5.77873	5.80478	5.37504	6.48704	4.85045	5.43296	5.56377	6.0268	0.00274153	0.0666507	0.221453	0.0952218	0.0718896	0.784678	0.195779	-0.200365	0.606559	0.90089	-0.0178721	9	11	1
Adam22	Q9R1V6-15	12.3192	12.2167	12.2084	12.4038	12.4315	12.3553	12.1424	12.1546	12.0373	12.3946	0.00240606	0.066741	0.00504178	0.0031119	0.00532347	0.0569119	0.00276276	0.136652	0.285405	0.371715	-0.0856781	28	60	28
Ifitm3	Q9CQW9	6.45779	6.06393	6.1375	6.2075	6.19771	6.65821	6.68089	7.10434	7.12102	5.86542	0.0192951	0.125783	0.0336689	0.0414023	0.0357931	0.0163554	0.042612	-0.749003	-0.614272	0.234851	-0.380627	1	1	1
Fah	P35505	9.91244	9.23458	9.2165	7.71973	7.56986	7.84862	8.91648	10.0412	9.83968	8.37374	0.00272058	0.06693	0.0419572	0.0180889	0.0624773	0.74512	0.00606115	-0.144627	-1.8864	0.003796	0.379938	4	6	4
LOC102643271	Q8BVI4	12.7796	11.7918	11.7719	10.5247	10.4358	10.8491	12.706	12.512	12.1141	11.2475	0.00274097	0.0670329	0.0475613	0.0205168	0.0242477	0.429633	0.0010175	-0.32961	-1.84083	#N/A	#N/A	9	19	9
Glcci1	E9QKK4	7.10957	6.56682	6.57289	4.6837	4.23266	5.50144	6.35931	6.89845	6.78529	6.0268	0.00271395	0.0671674	0.0461677	0.133826	0.0425524	0.791744	0.00989169	0.0687416	-1.87508	0.079068	-0.145829	1	1	1
Gabra1	P62812	10.7925	10.437	10.6291	10.0444	10.1592	9.83052	10.6377	10.9196	10.9424	10.261	0.00270337	0.0673081	0.0167534	0.0166641	0.0156652	0.206665	0.00392642	-0.213705	-0.821846	0.000392258	-0.399411	5	10	4
Msra	Q9D6Y7	6.97269	7.77413	7.99605	6.13545	6.23458	6.21723	7.59768	8.37895	8.27519	7.06609	0.00283062	0.0676235	0.0710111	0.00854418	0.0524863	0.272616	0.00156994	-0.502983	-1.88819	0.471001	0.0624767	1	2	1
Fkbp4	P30416	10.4895	10.3944	10.3057	9.81057	9.82432	10.0602	10.2452	10.3957	10.2661	10.0778	0.00286521	0.0680567	0.00884266	0.0141737	0.00791694	0.255022	0.0125278	0.094198	-0.403993	0.69733	0.0210423	9	12	9
Gprin1	Q3UNH4	11.9779	11.8796	12.0288	12.5952	12.6815	12.4266	12.3399	12.2686	12.045	12.5196	0.00291627	0.0684833	0.0063382	0.0103156	0.0125939	0.0611896	0.0394492	-0.255725	0.349963	0.381242	-0.0994772	42	70	42
Ccdc92	Q8VDN4	7.99039	8.23793	8.23697	7.84925	7.78005	7.52121	8.73944	9.01597	8.95478	7.89785	0.00023794	0.0364163	0.0174911	0.0224075	0.0163138	0.00312077	0.000808456	-0.748303	-1.18656	0.0146544	-0.213704	3	3	3
S100a13	A0A0A0MQ90	7.29462	7.52669	7.56071	8.50462	8.52669	8.7039	7.24413	7.50938	6.50144	8.23026	0.00301966	0.0693357	0.0194099	0.0127346	0.0737441	0.296277	0.00836342	0.375695	1.49342	0.153695	0.219081	3	5	3
Fubp1	Q91WJ8-2	8.6837	8.30652	8.51254	7.41363	7.49586	7.83731	8.56377	9.3208	8.83952	8.19131	0.00299174	0.0694646	0.0222162	0.0296312	0.0430104	0.17413	0.00665178	-0.40711	-1.32576	0.476727	0.0646339	2	2	2
Lima1	Q9ERG0	8.66142	8.71253	9.12954	7.86171	8.06878	7.84486	9.23026	9.78888	9.72571	8.47614	0.000477689	0.0402925	0.0290668	0.0157348	0.0319276	0.0316765	0.000967468	-0.74712	-1.6565	0.00831157	0.280221	2	2	2
Iap	P03975	4.07011	5.55459	5.67525	2.7866	2.67807	3.57289	5.74416	6.49825	5.81762	4.99548	0.003063	0.069557	0.175282	0.162097	0.0690684	0.18133	0.00124976	-0.92003	-3.00749	#N/A	#N/A	1	1	1
Tbl2	Q9R099	7.10957	7.23458	7.32283	6.2724	6.67525	5.89966	7.56377	8.41236	7.92422	6.52513	0.00265117	0.0664085	0.0148369	0.0617426	0.0534586	0.0425543	0.0071587	-0.744456	-1.68435	0.208896	0.137098	1	1	1
Sorl1	O88307	9.15026	8.27286	8.28448	5.89482	5.70598	7.0607	8.11946	8.69836	8.78496	7.14364	0.00305473	0.0697518	0.058727	0.117954	0.0423971	0.926919	0.00805196	0.0349386	-2.31376	0.862126	0.00928308	2	2	2
Inpp4a	D3Z230	11.5482	10.8412	10.7383	9.64205	9.7936	10.0271	10.8521	11.0349	11.0283	10.1553	0.00316401	0.0699295	0.0399293	0.0197497	0.00944976	0.800144	0.000821263	0.0707439	-1.15089	0.148932	-0.136652	13	17	13
Taldo1	Q93092	9.65033	10.1672	10.1246	10.7769	10.6258	11.1866	9.86805	9.62863	9.69174	10.6304	0.00311675	0.0700072	0.028746	0.0267114	0.0127541	0.236297	0.00339762	0.251239	1.13364	0.081851	0.326447	9	10	9
Pak1	G5E884	11.3404	11.6016	11.4943	11.8292	11.7421	11.9571	11.3827	11.3595	11.2191	11.7251	0.00310893	0.0702136	0.0114394	0.00913493	0.00781903	0.158403	0.00293545	0.158309	0.522362	0.0052385	-0.229738	21	38	12
Impdh2	P24547	8.20506	7.84046	8.10119	8.58946	8.64458	8.39832	7.93664	7.97499	7.93192	8.50184	0.0031607	0.0702321	0.023337	0.0151263	0.00297209	0.407527	0.0014152	0.101055	0.596271	0.547557	0.0737985	3	3	3
Cacng8	F7CZ64	8.84987	8.61324	8.95391	8.11946	8.31832	7.95768	8.74685	9.11816	9	8.50978	0.00314861	0.0703414	0.0198262	0.0222133	0.0211839	0.372503	0.00553166	-0.149332	-0.823184	0.258275	-0.173626	7	14	7
Cwc15	Q9JHS9	4.39894	4.80219	4.94953	3.56071	3.8679	4.03985	5.31832	4.78136	5.0917	3.74416	0.00321042	0.0705776	0.0604285	0.0634942	0.0532337	0.20039	0.00406426	-0.346901	-1.24097	0.146946	0.365408	1	1	1
Slc30a3	P97441	8.75889	7.99379	8.2446	6.63952	6.91049	7.35315	8.19426	8.39575	8.10014	7.44956	0.00334277	0.0708502	0.0468097	0.051701	0.0183498	0.693404	0.00500053	0.102376	-1.26233	0.00191072	-0.44927	2	8	2
Plcl2	Q8K394	10.3192	9.88493	10.0327	9.72042	9.74281	9.60474	10.3623	10.3545	10.2874	9.86078	0.00337856	0.070882	0.0219073	0.00764794	0.00398464	0.119881	0.00019111	-0.25574	-0.64538	0.00153406	-0.406312	8	13	8
Txnrd1	Q9JMH6	9.94953	9.66498	9.73826	7.28077	7.59096	8.48462	8.77742	9.44812	9.39532	8.27984	0.00324374	0.0709323	0.0151006	0.080284	0.0405043	0.0672817	0.0277148	0.577307	-1.4215	0.0306155	0.168481	6	6	6
Hsp90ab1	P11499	13.8171	13.6447	13.7066	14.2121	14.1901	14.2073	13.9104	13.6942	13.5484	14.0894	0.00333101	0.070964	0.00636588	0.000813439	0.0132786	0.966789	0.00997718	0.0051668	0.485484	0.279292	0.0610425	54	171	32
Gabra4	Q9D6F4	8.32283	8.14771	8.47533	7.03342	6.77347	7.7039	8.46923	9.21043	8.98128	7.73877	0.00330724	0.0711909	0.0197152	0.0669535	0.0427016	0.0747329	0.00828552	-0.571691	-1.71672	0.140923	-0.146231	2	3	2
Crym	O54983	10.3439	10.5678	10.7258	10.9968	11.0941	10.9156	10.4353	10.4922	10.401	10.8108	0.00337839	0.0712394	0.0181982	0.00812277	0.0044097	0.417128	0.000648401	0.103006	0.559364	0.0863074	-0.285679	9	19	9
Eif1b	Q9CXU9	8.62753	6.9472	7.0045	4.36457	4.22497	5.6837	7.93664	8.05528	7.81057	5.57894	0.00333032	0.0713167	0.126758	0.169183	0.0154237	0.503509	0.0025012	-0.407753	-3.17642	0.414198	-0.0583639	2	2	1
Aprt	P08030	8.82018	7.07895	6.79961	3.75489	3.37851	5.46271	8.88539	8.28494	8.072	6.46107	0.00330485	0.0715117	0.144706	0.264539	0.0501301	0.27891	0.00355594	-0.847865	-4.21541	0.0383067	0.203337	1	1	1
Rab11fip5	Q8R361	10.1699	10.3075	10.3762	8.78431	8.83857	9.14797	9.58946	10.4481	10.4559	9.38543	0.00328912	0.0715466	0.0102149	0.0219843	0.0489958	0.703788	0.0159254	0.120059	-1.24089	0.315175	-0.0759022	10	11	10
Sestd1	Q80UK0	8.5812	8.44708	8.69592	7.85674	7.77017	7.5306	9.26538	9.40131	9.27519	8.2182	1.63849e-05	0.0169453	0.0145248	0.0218862	0.00813864	0.000927264	0.000117618	-0.739224	-1.59479	0.239224	-0.118846	3	4	3
Prune2	Q52KR3	6.65105	6.85922	7.14568	7.67737	7.73742	7.49905	7.00899	7.14466	7.07895	7.6125	0.00344944	0.0716401	0.0360685	0.0162318	0.00958609	0.265573	0.00235383	-0.192215	0.560411	0.0608692	-0.140998	3	4	3
Dbnl	Q62418-2	10.7083	10.6922	10.6884	11.0974	10.6621	10.6991	10.9534	11.1044	11.0165	10.9999	0.0834777	0.225205	0.000987599	0.022307	0.00687941	0.00175262	0.232789	-0.328449	-0.205182	0.313836	0.0752778	11	22	11
Prdx1	P35700	11.0362	11.1694	11.3127	12.1563	12.1387	12.0571	11.7248	11.2325	11.0782	11.9192	0.00350429	0.0716994	0.0123752	0.00436539	0.0297656	0.459134	0.0173518	-0.172397	0.772189	0.00538303	0.463041	16	34	14
Ppm1b	Q99NF7	7.67243	7.54381	7.79442	6.15178	6.30195	6.46271	7.32823	8.22304	7.28725	6.98868	0.00348845	0.0717291	0.0163385	0.0246602	0.0694675	0.863804	0.0147572	0.0573778	-1.30736	0.46339	0.0455712	3	3	2
Hspa4	Q3U2G2	12.8247	12.9294	12.9307	13.3324	13.3467	13.3377	13.0937	12.8375	12.7529	13.1919	0.00348502	0.0720175	0.00471783	0.000540547	0.0137643	0.99868	0.0123324	0.000190689	0.444252	0.409505	-0.0270077	54	101	51
S100a11	P50543	8.30834	6.41278	6.25927	2.37851	1.53605	4.29278	8.21091	6.89845	7.42626	5.14568	0.0036122	0.072472	0.163195	0.516366	0.0879151	0.533275	0.00606725	-0.518412	-4.77609	0.00147033	0.586577	1	1	1
Emc7	Q9EP72	4.66754	5.38888	5.71699	7.81762	7.54535	6.6851	5.83289	5.71149	5.81762	7.22304	0.00359942	0.0725674	0.102108	0.0804361	0.0114254	0.165207	0.0104312	-0.529534	1.56202	0.105106	-0.177878	1	1	1
Nrip2	Q9JHR9-2	8.54535	8.49185	8.84392	5.23649	5.19377	7.22014	8.59805	8.69384	8.71012	7.36019	0.00358271	0.0725848	0.0219911	0.196786	0.00698604	0.743679	0.0141568	-0.0402936	-2.78387	0.0486138	0.360243	2	2	2
Prss1	Q9Z1R9	10.8887	10.259	10.8041	8.55651	8.74416	9.78218	10.795	11.5923	11.5812	9.93973	0.00366765	0.0728759	0.032087	0.0731282	0.0403744	0.110959	0.00775751	-0.672208	-2.2952	0.7674	-0.0444623	1	22	1
Tmem55a	Q9CZX7	8.82018	8.13237	7.90147	5.52982	5.2891	6.83542	7.7807	8.24793	8.39275	6.72928	0.00397634	0.0730402	0.0576867	0.141387	0.0392928	0.686436	0.0118475	0.144214	-2.25568	0.7967	0.0386271	2	2	1
Acyp2	P56375	7.53294	7.43129	7.6851	5.70044	5.55766	6.44294	6.64818	7.3906	7.26303	6.22304	0.00371568	0.0731285	0.0169197	0.0805538	0.0559065	0.135518	0.0283825	0.449172	-1.20026	0.613428	0.104901	1	1	1
Tesc	Q9JKL5	6.89845	6.18388	6.27426	4.17792	4.00899	5.43296	6.64818	6.71149	6.69627	5.48543	0.00366505	0.0731761	0.0603048	0.171359	0.00494369	0.359558	0.00882643	-0.233116	-2.14536	0.000126435	-0.422323	1	1	1
Flnb	Q80X90	7.20457	7.77939	7.71218	6.9472	6.99887	7.55459	8.24935	8.40131	8.23793	7.3733	0.0061324	0.0842034	0.0415409	0.0469873	0.010994	0.0180223	0.0049713	-0.730813	-1.12931	0.00108938	0.415653	3	3	3
Pde4d	E9PVU7	8.61618	7.9472	8.12567	7.43796	7.38802	7.7039	9.07735	9.1249	8.66853	7.84612	0.00167825	0.0603166	0.0420925	0.0226108	0.0280103	0.0421795	0.00116517	-0.727242	-1.44697	0.13824	-0.139061	4	4	3
Brsk1	Q5RJI5	10.6304	10.1717	10.3695	9.86635	9.84314	9.91767	10.6263	10.8059	10.4614	10.0798	0.00397412	0.0733257	0.022146	0.003862	0.0162086	0.220699	0.00176602	-0.240641	-0.75546	0.000407294	-0.250126	11	13	11
Trappc13	J3QNW4	8.02514	7.6893	7.25172	5.45615	5.41954	5.99322	6.56377	7.40173	7.76752	6.2891	0.00370809	0.0733281	0.0506603	0.0571174	0.0851863	0.383979	0.0156465	0.411045	-1.62137	0.129474	-0.140623	1	2	1
Pelo	Q80X73	7.73809	7.69488	7.92896	6.80864	6.83289	7.00338	7.55459	8.35579	8.14057	7.36894	0.0037441	0.0733382	0.0159954	0.0154215	0.0517218	0.410187	0.0100735	-0.229673	-1.13535	0.582886	0.054501	2	2	2
Pdxdc1	Q99K01-2	7.77939	6.95652	7.26679	5.39917	5.50779	5.79181	7.00899	7.83289	6.732	6.44626	0.00392164	0.0733392	0.0566604	0.036424	0.0796297	0.744047	0.00978253	0.142941	-1.62503	0.894467	0.0181779	1	1	1
Dmd	P11531	8.98128	8.69732	8.80478	7.4187	7.27984	8.22014	8.85736	9.19426	8.96636	8.28633	0.00385191	0.0733636	0.0162414	0.0664392	0.0190888	0.240032	0.0115425	-0.178204	-1.36644	0.260645	0.0744002	3	3	3
Scn1b	P97952	7.9542	8.28633	8.35447	9.26772	9.90418	8.50541	9.16591	8.54496	9.04002	9.06958	0.0827873	0.225253	0.0261217	0.0759099	0.0368122	0.0336699	0.527262	-0.718633	0.30881	0.00354679	-0.315484	5	8	5
Slc25a18	Q9DB41	9.9542	9.66231	9.94822	9.25503	9.2329	9.32305	9.89588	9.90388	9.60696	9.29002	0.0039079	0.0734152	0.0169277	0.00506822	0.0172577	0.720533	0.0063078	0.0526698	-0.531912	0.718463	-0.0331985	9	15	7
Phpt1	Q9DAK9	9.5988	9.44688	9.50164	10.0967	10.0925	9.76967	9.51274	9.37025	9.26303	10.0657	0.00396157	0.0734228	0.00808551	0.0187869	0.0133519	0.190159	0.00973646	0.133762	0.604285	0.0245977	0.155286	6	10	6
Cttn	Q60598	10.7484	10.8906	11.056	11.7221	11.7876	11.4695	11.3728	11.0993	11.0292	11.5683	0.00405774	0.0735547	0.0141288	0.0144075	0.0162584	0.122173	0.0260633	-0.268785	0.49264	0.895997	0.0112768	19	28	19
Slc30a9	Q5IRJ6-2	10.9311	9.15127	9.0561	6.93192	7.29002	7.69975	10.4924	10.3888	9.87836	8.40769	0.00384765	0.073621	0.108736	0.0525784	0.0320579	0.445137	0.00054251	-0.540336	-2.94593	0.146772	-0.0858984	3	4	3
Ppfia4	B8QI36	8.36457	7.93015	8.1416	7.6632	7.75087	7.78005	8.27612	8.41827	8.36413	8.00843	0.00388778	0.0737077	0.02667	0.00786592	0.00858921	0.191448	0.000332583	-0.207406	-0.62147	0.0054905	-0.233395	12	16	6
Wdfy1	E9Q4P1	7.87897	6.8125	7.10538	6.25361	6.49985	6.21723	7.90989	7.76553	7.86047	6.67384	0.00396103	0.0737424	0.0758361	0.0243131	0.00935143	0.145174	0.000101848	-0.57968	-1.52174	0.000415576	-0.244016	1	1	1
Tuba1c	P68373	8.90779	8.81954	8.76918	8.46516	9.09724	8.87836	9.73166	9.20384	9.27216	8.37591	0.0472221	0.176145	0.00794429	0.0364189	0.0305293	0.0287499	0.0769056	-0.570383	-0.588967	0.070101	-0.162028	47	302	1
Dtd1	Q9DD18	6.97269	7.1179	7.50621	8.29186	8.15026	7.3906	7.96347	8.17792	7.60214	8.12877	0.0770389	0.218532	0.0383159	0.0610084	0.0367671	0.0365322	0.931808	-0.715577	0.0297271	0.747733	-0.0184992	2	3	2
Scrn3	Q3TMH2	6.73742	7.03122	7.17692	7.54148	7.54767	7.96982	7.87529	7.86604	7.33539	7.61985	0.0247742	0.134549	0.0320649	0.0319443	0.0401802	0.0321556	0.980527	-0.710388	-0.00591788	0.000401554	0.358432	3	4	3
Fam110b	Q8C739	6.55766	5.87774	5.87774	6.71012	6.91528	5.99322	6.68089	6.78267	6.85175	6.53294	0.152949	0.301593	0.0643057	0.0740295	0.0126926	0.0451676	0.459254	-0.667388	-0.232229	0.312627	-0.229198	1	1	1
Pnn	Q3TUQ5	9.53916	8.46801	8.34074	6.17792	6.10014	7.26959	8.72758	8.48301	8.40939	6.78921	0.00413649	0.0740093	0.074949	0.100353	0.019505	0.569454	0.0065358	0.242644	-2.02411	0.178403	0.148077	1	1	1
Rbbp9	O88851	9.62187	7.85425	7.79442	4.79701	4.47249	6.39575	9.10434	8.81218	8.64997	6.98868	0.00382318	0.0741844	0.123255	0.197171	0.0260017	0.520498	0.00396508	-0.431986	-3.63375	0.253452	0.136324	1	1	1
Dagla	Q6WQJ1	8.27984	8.30332	7.94251	7.64602	7.77479	7.9542	8.57667	8.50898	8.40939	7.90689	0.00413583	0.0743185	0.0246937	0.0198649	0.00990153	0.0627105	0.00225461	-0.323122	-0.706682	0.0181401	-0.223996	3	4	3
Snrk	Q8VDU5	8.91707	7.69975	7.40429	5.8125	5.81762	6.34696	7.94369	7.81634	8.16742	6.82018	0.00419856	0.0747966	0.100142	0.0512488	0.0222835	0.950664	0.000636779	0.0312203	-1.98346	0.0673395	-0.228528	2	7	2
Suclg2	Q9Z2I8	10.3334	10.437	10.7629	9.64476	9.80268	9.86372	10.4843	11.1426	10.8633	10.1228	0.0042982	0.0755934	0.0213228	0.0115653	0.0305051	0.238632	0.00626925	-0.318949	-1.05966	0.0055915	0.294699	6	7	6
Itgb8	Q0VBD0	10.2353	9.93133	10.192	9.17518	8.97642	9.22448	9.49005	9.98456	10.1239	9.544	0.00428187	0.0756286	0.0162496	0.0143907	0.0337602	0.302833	0.0230909	0.2534	-0.740797	0.569612	0.0519965	9	13	9
Itsn2	Q9Z0R6	7.5812	7.01458	7.16088	6.1918	6.26115	6.03342	7.13134	7.78267	8.12722	6.98299	0.00426764	0.0756995	0.0405596	0.0189431	0.0658497	0.273701	0.00714805	-0.428192	-1.51829	0.00556749	-0.193785	6	7	3
Hpcal4	Q8BGZ1	9.90298	9.88493	10.3847	11.3117	11.226	10.1697	10.9838	10.711	10.468	10.9142	0.111747	0.256442	0.028184	0.05834	0.0240675	0.0400348	0.670681	-0.663394	0.181529	0.794419	-0.0233152	12	28	9
Tmem173	Q3TBT3-2	8.39189	7.91289	8.03892	5.55152	5.60881	7.19967	8.45533	8.78234	8.38672	6.92481	0.00439091	0.0765721	0.030599	0.152853	0.0247508	0.0859744	0.0119385	-0.4269	-2.42147	#N/A	#N/A	1	3	1
Sdc4	O35988	8.12619	7.78856	7.91528	6.79312	7.30834	7.35579	8.05907	8.30925	7.96982	7.38629	0.00461448	0.0765933	0.0214716	0.0436309	0.0216892	0.297349	0.00971402	-0.169372	-0.960298	0.000693649	0.76811	1	1	1
C2cd5	Q7TPS5	7.3505	6.71562	6.49985	5.57894	5.2555	5.62352	6.41785	6.84925	7.09276	6.0045	0.00448659	0.0766245	0.0645044	0.0366107	0.0503614	0.841806	0.00473382	0.0687012	-1.30063	0.0424614	-0.134434	2	4	2
Bckdk	O55028	7.04221	6.52042	6.1375	4.79701	4.8679	5.848	7.18884	7.04876	6.9472	6.25172	0.00441624	0.0766897	0.0691555	0.113595	0.0171816	0.142287	0.00547148	-0.494887	-1.89063	0.0307561	-0.176563	1	1	1
Ptges2	Q8BWM0	10.2614	9.70356	9.47371	7.83415	7.59768	8.20359	8.98954	10.0819	10.2676	8.83352	0.00460504	0.0767438	0.0412787	0.0387611	0.070611	0.946172	0.0120508	0.0332093	-1.9012	0.0414483	-0.174319	3	4	3
Rtn4	Q99P72	12.4569	12.1312	12.1882	12.1967	12.4019	12.4369	12.6779	12.5947	12.4969	12.2305	0.0569077	0.191375	0.01419	0.0105099	0.00719795	0.043083	0.0553458	-0.331088	-0.244689	0.00724929	-0.456372	30	57	30
Grcc10	O35127	9.45779	9.02265	9.04958	8.36632	8.38586	8.5345	8.88539	9.17143	8.9472	8.67207	0.00448013	0.0768309	0.0265706	0.0109119	0.0167206	0.348976	0.00492423	0.175332	-0.572445	#N/A	#N/A	5	8	5
Idh3g	P70404	13.8491	12.3904	12.4605	10.9189	10.9375	11.3542	13.7078	13.4623	12.9698	11.9018	0.00446688	0.0769237	0.0637753	0.0222364	0.0280898	0.410038	0.000879124	-0.479974	-2.30975	0.000818145	-0.269545	9	44	9
Ube3c	Q80U95	6.3505	5.66391	5.82018	3.39232	4.00899	4.81762	6.2555	5.78136	5.853	4.97269	0.00459734	0.0769257	0.0605352	0.175499	0.0428602	0.945841	0.0125162	-0.0184227	-1.89031	0.0988055	-0.152079	1	1	1
Plcg1	Q62077	8.09329	7.72996	7.77939	7.40173	7.49745	7.53761	8.14262	8.21675	8.24413	7.38629	0.00119	0.0552615	0.0250462	0.00933354	0.00640368	0.0471763	0.000138151	-0.333617	-0.722232	0.651983	-0.0226361	5	6	5
Obox1	Q9D350	7.48301	7.29646	7.57213	8.3336	8.22497	7.7761	7.32823	6.88142	6.83542	7.93958	0.00452508	0.0769639	0.0188815	0.0364352	0.0388048	0.0695596	0.00912574	0.435511	1.09654	#N/A	#N/A	1	1	1
Ephx2	P34914	7.48301	7.31651	6.87774	8.224	8.1236	8.22593	7.59768	7.3906	7.81057	7.8802	0.0048865	0.0770836	0.0432719	0.0071454	0.0276321	0.160689	0.0093075	-0.373863	0.591562	0.940519	0.0126013	2	2	2
Dpysl5	Q9EQF6	11.681	11.5013	11.7405	12.6888	12.541	12.4624	12.2816	12.0893	11.6635	12.4227	0.00456946	0.0770847	0.0106974	0.00915128	0.0263375	0.132117	0.0466969	-0.37051	0.552612	0.632029	0.0377076	25	49	25
Uqcrfs1	Q9CR68	12.3884	12.1719	12.3572	12.1032	12.0327	11.8119	12.5088	12.5117	12.4232	12.0471	0.00491124	0.0771787	0.0095114	0.0126813	0.00402595	0.0756047	0.00570473	-0.17537	-0.498672	0.00594602	-0.233913	13	35	13
Atp6v1e1	P50518	13.2254	13.2412	13.2269	12.3334	12.4719	12.4546	12.6531	12.9402	13.2722	12.6517	0.00459464	0.077193	0.000660395	0.00607942	0.0239138	0.197813	0.0438086	0.276016	-0.53519	0.113612	-0.121274	22	73	22
Tbc1d9b	Q5SVR0	9.18958	8.74012	9.2053	8.37634	8.45533	8.10591	9.40535	9.94471	9.7077	8.84298	0.00135819	0.0597175	0.0292043	0.0220441	0.0279104	0.0425135	0.00188814	-0.640923	-1.3734	0.957563	-0.00426003	3	7	3
Slc39a6	Q8C145	6.89845	6.44956	6.6851	5.6837	5.88509	5.90689	6.51096	7.17193	6.76818	6.46923	0.00487287	0.0774604	0.0336247	0.0211238	0.0488745	0.580472	0.00842068	-0.139321	-0.9918	0.371178	-0.0787759	3	3	3
C2cd4c	Q5HZI2	9.2353	8.82909	9.0561	7.91827	7.66249	8.40472	8.91648	9.47228	9.47472	8.71528	0.00481982	0.0775106	0.0225187	0.0471585	0.0346261	0.322757	0.0106746	-0.247667	-1.29267	0.000226526	-0.457023	4	6	4
Bmpr1a	P36895	7.07682	6.62059	7.09698	5.94017	5.7866	6.26303	6.52826	6.59991	6.67807	6.0045	0.00484047	0.0775418	0.0388682	0.0405531	0.0113495	0.110927	0.0145966	0.329379	-0.605482	#N/A	#N/A	1	1	1
Pvrl1	Q9JKF6	8.77972	8.74752	8.85144	8.80058	8.94046	8.8716	9.57648	9.16164	9.53722	8.93221	0.00301213	0.0695475	0.0060498	0.00788477	0.024299	0.00960817	0.0160125	-0.63222	-0.554235	0.000671847	-0.327996	8	8	8
Tnks1bp1	P58871	9.8983	9.26421	9.50164	9.07628	9.07548	8.91976	10.1471	10.3473	10.0579	9.22545	0.00155854	0.0619354	0.033529	0.00998893	0.0145542	0.0366397	0.000317264	-0.629359	-1.16024	0.386212	0.0669543	9	13	9
Des	P31001	7.71631	8.16641	7.90569	6.94603	6.79181	7.4271	7.96982	8.49865	8.52709	7.65964	0.00479755	0.0777587	0.0285006	0.0469686	0.037669	0.14589	0.00836535	-0.402382	-1.27687	0.260109	-0.378866	7	23	2
Plekha5	E9Q6H8	10.0384	9.40216	9.61563	9.53722	9.48119	9.08188	10.2479	10.4167	10.2536	9.62443	0.0085178	0.0964495	0.0334309	0.0265087	0.00929914	0.0334161	0.00362604	-0.62069	-0.939312	0.591241	-0.0304907	8	9	8
Scamp3	Q3UXS0	7.26491	6.99774	7.18388	6.60437	6.70598	6.89603	7.51017	7.53993	8.08587	6.70183	0.00475743	0.0780251	0.0191621	0.0219805	0.0420294	0.0502338	0.00899343	-0.563146	-0.976533	0.844423	-0.0145814	3	3	3
Asap1	E9QMI7	10.7083	10.2574	10.2636	9.51353	9.55536	9.97183	10.582	10.5862	10.5024	9.90418	0.00472235	0.0780707	0.024838	0.0261761	0.00446904	0.387285	0.00415227	-0.147085	-0.876618	0.00869831	-0.265809	10	13	10
Srp72	F8VQC1	9.3156	7.74483	7.39832	4.71149	4.89724	6.24031	8.18834	8.4508	8.28123	6.51728	0.00474493	0.0781302	0.125319	0.157908	0.0160209	0.808656	0.00344249	-0.153874	-3.02378	0.654047	-0.0247924	2	2	2
Dap3	G3X9M0	9.63898	9.21868	9.07682	8.60844	8.40259	8.2854	9.02763	9.30012	9.09645	8.47208	0.00478759	0.0782101	0.0313964	0.0193942	0.0155008	0.415789	0.00475015	0.170091	-0.709259	0.109162	-0.223565	4	4	4
Scn2b	Q56A07	8.07682	8.05094	8.48462	9.03232	9.42459	8.36763	8.97327	8.58496	8.848	8.65785	0.0940294	0.237981	0.0296512	0.0597545	0.0225155	0.0299126	0.693503	-0.597951	0.139438	0.00601925	-0.309048	6	7	6
Scn1a	A2APX8	8.74853	8.6453	9.11348	8.29967	8.74551	8.32733	9.40045	9.60214	9.28448	8.96578	0.0050293	0.0784381	0.0278394	0.0295364	0.0170482	0.0249672	0.00478855	-0.593255	-0.971524	0.162071	-0.127962	6	9	4
Rap1b	Q99JI6	9.70027	8.21335	8.18438	4.49185	4.926	7.02015	9.58946	9.40706	8.99633	7.33896	0.00514773	0.0790909	0.0996578	0.246732	0.0325585	0.299538	0.00855704	-0.631619	-3.85162	0.499009	0.0366041	7	13	1
Chn1	Q91V57	4.80948	4.6855	4.71699	3.72247	4.32193	3.82533	5.54535	5.0917	6.22497	4.38543	0.00509592	0.079178	0.0136029	0.0810194	0.101478	0.0560687	0.0116432	-0.883348	-1.6641	0.0521509	-0.146513	1	1	1
Pfdn1	Q9CQF7	8.62753	7.84046	7.99152	4.63227	4.37156	6.49665	7.47411	8.49865	8.45327	6.7761	0.00513778	0.0792333	0.0512309	0.224319	0.0710958	0.97969	0.0164334	0.0111623	-2.97518	0.776507	-0.0238665	2	2	1
Txlna	Q6PAM1	4.16521	3.45943	3.73577	4.94486	4.65535	5.20945	4	4.16737	3.81317	4.82782	0.00511978	0.0792514	0.0939174	0.0561412	0.0443688	0.418496	0.00767566	-0.206712	0.94304	0.885358	-0.00986428	1	2	1
Anp32b	Q9EST5	11.1016	8.87713	9.62826	6.08321	6.19574	7.8157	9.79035	10.3674	10.394	8.6435	0.00519872	0.0795786	0.114662	0.144726	0.0334953	0.668393	0.00419373	-0.31494	-3.48571	0.00521644	0.368622	3	7	1
Cfap20	Q8BTU1	6.73742	6.28355	6.46271	4.76553	4.853	5.79181	6.41785	6.74819	6.50144	5.76288	0.00522972	0.0797577	0.0351991	0.110761	0.0261988	0.729353	0.014428	-0.06127	-1.41905	0.0377297	-0.207691	1	1	1
Abhd17b	Q7M759	7.26491	6.98982	6.28725	5.1127	5.57289	6.1375	7.4363	7.53993	7.25077	5.66676	0.00532349	0.0802994	0.0736296	0.0915327	0.0197733	0.137515	0.00427267	-0.561673	-1.8013	0.610583	0.0765786	2	2	2
Spcs3	Q6ZWQ7	8.37808	7.65821	7.66888	6.824	7.18884	7.04002	7.98925	8.40684	8.29324	7.36894	0.0053767	0.0805141	0.0522125	0.0261405	0.0262349	0.28939	0.00176924	-0.328054	-1.21216	0.30642	0.16339	1	1	1
Chmp4b	Q9D8B3	10.5207	9.80074	9.86821	9.18859	9.17493	9.66356	10.6138	10.7244	10.4627	9.69471	0.00532061	0.0805496	0.0395139	0.0297839	0.012394	0.0904744	0.00209975	-0.537088	-1.25795	0.387587	-0.0338619	7	10	7
Actn2	Q9JI91	9.90298	10.1136	10.082	10.8037	10.6268	10.6049	10.5318	10.1333	10.2475	10.7285	0.0053643	0.0806206	0.011322	0.0102087	0.0199157	0.115672	0.049307	-0.271296	0.37432	0.000382822	-0.57995	16	35	12
Gria4	Q9Z2W8	8.55727	8.13648	8.20701	7.51175	7.80219	7.71012	8.4363	8.41827	8.20016	7.7286	0.00531752	0.0807986	0.027151	0.0193397	0.0157381	0.75045	0.00409443	-0.0513224	-0.67689	0.215655	-0.179766	8	13	4
Etl4	E9QAU4	11.4895	11.2125	11.3838	11.0521	11.0745	11.0801	11.6744	11.6304	11.4038	11.2329	0.00555485	0.0808394	0.0123054	0.00133914	0.0125484	0.149048	0.00402425	-0.207561	-0.500606	#N/A	#N/A	21	30	21
Kank4	Q6P9J5	8.5691	7.16289	9.1236	5.35755	5.24031	6.10014	7.54612	7.77413	7.39232	7.12309	0.00547771	0.0808548	0.12199	0.0837719	0.025374	0.295438	0.00233131	0.714342	-2.00486	#N/A	#N/A	1	1	1
Ttyh3	Q6P5F7	9.61618	7.75489	8.37112	6.69627	7.08428	6.2114	9.34341	9.1416	9.05066	7.47816	0.00553689	0.0808622	0.110502	0.0656263	0.016324	0.341441	0.000707559	-0.597826	-2.51457	0.0490795	-0.354915	3	3	3
Smu1	Q3UKJ7	8.30834	8.17742	8.38457	6.98413	6.92481	7.80025	8.26538	8.47776	8.45861	7.92184	0.00542549	0.0809516	0.012638	0.0676042	0.0139847	0.290977	0.0160252	-0.110475	-1.16418	0.0132049	0.156934	2	2	2
Ranbp1	P34022	9.33695	9.30172	9.27729	9.8302	9.7975	9.59898	9.54824	9.29094	9.38694	9.65159	0.00547436	0.0810957	0.00322341	0.0128436	0.0138197	0.250723	0.032862	-0.103387	0.333519	0.810857	-0.0124645	5	7	5
Unc13c	Q8K0T7	5.55766	5.93074	6.21529	5.11686	5.35755	5.49185	6.18785	6.32012	6.36982	5.57894	0.00553605	0.0811372	0.0558882	0.035699	0.0149471	0.119274	0.00136948	-0.391368	-0.970506	0.535889	-0.113327	6	13	2
Pllp	Q9DCU2	9.84518	8.01848	8.14924	6.14975	6.3505	6.71425	8.96982	8.61912	8.74584	7.6879	0.00545765	0.0811376	0.117518	0.0446764	0.0202298	0.866147	0.000258555	-0.107295	-2.37343	0.697155	0.070914	1	2	1
Ptbp1	Q922I7	10.5811	9.70874	9.47046	8.26725	8.34385	7.7252	9.25739	10.0732	9.89042	8.79669	0.00552041	0.0811951	0.0589424	0.0415739	0.0439528	0.689585	0.00663051	0.179764	-1.62824	0.00485846	0.336753	2	2	2
Gabra3	B1AVY2	7.43212	7.90388	7.81442	7.6851	8.08375	7.56605	8.53722	8.27891	8.10696	7.74551	0.0492514	0.178089	0.0324706	0.0348583	0.0260687	0.0365675	0.0574374	-0.590887	-0.529396	0.904507	0.015186	4	5	3
'Sept9	Q80UG5	11.3646	11.5872	11.476	11.8805	11.6307	11.9171	11.2499	11.3415	11.3713	11.7747	0.0057074	0.0824779	0.00970041	0.0131987	0.00558541	0.103938	0.00732959	0.155044	0.48856	#N/A	#N/A	19	33	19
Rufy3	Q9D394-4	11.2724	11.0284	10.9227	10.1158	10.1289	10.6269	10.9215	11.1584	11.145	10.603	0.00580833	0.0824938	0.0161964	0.028314	0.0120118	0.997222	0.0132441	-0.00047756	-0.784421	0.137176	-0.0775385	14	21	13
B4galnt1	Q09200	6.69488	4.51096	4.38543	2.80735	3.12102	3.05311	7.00899	6.2724	6.00675	4.20163	0.0057488	0.0824993	0.249878	0.0551202	0.0807597	0.201688	0.000399087	-1.23229	-3.43555	0.338554	0.136773	1	1	1
Scg2	Q03517	10.3952	10.6979	10.8519	11.1724	11.2962	11.3456	10.8846	10.874	10.7567	11.2194	0.00579575	0.0826001	0.02182	0.00791589	0.00654825	0.246807	0.00276478	-0.190098	0.432983	0.466906	-0.0990043	19	28	19
Lamp2	P17047-2	3.66407	4.55459	5.21335	7.20359	7.27612	6.52669	5.86047	5.52042	4.79361	6.80219	0.00578273	0.0826986	0.173657	0.0590304	0.101082	0.170723	0.015117	-0.914164	1.61064	0.0434132	0.850748	2	2	2
Oscp1	Q8BHW2	8.77972	7.96867	7.75355	6.49025	6.36282	7.32283	8.58946	8.71665	8.32912	7.62717	0.00574623	0.0827493	0.0662588	0.0775257	0.0231172	0.31948	0.00482394	-0.377766	-1.81978	0.153513	-0.114394	2	3	2
Nrcam	Q810U4-3	11.0891	11.2608	11.2147	11.0437	11.008	11.1288	11.0947	11.3378	11.3504	11.089	0.00591987	0.0832209	0.00794159	0.00561233	0.0127998	0.498124	0.0910387	-0.0727476	-0.200765	0.250848	-0.0993999	15	24	12
Mrpl41	Q9CQN7	5.55766	6.01569	5.48864	6.58195	6.69349	6.45286	6.45615	6.24793	6.12102	6.6879	0.00487795	0.0772428	0.0503675	0.0183119	0.0269645	0.0376723	0.0659923	-0.5877	0.301069	0.0347789	-0.318791	2	2	2
Nrcam	Q810U4-5	9.10145	7.50938	7.76951	6.11686	5.90689	6.54071	9.10145	8.52982	8.12722	6.94251	0.00591987	0.0835049	0.105091	0.0521751	0.0570165	0.464259	0.00209779	-0.459385	-2.39801	0.250848	-0.0993999	4	7	1
Mrps18b	Q99N84	6.50779	6.8125	6.62936	5.54535	5.62936	6	5.99548	6.41278	6.4363	5.80219	0.00590728	0.0836126	0.0230659	0.0422568	0.0394798	0.0938968	0.0496754	0.368363	-0.556618	0.903995	-0.02592	1	1	1
Dync1li2	Q6PDL0	9.27961	9.23649	9.18239	9.52317	9.31651	9.48281	9.04029	9.17143	9.11712	9.53625	0.00603436	0.0836919	0.00527588	0.0116028	0.00723307	0.0597599	0.0109239	0.123219	0.331215	0.0783139	0.142038	9	10	8
Gpn1	Q8VCE2	7.84046	5.50779	6.42459	3	3.39232	4.80219	7.21043	7.04876	7.44791	5.01792	0.00601437	0.0836953	0.178305	0.25399	0.0277474	0.40195	0.00331208	-0.644751	-3.5042	0.426322	0.180886	1	3	1
LOC102641464	Q9R0Q7	9.06824	9.46964	9.43233	10.1515	10.1634	10.2704	9.7848	9.31198	9.19673	10.0876	0.00601186	0.0839432	0.0237858	0.00642289	0.0330424	0.651097	0.0141991	-0.107761	0.763945	#N/A	#N/A	5	10	5
Mtmr12	Q80TA6	3.85551	4.64386	5.24413	5.72247	5.70044	5.45286	3.92728	3.95023	3.73785	5.04002	0.00607739	0.0840063	0.15202	0.026613	0.0301052	0.156828	8.90546e-05	0.709378	1.75347	0.385109	-0.0701916	1	1	1
Taco1	Q8K0Z7	7.10957	7.32373	7.08108	7.15785	7.29002	7.25833	7.8679	7.95245	7.44791	7.40769	0.0131684	0.11062	0.018495	0.00953679	0.0348392	0.0282008	0.0318618	-0.584624	-0.520685	0.206972	-0.150588	3	3	3
Ctif	E9Q1U6	8.30834	7.05528	6.94251	5.87036	5.853	5.76818	7.67243	7.71218	8.59208	6.55612	0.00615408	0.0842215	0.101959	0.00937728	0.0650467	0.353277	0.00201101	-0.556852	-2.16171	0.511257	-0.0519664	1	1	1
Psmc3	O88685	9.94031	9.81378	9.71321	10.3779	10.3057	10.1375	10.0167	9.8248	9.83968	10.1773	0.00613229	0.0844827	0.0115854	0.0120052	0.0107888	0.473057	0.0156698	-0.0712785	0.37998	0.628165	0.0283949	13	16	13
Atp1b3	P97370	11.6727	10.5101	10.5612	9.35997	9.6101	9.73894	11.3944	11.3429	10.9558	9.96867	0.00622458	0.0849052	0.0601946	0.0201357	0.0213458	0.477143	0.000726943	-0.316353	-1.66135	0.845592	0.0264104	6	9	6
Kif1a	A0A087WQE8	11.3868	11.2482	11.3096	10.9748	10.8721	11.0757	11.1815	11.3631	11.2753	11.2395	0.00628436	0.0851588	0.00613577	0.0092804	0.00805968	0.562857	0.0191799	0.0415953	-0.299071	0.0678259	-0.130152	20	27	17
Ywhaz	P63101	13.7816	14.0533	14.0826	14.2591	14.2832	14.2033	13.8769	13.787	13.8095	14.2188	0.00626828	0.08522	0.0118785	0.00287714	0.00338285	0.211383	0.000294226	0.147974	0.424045	0.0231642	-0.117492	29	148	25
Lpcat2	Q8BYI6	6.50779	5.6837	5.69488	4.15381	4.30743	4.52356	5.4363	6.71149	6.22497	5.04002	0.00633026	0.0852219	0.0792667	0.0429172	0.10508	0.742803	0.00970341	-0.162128	-1.79599	0.188227	0.289869	1	1	1
Llgl1	Q80Y17	8.86944	8.96463	9.00899	8.72996	8.81121	8.72281	9.53275	9.10434	9.28748	8.7738	0.00631632	0.0853113	0.00796863	0.00560925	0.023093	0.0509999	0.0121745	-0.360502	-0.553527	0.148704	0.268029	8	9	8
6430548M08Rik	Q8R0A7	10.1856	10.3793	10.4298	10.9809	10.9145	10.8036	10.569	10.1667	10.1772	10.8611	0.0063855	0.0856859	0.0124765	0.0082172	0.0222545	0.866125	0.0138164	0.0272924	0.595423	#N/A	#N/A	12	20	12
Pdcl3	Q8BVF2	6.50779	5.9472	6.0045	6.18785	6.17792	6.09381	6.63081	6.92955	6.64097	6.32553	0.020346	0.126451	0.050129	0.00839611	0.0251899	0.046076	0.00476849	-0.580614	-0.580586	0.222109	0.0679269	1	1	1
Txn1	P10639	8.69488	8.71012	9.07066	10.4661	10.3697	9.6204	9.36348	8.97126	8.77643	9.98712	0.00646426	0.0861837	0.0241006	0.045601	0.0330863	0.373926	0.0247995	-0.211837	1.11501	#N/A	#N/A	3	7	3
Tsc22d2	E9Q7M2	6.97269	6.61029	7.05637	5.59694	6.06824	6.0268	7.52826	7.71218	6.76818	5.99322	0.00661208	0.086755	0.0344648	0.0442522	0.0682158	0.226592	0.0115496	-0.456427	-1.43888	0.353166	-0.0825781	3	3	3
Dnal4	Q8CDT8	6.73742	7.36282	7.4814	5.66391	5.61765	6.42626	7.11894	7.90569	7.78463	6.66676	0.00659418	0.0867956	0.0555651	0.07693	0.0557181	0.290534	0.00901889	-0.40921	-1.70048	0.0469132	-0.346719	1	1	1
Gramd1b	Q80TI0-4	9.44481	8.50064	8.44336	7.6489	7.85985	7.7879	9.53275	9.09064	9.08268	8.20114	0.00659258	0.0870518	0.063934	0.0138092	0.0278904	0.28626	0.000800454	-0.439087	-1.46981	0.104875	-0.19426	4	4	4
Bsn	O88737	14.0703	14.2279	14.3202	13.9632	14.049	14.099	14.3509	14.5047	14.4297	14.1594	0.00655097	0.0870588	0.00889397	0.00489511	0.00533271	0.0598806	0.00277546	-0.222291	-0.39137	0.0177916	-0.281645	123	285	118
Btrc	Q3ULA2	4.31617	4.82067	4.48543	5.99095	6.04439	5.33628	5.04439	4.57093	5.00176	4.51728	0.00658159	0.0871851	0.0565465	0.0680951	0.0537557	0.192421	0.0283151	-0.331606	0.918183	0.763818	0.0659426	1	1	1
H2	P50171-2	7.89845	6.9472	6.6851	7.04439	7.05961	7.12516	6.95652	7.0045	7.05094	7.12309	0.00670023	0.0873562	0.0889604	0.00606436	0.00674043	0.664242	0.120779	0.172929	0.0724015	#N/A	#N/A	3	3	3
Camsap3	Q80VC9	11.8315	10.9518	10.9128	9.64872	9.68965	10.3999	11.6699	11.5214	11.242	10.4895	0.00676063	0.0875911	0.0462534	0.0426104	0.0189282	0.491855	0.00466149	-0.245711	-1.56499	0.0181873	-0.170068	13	18	1
H2	P01899	7.89845	7.78398	7.95594	8.25692	8.3837	8.20212	8.10748	7.87406	7.9472	8.24698	0.00670023	0.0876327	0.0111098	0.0112474	0.0149682	0.320753	0.0252378	-0.0967884	0.304669	#N/A	#N/A	2	2	2
Anxa4	P97429	8.84987	8.66888	8.90117	7.34163	7.26397	8.14262	8.64386	9.53993	9.08614	8.34074	0.00688506	0.0878275	0.0138563	0.0641483	0.0492907	0.350203	0.016853	-0.283333	-1.50724	0.00852284	0.299781	3	4	3
Camsap3	E9Q5B0	4.74098	5.10852	6.16792	6.06393	6.20555	6.04002	6.2114	5.91409	3.86841	5.60881	0.00676063	0.0878665	0.138767	0.0146594	0.239265	0.993095	0.354806	0.00784152	0.771867	0.0181873	-0.170068	13	18	1
Shmt2	Q9CZN7	8.77972	8.89936	8.85144	7.38802	7.37851	8.07361	8.15431	8.60918	8.85611	8.26819	0.00687499	0.0879702	0.00680861	0.0523548	0.0416866	0.218947	0.039836	0.303636	-0.92649	0.566765	-0.082819	3	4	3
Rpl36a	P83882	8.12619	8.33673	8.38111	9.61434	9.7065	9.73894	9.4028	8.74315	8.25077	9.53236	0.00692527	0.0880685	0.0164451	0.00667297	0.0656938	0.205672	0.0573744	-0.517565	0.887684	0.00315715	-0.325662	3	4	3
Sardh	Q99LB7	9.33695	8.49466	8.73302	7.99548	8.13802	8.15634	9.14568	9.59227	9.16088	8.46597	0.00687105	0.0881933	0.0490317	0.0108758	0.0272663	0.200272	0.00148433	-0.444735	-1.203	0.511526	0.124809	3	3	3
Reps2	B9EI38	7.26491	6.07895	6.02237	5.10852	5.2555	5.72792	7.34873	7.1179	7.18686	6.08108	0.00686137	0.0883432	0.108687	0.0603347	0.0164161	0.137055	0.000738667	-0.762419	-1.85385	0.730724	-0.0347856	2	2	2
Timm9	Q9WV98	11.4864	11.4534	11.5745	9.78038	9.70563	10.7392	11.0841	11.7272	11.8173	10.6417	0.00697406	0.088417	0.00544044	0.0572067	0.0346379	0.878227	0.0222714	-0.0381465	-1.46782	0.274812	-0.11956	8	13	8
Eml2	E9QK48	9.70027	9.67154	9.89072	9.39639	9.56739	9.281	9.8197	9.96	9.85206	9.58289	0.00686074	0.0886102	0.0122122	0.0153043	0.00743784	0.202373	0.00775503	-0.123079	-0.462328	0.115902	0.156377	8	11	8
Gm8994	E9PV04	8.99915	8.03067	8.37808	5.74953	5.78136	6.75622	7.27612	8.51412	8.74147	7.2891	0.00701802	0.0887015	0.0579322	0.0938769	0.0964412	0.614937	0.0208324	0.292062	-2.08153	#N/A	#N/A	2	2	1
Rnh1	Q91VI7	10.8719	10.1183	10.0654	9.16315	9.13955	9.61765	10.3191	10.619	10.6964	9.66124	0.00705353	0.0888784	0.0435803	0.028955	0.0188974	0.535156	0.00306418	-0.19296	-1.23805	0.0720367	0.205742	13	15	13
Dlgap2	Q0VF59	12.0394	11.4451	11.5933	11.1208	11.2636	10.8797	11.9683	11.9428	11.8824	11.3501	0.00716069	0.0891421	0.0264585	0.0175002	0.00369634	0.256622	0.00183515	-0.238562	-0.843162	0.0113516	-0.351326	15	22	15
Rhoa	Q9QUI0	10.8525	10.9981	11.3367	12.1311	11.9439	11.9816	11.6708	11.1999	11.049	11.8415	0.00714267	0.0891866	0.0224576	0.00823525	0.0286856	0.359041	0.0220028	-0.244187	0.71226	0.755719	0.0111137	10	20	8
Stab2	Q8R4U0	7.29462	5.76553	5.41278	1.96347	2.43296	4.54226	6.56377	6.71149	6.91648	4.54844	0.00712458	0.0892302	0.162452	0.460987	0.0263168	0.383961	0.00936919	-0.572934	-3.75102	#N/A	#N/A	1	1	1
Abcb10	Q9JI39	8.20506	6.69488	6.69627	5.25172	4.54844	5.43296	6.94369	6.97499	7.18686	6.27053	0.00711911	0.0894323	0.121063	0.0920164	0.0188037	0.764012	0.0022134	0.16356	-1.95747	0.113849	-0.148162	1	1	1
Pcdh1	E0CXD4	7.82018	7.67384	8.19967	6.60585	6.55459	6.14975	7.67243	8.32103	7.7502	7.10224	0.00729336	0.0897132	0.0343629	0.0388165	0.0447478	0.951552	0.00411427	-0.0166552	-1.47782	0.446471	-0.139383	4	11	1
Pcdh1	F7BJK1	9.74836	9.72877	9.78578	10.5671	10.676	10.4961	10.204	9.78038	9.44522	10.4705	0.00729336	0.089981	0.00296948	0.008569	0.0387597	0.813235	0.0269922	-0.0555488	0.769881	0.446471	-0.139383	12	25	9
Rimbp2	D3YXR8	7.40514	7.23458	7.26679	6.34696	6.24222	6.91409	8.31786	8.08375	7.39232	7.06609	0.00727411	0.0900115	0.0124099	0.055603	0.0606753	0.090082	0.0146623	-0.62914	-1.43022	0.0239572	-0.213513	3	3	3
Ildr2	B5TVM2	8.39189	8.52082	8.6879	8.48905	8.57061	8.37591	8.88539	8.92926	8.71459	8.61802	0.0213135	0.129924	0.017392	0.0115325	0.0128255	0.0454541	0.0135138	-0.309545	-0.364557	0.863388	-0.0172602	5	5	5
Syt7	E9PZA8	9.6893	9.29669	9.36282	9.98057	9.86774	9.07468	10.0388	9.81858	9.84376	9.72809	0.291762	0.436586	0.0222444	0.0512064	0.0121735	0.0322107	0.426602	-0.450774	-0.25938	0.00784984	-0.282079	8	10	2
Thsd7a	E9PWD2	10.5482	9.82544	9.94149	9.51353	9.60251	9.62881	10.7819	10.6663	10.3897	9.91453	0.00758218	0.0910966	0.0384138	0.00630517	0.0189893	0.114773	0.00105615	-0.507606	-1.03104	0.141569	0.198692	10	14	10
Camk4	Q8BGR3	10.1302	10.1174	10.2324	10.7139	10.6966	10.3103	10.7679	10.7814	10.6298	10.7119	0.00761588	0.0912363	0.00620545	0.0215831	0.00782151	0.000729334	0.337653	-0.566373	-0.152771	0.000194483	-0.383204	10	13	10
Fbxo6	Q9QZN4	4.24469	6.12516	6.30195	4.2854	4.47249	4.52356	7.25456	6.94486	7.16088	6.04876	0.00757816	0.091314	0.205165	0.028322	0.0223066	0.0783915	2.09901e-05	-1.56283	-2.69295	0.713269	0.0520949	1	1	1
Syn2	Q64332-2	9.6616	8.32643	8.38111	7.18488	7.15583	7.63445	9.26796	9.33271	8.91229	7.91886	0.00751887	0.0913989	0.0859608	0.036633	0.0246826	0.449559	0.000806242	-0.381272	-1.84593	0.475816	-0.0756645	29	113	1
Pmpcb	Q9CXT8	9.63336	8.63735	8.76421	7.79896	7.85425	8.09645	9.27868	9.13494	9.03287	8.30925	0.00756512	0.0914227	0.0601609	0.0199874	0.0134981	0.691122	0.000442825	-0.137193	-1.23228	0.00201932	-0.240875	5	7	5
Eif4g2	G3XA17	7.9542	6.8679	6.60733	4.6837	4.38543	5.69209	7.62352	7.06286	6.69627	5.91409	0.00754865	0.091492	0.100009	0.139163	0.0655197	0.976271	0.00993757	0.0155932	-2.20714	0.826986	-0.0116599	2	2	2
Apeh	Q8R146	10.0123	9.6319	9.25904	7.50938	7.4446	8.24079	8.46923	9.52199	9.58984	8.5411	0.00769501	0.0916526	0.0390953	0.0571899	0.0683417	0.356216	0.0300421	0.44074	-1.4621	0.577494	0.0480978	4	5	4
Syn2	Q64332	13.0876	13.0826	13.1998	13.0534	13.2722	12.8678	13.2757	13.041	13.1431	13.0281	0.00751887	0.0916685	0.00505122	0.0154942	0.00894614	0.72091	0.547164	-0.029898	-0.0887901	0.475816	-0.0756645	33	122	4
Vamp7	P70280	8.60437	7.40684	7.36457	5.97499	5.86047	6.30925	8.98613	7.88996	7.81057	6.96	0.00767963	0.0917335	0.0903385	0.0385542	0.0798394	0.475808	0.00562518	-0.436958	-2.18065	0.491093	-0.0723141	1	1	1
Nhsl2	E9Q0V6	6.85922	6.64241	6.82018	6.30378	6.56986	6.60585	7.04658	7.47735	7.46923	6.7761	0.00383822	0.0737827	0.0170603	0.0254103	0.0336102	0.0238922	0.00807843	-0.557117	-0.837893	0.929534	0.0187548	2	2	2
Acox1	Q9R0H0	7.53294	6.71562	6.22882	4.3147	4.58496	5.29278	5.91648	6.84925	6.4363	5.25927	0.00775372	0.0920863	0.0965462	0.106766	0.0730244	0.413655	0.0136647	0.425119	-1.66986	0.673326	0.130284	1	1	1
Osbpl10	S4R1M9	9.22786	8.47695	8.51254	7.30104	7.43045	8.03067	8.72383	8.72554	8.88448	8.02514	0.00779771	0.0923435	0.0484758	0.0513099	0.0105104	0.884232	0.00672528	-0.038832	-1.19056	0.662669	-0.0361745	5	8	5
Rap1a	P62835	9.72178	9.72264	10.1757	10.8953	10.9227	10.5913	10.3165	9.87606	9.7413	10.4026	0.0078367	0.0925402	0.0265166	0.0170263	0.0301503	0.673213	0.0154333	-0.10459	0.825185	0.725741	0.0348121	10	18	4
Abhd10	Q6PE15	9.57516	9.28979	9.06016	8.76818	8.46597	8.63009	9.11035	9.33851	9.40386	8.82241	0.00786967	0.0926652	0.0277175	0.0175483	0.0165978	0.896136	0.00602079	0.0241248	-0.662829	0.113598	-0.106098	5	6	5
Rbbp4	Q60972	6.82018	6.03122	6.25927	7.27984	7.30012	7.30652	6.71149	6.67525	6.65964	7.06609	0.00794754	0.0933154	0.0637362	0.00190897	0.00398123	0.254967	3.80914e-06	-0.311905	0.613366	0.0364642	0.233103	3	3	3
Grin1	A2AI20	7.37851	7.36282	7.36457	6.25172	6.51096	6.62352	7.7807	8.11114	7.88448	7.28448	5.56829e-05	0.020928	0.00116687	0.0295045	0.0213214	0.00468225	0.000573271	-0.556804	-1.46337	0.0168881	-0.296251	16	25	1
Camk2g	Q923T9	11.7137	11.011	10.9369	10.1644	10.1118	10.6535	11.6159	11.5589	11.3468	10.7145	0.00799995	0.0934011	0.0382068	0.0289735	0.0123214	0.33332	0.003299	-0.286607	-1.19728	0.809756	-0.0255498	16	41	10
Thop1	Q8C1A5	8.07682	8.31334	8.65499	9.26397	9.20897	8.9263	8.47857	8.35579	8.05094	8.84141	0.00808154	0.0938226	0.0348185	0.0198376	0.0265435	0.812676	0.00703049	0.0532834	0.83798	0.191299	-0.0922698	5	6	5
Nacad	Q5SWP3	7.00787	6.55459	7.02237	5.60585	5.38543	6.17592	6.66391	7.42375	7.49025	6.21335	0.00807775	0.0940438	0.0387643	0.0712867	0.0638282	0.340666	0.0143014	-0.331028	-1.47023	0.880184	0.0139003	2	2	2
Huwe1	A2AFQ0	10.5512	9.4814	9.65482	8.87467	8.97785	8.96751	10.5776	10.5104	10.0685	9.23506	0.00819391	0.094861	0.0580236	0.00635584	0.0266306	0.254045	0.000893395	-0.489686	-1.44549	0.326999	-0.0679623	9	10	9
Hhatl	Q9D1G3	7.65033	5.64386	5.95187	3.33628	3.29278	4.90689	6.74281	7.37851	6.85175	5.54844	0.00822846	0.0949955	0.168433	0.239149	0.0486287	0.428446	0.00513248	-0.575673	-3.14571	0.0855334	0.371234	1	1	1
Strip1	Q8C079	7.10957	6.75489	6.59544	4.1375	4.16189	5.99322	6.84674	7.32103	7.27519	5.53294	0.00829263	0.0954688	0.038588	0.223422	0.0365997	0.200865	0.0196674	-0.327687	-2.38345	0.0476216	-0.178097	1	1	1
Ano8	Q6PB70	7.80025	7.89966	7.64097	5.87529	5.89239	6.55459	6.72792	7.93723	7.8189	6.94251	0.0083537	0.0956395	0.0167726	0.0634231	0.0889519	0.506822	0.0356517	0.28561	-1.38726	0.768969	-0.0191763	1	1	1
Herc4	Q6PAV2	8.94486	8.6077	8.78953	8.06501	7.93782	8.37851	8.53294	8.72996	8.6359	8.31606	0.00833608	0.0957031	0.0192186	0.0279086	0.0114148	0.260461	0.023955	0.147764	-0.50582	0.0438608	-0.186761	2	3	2
Ndufa3	Q9CQ91	10.2277	8.95187	9.09117	8.47046	8.26068	8.59171	10.5094	10.0906	9.9757	9.0359	0.00864592	0.0958003	0.0742694	0.0198406	0.0275591	0.152396	0.000751891	-0.768317	-1.75096	0.0013281	-0.392162	2	7	2
Pcp2	A8IK50	7.07682	7.79831	7.88692	6.13545	6.1416	5.73606	6.61471	7.45615	7.59246	7.2891	0.00863959	0.0959878	0.0585643	0.038702	0.0733347	0.410732	0.0218833	0.366242	-1.21673	#N/A	#N/A	1	1	1
Srp54c	E9PXC0	6.55766	5.64386	6.08958	5.01346	5.40939	5.79961	6.63081	7.30925	6.99209	5.7761	0.00859586	0.0960185	0.0749455	0.0726909	0.048651	0.0553031	0.00635966	-0.880352	-1.5699	#N/A	#N/A	1	1	1
Sh3bgrl2	Q8BG73	11.4052	10.2373	10.037	8.59917	8.47938	9.26889	10.264	10.5374	10.4465	9.16667	0.0084115	0.0960352	0.0699772	0.0484469	0.0133689	0.756922	0.00320736	0.143909	-1.63347	0.00166808	-0.106597	5	5	5
Nrbp2	Q91V36	9.49586	8.37547	8.72792	7.54998	7.53138	7.81762	8.73539	8.96751	8.72792	8.08958	0.0084603	0.0960616	0.0646131	0.0209831	0.0154621	0.876847	0.000632781	0.0561426	-1.17728	0.202927	0.126101	2	2	2
Ahnak	E9Q616	6.3505	6.07895	6.42459	6.02015	6.16591	6.73471	6.87529	6.74819	6.88387	6.36107	0.0563098	0.191388	0.0289554	0.0598668	0.0111144	0.00839703	0.0761246	-0.551104	-0.528859	0.000433956	0.731509	3	3	3
Car14	Q9WVT6	7.50859	5.2555	5.87774	4.20163	4.43296	3.83335	6.88874	7.04876	6.56224	5.12516	0.00844237	0.0961224	0.18725	0.0727621	0.0362874	0.418232	0.000289606	-0.619304	-2.67727	#N/A	#N/A	1	1	1
Vps45	P97390	8.86944	8.10591	8.10538	7.71356	7.64313	6.9472	8.91319	8.95623	8.66853	8.06286	0.00862908	0.0961296	0.0527468	0.0569759	0.0175422	0.146291	0.00562161	-0.485739	-1.41135	0.0752731	-0.0943232	3	3	3
Nudt3	Q9JI46	9.63336	10.0094	9.76669	9.17168	9.24745	9.30355	9.69836	10.1748	10.2521	9.38651	0.00859453	0.0962631	0.0194486	0.00716184	0.0298634	0.309513	0.010684	-0.23859	-0.80085	0.00945011	0.202673	5	8	4
Lmo7	E9PYF4	8.73775	8.97298	9.21286	8.19377	8.20163	8.31061	8.72383	9.32396	9.25361	8.6632	0.00853445	0.0963734	0.0264701	0.0079301	0.0360494	0.618788	0.0109931	-0.125934	-0.865127	0.0719156	-0.186202	5	5	5
Faf2	Q3TDN2	8.40514	8.70736	8.5306	8.62972	8.69244	8.39575	9.32305	8.92154	9.03645	8.73064	0.0139049	0.113575	0.017763	0.0182402	0.0227393	0.0210882	0.0253263	-0.545982	-0.521045	0.0795881	-0.141911	6	11	6
Tns1	E9Q0S6	8.4446	7.73539	7.92896	7.05961	6.96694	7.22593	7.77347	8.25456	8.42038	7.59395	0.00858853	0.0964573	0.0456169	0.0185243	0.0412316	0.71361	0.00690979	-0.113152	-1.06531	0.00289649	0.24669	3	4	3
Cdh11	P55288	7.10957	7.09381	7.69558	9.00899	8.96723	8.40727	7.81057	7.46679	6.67807	8.69975	0.00856534	0.0964588	0.0469844	0.0382054	0.0793381	0.963755	0.018925	-0.0188248	1.47602	0.846129	-0.0107331	2	2	2
Kpnb1	P70168	10.979	10.6145	10.8245	10.4756	10.5295	10.4877	11.4347	11.4091	11.2024	10.6186	0.000574208	0.042378	0.0169292	0.00269369	0.011224	0.0135119	0.000349826	-0.542706	-0.851074	0.72675	-0.0260811	13	20	13
Sipa1l1	Q8C0T5	11.2669	10.7677	10.8134	10.376	10.471	10.63	11.2925	11.3739	11.0896	10.6089	0.00878462	0.0965605	0.0252051	0.0122307	0.0130129	0.168649	0.00250028	-0.302668	-0.759667	0.0073543	-0.222199	18	26	18
Kif21b	Q9QXL1	6.78005	7.30378	7.08958	5.63517	5.53294	6.13134	6.47411	7.37851	7.35843	6.27053	0.00882021	0.0966947	0.0373075	0.0555075	0.0730454	0.97189	0.020531	-0.0125478	-1.30387	0.0390954	-0.206858	3	10	1
Zfyve1	Q810J8	8.23554	8.42878	8.44045	7.95012	7.7039	7.91468	8.27612	8.81218	8.58721	8.12877	0.00889206	0.0969685	0.0137529	0.0169429	0.0314514	0.323295	0.0154675	-0.190249	-0.70227	0.0709214	-0.160484	3	4	3
Mff	Q6PCP5-2	8.47046	6.80349	6.82018	4.57289	4.51728	5.51096	8.45984	8.04111	7.64024	5.99322	0.00896932	0.0970422	0.130031	0.114719	0.0509292	0.319916	0.00135423	-0.682359	-3.18002	0.000160567	-0.346129	9	12	1
Adsl	P54822	8.36457	8.50343	8.64097	8.66142	8.75389	8.89694	8.31786	8.40131	8.21917	8.78038	0.00888932	0.0971944	0.0162529	0.0135291	0.0109681	0.117468	0.00608402	0.19021	0.457968	0.158082	0.179083	4	6	4
Mff	Q6PCP5	10.8574	9.80429	10.1236	9.1334	9.24246	9.57894	10.8477	10.596	10.5334	9.60344	0.00896932	0.0972969	0.0526182	0.0249233	0.0156056	0.290182	0.00124549	-0.397286	-1.34077	0.000160567	-0.346129	12	18	4
Aacs	Q9D2R0	4.77219	4.64386	5.15381	4.24793	4.32912	3.6893	5.39917	4.95294	5.14568	4.82782	0.00895042	0.0973474	0.0546164	0.0851934	0.0433233	0.19754	0.0107727	-0.309312	-1.07715	0.337863	-0.127352	1	1	1
Fam163b	Q8BUM6	8.4446	8.00225	7.63517	6.30378	6.20359	7.32283	7.97671	8.20408	8.16088	7.04985	0.00902433	0.0973823	0.0504895	0.0936903	0.014882	0.740887	0.0145159	-0.0865473	-1.50382	#N/A	#N/A	1	2	1
2010107G23Rik	D3Z2E9	7.26491	6.46271	6.79961	5.74147	5.89482	6.17592	6.74281	7.13134	7.10643	6.21335	0.00908966	0.0978326	0.0588699	0.03711	0.0310977	0.598061	0.00410684	-0.151122	-1.05613	#N/A	#N/A	1	1	1
Tjp2	Q9Z0U1	9.62772	10.0924	9.99393	10.293	10.31	10.188	9.73166	9.70304	9.63572	10.3065	0.00918842	0.0978754	0.0247202	0.00644149	0.00508289	0.211021	0.000272022	0.21453	0.573537	0.000737792	0.847194	10	11	10
Ufl1	Q8CCJ3	6.45779	6.59991	6.79961	7.35579	7.22978	7.19967	7.47411	6.96	7.03672	7.19869	0.0140048	0.113494	0.0259421	0.0114055	0.0387511	0.0461211	0.564581	-0.537842	0.104803	0.236439	0.100714	1	3	1
Sfxn1	Q99JR1	10.2391	9.83131	9.58534	9.2731	9.33851	9.34363	9.95012	10.1079	10.1821	9.5632	0.00922219	0.0979829	0.0334046	0.00422056	0.0117549	0.390669	0.000453877	-0.19479	-0.761632	0.00156512	-0.351441	9	14	7
Lrrc4b	P0C192	9.5632	8.34651	8.51254	6.67243	6.50144	7.74953	8.64782	9.06609	9.06501	7.65607	0.00918172	0.0980568	0.0749104	0.0970184	0.0270189	0.783994	0.00926576	-0.118889	-1.95184	0.00627664	-0.266319	2	2	2
Dlat	Q8BMF4	12.7345	12.543	12.4284	11.9616	11.9893	12.1458	12.3078	12.5236	12.6754	12.1839	0.00916635	0.0981459	0.0123043	0.00825334	0.014775	0.658231	0.0178101	0.0663507	-0.470054	0.000576096	-0.268775	22	41	22
Diap2	E9Q4U7	7.23554	7.45615	7.46271	7.74281	7.62936	7.38284	7.87529	8.06985	7.79377	7.69488	0.0154327	0.117899	0.0175097	0.0242637	0.017926	0.00886483	0.0708487	-0.528172	-0.327965	#N/A	#N/A	5	6	5
Myl4	P09541	8.35094	8.224	8.30195	7.92362	7.80542	8.00338	8.07093	8.22304	7.97728	8.11322	0.00953044	0.0987197	0.00772008	0.0125902	0.0153307	0.0663957	0.122163	0.201884	-0.179606	#N/A	#N/A	2	3	2
Shank1	D3YZU1	11.38	11.3138	11.2804	10.7328	10.8119	10.8491	11.1111	11.3135	11.6453	10.8584	0.00934601	0.0987903	0.00447644	0.00549745	0.0237445	0.850132	0.0247904	-0.0319222	-0.5587	0.665196	-0.0518101	24	31	24
Coro1c	Q9WUM4	10.4641	10.7251	10.7947	11.5057	11.5518	11.3815	11.2694	10.8404	10.6452	11.2957	0.00932337	0.0988041	0.0163446	0.00767391	0.0292436	0.288174	0.042581	-0.257015	0.561351	0.161083	0.0898024	13	21	13
Sec14l2	Q99J08	9.05121	8.91498	8.90809	8.53722	8.38586	8.19918	9.70822	9.35315	9.33517	8.53528	0.000542174	0.0407439	0.00901004	0.0202202	0.0222265	0.0175375	0.00219224	-0.507417	-1.09142	0.00104924	0.298531	4	6	4
Ndufa13	Q9ERS2	8.59283	8.78888	8.88478	10.248	10.2245	9.65159	9.6397	8.79116	8.86821	9.69905	0.00945154	0.0988938	0.0169962	0.0336376	0.0515675	0.292543	0.0477775	-0.344192	0.941683	0.0177239	-0.284653	7	17	7
Sfxn5	Q925N0	10.0123	8.6268	8.91737	8.10381	8.26209	7.7039	9.9384	9.96	9.55746	8.54303	0.00948332	0.098976	0.0795441	0.0358557	0.0230611	0.22499	0.00105344	-0.633116	-1.79535	0.609724	0.0365308	4	5	4
Myh9	Q8VDD5	12.3901	12.3934	12.4274	13.1283	13.0736	13.3638	12.9598	12.769	12.3318	13.0233	0.00958607	0.0990484	0.00166461	0.0116881	0.0253785	0.203033	0.0716467	-0.283222	0.501708	0.253435	-0.0474602	60	115	50
Ccdc93	Q7TQK5	8.53294	7.67384	8.16491	6.66534	6.74281	7.47492	8.07093	8.68475	8.55766	7.33002	0.00961149	0.0990632	0.0530554	0.0641762	0.0383981	0.370374	0.00977093	-0.313881	-1.47675	0.227414	0.173807	2	3	2
Trpv2	Q9WTR1	7.48301	7.58871	7.82972	8.45162	8.26162	8.04876	8.27053	8.01235	8.09329	7.89482	0.0103696	0.102285	0.0232783	0.0244173	0.0162517	0.0183693	0.407525	-0.491571	0.128616	0.800344	-0.0358776	5	5	5
Ndufa13	F6W8I0	4.4749	6.77479	7.12205	6.15583	6.01792	6.18785	5.4363	4.19377	6.65964	6.30743	0.00945154	0.0991448	0.234916	0.0147527	0.227066	0.560261	0.388032	0.694011	0.690631	0.0177239	-0.284653	1	1	1
Vcp	Q01853	13.8423	13.5143	13.366	12.8037	12.8659	13.0805	13.1252	13.1955	13.2899	12.9364	0.00942979	0.0991689	0.0179558	0.0112416	0.00625804	0.0671398	0.041005	0.370693	-0.286807	0.121894	0.104342	45	109	45
Eif4a1	P60843	4.78926	4.30743	4.80219	6.24982	6.2075	4.41954	5.18982	5.03562	5.14568	5.90207	0.231849	0.379649	0.0608666	0.185706	0.0154991	0.0440552	0.453335	-0.490749	0.501913	0.117422	0.0966187	7	10	2
Top2b	Q64511	7.00787	7.17692	6.8679	8.56339	8.42752	7.79831	7.71218	7.70321	7.07895	7.9629	0.00980599	0.0995779	0.0220504	0.0493992	0.0484167	0.102591	0.0723368	-0.480553	0.764958	0.236985	-0.102876	2	2	2
2610301B20Rik	B1AV75	6.69488	7.79831	7.51254	5.49185	5.38888	6.43129	7.22207	7.56986	7.35843	6.49346	0.00983377	0.0996154	0.0780727	0.0995416	0.0237338	0.895855	0.00965153	-0.0482082	-1.61278	#N/A	#N/A	2	3	2
Sos1	Q62245	6.17393	6.69488	7.74349	5.52356	5.49506	5.92837	7.41701	8.51412	9.25668	6.46923	0.00990988	0.0996536	0.116352	0.042904	0.110233	0.0968838	0.0076348	-1.52517	-2.74694	0.908134	-0.016738	2	2	2
Pnpt1	Q8K1R3	5.00981	5.07895	5.62936	4.48543	4.33628	3.96347	4.88753	5.29646	5.14568	3.848	0.00979825	0.0997437	0.0647979	0.0630835	0.040471	0.602764	0.0123384	0.129486	-0.848159	0.139908	-0.0588925	1	1	1
Psmc1	P62192	11.4002	9.45902	9.53372	7.6844	8.30834	8.41659	11.2102	11.0871	10.2706	9.14262	0.00989516	0.0997484	0.108561	0.0485722	0.0470396	0.358892	0.00187743	-0.725014	-2.71957	0.362911	-0.0426346	4	4	3
Vps9d1	Q8C190	9.12619	8.03892	8.02181	5.63807	5.49825	7.15381	7.88874	8.4292	8.62607	6.47735	0.00978422	0.0998472	0.0753643	0.150595	0.0459157	0.858726	0.0180939	0.0809684	-2.21796	0.631186	-0.0862812	2	2	2
Manbal	A2BGN7	4.3339	4.45997	4.15381	5.01346	4.9542	2.10434	4.83289	4.63096	4.90199	4.51728	0.64223	0.727216	0.0356531	0.413206	0.0294102	0.0171721	0.471824	-0.472721	-0.764616	0.950765	-0.00743508	1	1	1
Elfn1	Q8C8T7	8.45779	7.33002	7.69558	6.89482	6.82528	6.96116	8.65213	8.20408	8.08587	7.52982	0.00976603	0.0999081	0.0735065	0.00985646	0.0359284	0.263752	0.00130503	-0.486231	-1.42028	0.0920509	-0.245209	3	4	3
Pdhb	Q9D051	13.5707	13.1101	13.1118	12.5585	12.5277	12.757	13.0193	13.1777	13.0661	12.7535	0.00989045	0.0999438	0.0200113	0.00986793	0.00621788	0.332582	0.00528654	0.176525	-0.47327	0.000282951	-0.335895	19	63	19
Snap23	Q9D3L3	8.36457	7.69488	8.52474	7.52356	6.89482	6.48704	8.28123	8.79961	8.40939	7.6632	0.0099866	0.100181	0.0537209	0.0749337	0.0317769	0.36839	0.0107982	-0.302014	-1.52827	0.0003096	0.359643	3	7	2
Lamb3	Q61087	7.85985	7.91707	9.36435	4.73877	5.30378	6.87036	7.96347	8.64746	8.68264	6.76951	0.0100676	0.100749	0.101736	0.195883	0.0480878	0.93027	0.0146954	-0.0507678	-2.79355	#N/A	#N/A	1	1	1
Tspyl4	Q8VD63	6.78005	5.4363	6.10643	5.04876	4.82273	5.19771	6.87529	6.53916	6.41447	5.14568	0.0100939	0.100768	0.110007	0.0375876	0.0360618	0.289554	0.000830494	-0.502049	-1.58657	0.719876	0.0466641	1	2	1
Pgam2	O70250	7.60437	8.24174	8.18834	8.75154	8.68264	8.96838	7.93015	8.14517	8.1205	8.67384	0.0101264	0.100849	0.0441345	0.0169431	0.0145897	0.814908	0.00257141	-0.0537855	0.735585	0.00386586	1.09587	4	14	3
Traf3	Q60803	9.39853	9.73623	9.78202	9.91901	9.92526	10.1157	10.1148	10.1215	10.0982	9.8662	0.0136557	0.112878	0.021729	0.0111944	0.00118946	0.0175178	0.126826	-0.472568	-0.124839	0.0751175	-0.213433	9	11	9
Bcap31	Q61335	9.41193	8.72007	8.99831	10.4847	10.4505	10.3214	10.197	9.48563	9.1871	10.2581	0.0102993	0.101835	0.0384955	0.00826866	0.0539118	0.183259	0.0587785	-0.579796	0.795624	0.0825171	-0.121264	6	9	6
Cntn2	Q61330	9.84518	9.92689	10.0423	9.72928	9.74467	9.74467	9.91991	9.97513	10.0436	9.71785	0.0102991	0.102077	0.00996802	0.000911998	0.00620787	0.572577	0.00266695	-0.041401	-0.24	0.689302	0.0480565	10	15	10
Rab5b	P61021	10.8983	10.7388	10.5523	9.9655	10.0144	10.0892	11.8055	10.7455	11.1951	11.1427	0.01039	0.102243	0.0161403	0.00621487	0.0472984	0.183455	0.0166346	-0.518941	-1.22568	0.623617	-0.0193614	6	15	5
Nup155	Q99P88	7.80025	7.66391	7.63009	7.79766	7.96751	7.32553	7.96982	8.26679	8.25077	7.58646	0.0660312	0.204731	0.011702	0.0432176	0.0204624	0.0132801	0.0961993	-0.464375	-0.465557	0.929164	0.00832675	3	3	3
Otud7b	B2RUR8	5.3505	6.33628	5.9331	5.25172	5.61471	5.07468	6.4363	6.65678	6.64097	5.81506	0.0104229	0.102323	0.0843831	0.0518095	0.0186968	0.075138	0.0019089	-0.704721	-1.26431	0.0524958	0.307254	3	3	2
Nap1l4	Q78ZA7	9.36457	10.0074	10.1055	11.1455	10.9933	11.1163	10.4436	10.0377	9.49845	10.8393	0.0104996	0.102831	0.0409606	0.00728745	0.0474444	0.665341	0.0170758	-0.167388	1.09181	0.284967	0.0658033	9	12	7
Cd81	P35762	11.3783	10.2018	10.4086	9.02929	9.40535	9.62717	10.7469	11.0077	10.5947	9.79344	0.0105449	0.103031	0.0589077	0.0323114	0.0193675	0.768854	0.00252809	-0.120197	-1.42916	0.56959	0.0872867	2	16	2
Etf1	Q8BWY3	8.30834	8.45615	8.49386	9.34141	9.2211	8.55804	9.16289	8.71218	9.09302	9.108	0.0683256	0.207639	0.011646	0.046665	0.0269849	0.0195574	0.865264	-0.569919	0.0508167	0.0384112	0.0880737	6	6	6
Atp6v0c	P63082	10.448	9.19722	9.44522	8.70113	8.5812	8.59283	10.2165	10.0395	9.90433	8.97585	0.0106386	0.103457	0.0682974	0.00766858	0.0155721	0.415396	0.000129507	-0.356618	-1.42838	0.40661	0.15702	2	8	2
Acy1	Q99JW2	7.23554	7.06286	7.49426	6.5157	6.64962	6.74012	7.04658	7.52982	7.33539	7.02237	0.0106285	0.103603	0.0298897	0.0170165	0.0332906	0.843191	0.012439	-0.0397143	-0.668785	0.100842	0.239093	1	1	1
Gucy1b3	O54865	8.86944	8.76222	8.99831	8.94983	9.46516	8.41912	9.51944	9.17817	9.26608	8.9901	0.274142	0.422929	0.0133171	0.0584748	0.0190097	0.0224557	0.303044	-0.444575	-0.376529	0.325249	-0.0729819	7	9	7
Pcdh9	F8VPK8	9.1581	8.37547	8.75389	6.6907	6.73471	8.1267	8.90268	9.06958	9.00731	7.96	0.0108553	0.104825	0.0446661	0.113679	0.00937872	0.374743	0.018832	-0.230701	-1.80915	0.433869	0.0487068	2	2	2
Pam16	Q9CQV1	7.45779	6.78398	6.8679	5.51728	5.32193	5.61471	6.37851	6.2724	7.44791	5.45286	0.0113669	0.105099	0.0521854	0.027184	0.0970532	0.478152	0.034363	0.33695	-1.21497	#N/A	#N/A	1	1	1
Grip1	Q925T6	6.69488	6.47411	6.78005	6.23458	6.26679	6.52669	6.7879	6.96	7.16088	6.31651	0.0113425	0.105109	0.0237451	0.0252523	0.026784	0.0860763	0.0115599	-0.319915	-0.626908	0.154461	-0.228405	2	3	2
Akt2	Q60823	7.26491	6.99774	6.8679	6.50462	6.58346	6.71836	6.99548	7.03452	7.10643	6.9542	0.010937	0.105122	0.0287395	0.0163718	0.00798801	0.987865	0.00324235	-0.00196276	-0.443333	0.82183	0.0342136	1	1	1
Tpm1	E9Q452	7.37851	7.15482	6.66249	8.06878	8.15381	8.05907	7.81057	7.32103	7.2384	7.8802	0.0111413	0.10513	0.051847	0.0064392	0.0414745	0.230236	0.0244681	-0.391394	0.637218	0.388854	0.124163	24	51	0
Stxbp3	Q60770	10.4577	9.83715	9.78202	7.48704	7.39832	8.6632	8.62315	9.58252	9.86419	8.65428	0.010919	0.105194	0.0374238	0.0899502	0.0695366	0.197744	0.0530538	0.669001	-1.5071	0.240875	0.144127	4	4	4
Osbp	Q3B7Z2	8.55727	8.97928	9.36107	10.0978	10.0623	9.84941	9.67842	9.4208	9.22231	11.479	0.0110721	0.105198	0.0448439	0.0134291	0.0242247	0.150156	0.0213098	-0.474639	0.562651	0.296886	-0.0759774	7	13	7
Acin1	Q9JIX8	3.72096	3.7761	3.43296	3.40599	3.37851	5.16189	4.15259	4.03112	4.06426	4.3147	0.662861	0.74244	0.0505771	0.256594	0.0153791	0.0174133	0.873204	-0.439314	-0.100524	0.0156764	0.168491	1	1	1
Gmpr	Q9DCZ1	8.82018	8.55228	8.50024	7.32103	7.15279	7.72724	7.87529	8.3733	8.86016	7.76222	0.011099	0.105211	0.0199061	0.0399069	0.0588374	0.445312	0.0430889	0.254655	-0.969229	0.000265445	0.914544	2	2	1
Rab3a	P63011	13.2609	12.7906	13.1945	13.4388	13.4708	13.6126	13.0147	12.8757	12.8655	13.3048	0.0113359	0.105284	0.0194585	0.00684722	0.00645062	0.350432	0.00120995	0.163339	0.588763	0.0206036	-0.26402	23	129	14
Tpm1	G5E8R0	11.0276	11.8013	11.9264	12.6592	12.4613	12.8028	12.038	12.0421	11.6907	12.5575	0.0111413	0.105371	0.0420245	0.013566	0.0169181	0.328268	0.00935092	-0.338494	0.717516	0.388854	0.124163	28	57	7
Erc2	Q6PH08	11.6851	11.8007	11.8288	12.6233	12.5893	12.1665	12.2617	11.8985	12.0517	12.372	0.0114222	0.105375	0.00646813	0.0204265	0.0151073	0.0587255	0.0977062	-0.299056	0.389097	0.0865263	-0.218636	33	54	28
Isca2	Q9DCB8	8.92659	8.61839	8.66605	7.98812	7.9542	8.34784	8.51491	8.5947	8.83952	8.11582	0.0110684	0.105405	0.0189888	0.0269418	0.0195557	0.55806	0.0255875	0.0872989	-0.552991	0.0923704	-0.160197	5	7	5
Mbp	F6RT34	15.229	15.9972	15.7342	14.7953	14.5362	14.8288	14.398	15.4571	15.4671	15.1625	0.0113351	0.105513	0.0249428	0.0108811	0.0406689	0.26371	0.350273	0.546028	-0.387338	0.16043	0.731062	24	252	9
Sub1	P11031	3.8534	3.1375	3.78039	5.58796	5.57289	4.54226	4	3.66105	4.37006	5.33271	0.0115952	0.105557	0.10972	0.114519	0.088426	0.241907	0.0382541	-0.419937	1.224	0.668858	-0.0619686	1	1	1
Gm5428	E9PUX4	7.23554	7.73539	8.02625	8.94251	8.81794	8.53333	8.02126	7.3906	7.18686	8.68089	0.011068	0.105644	0.0521715	0.0239308	0.0577496	0.716889	0.0115344	0.132819	1.23169	#N/A	#N/A	3	3	3
Mtpap	Q9D0D3	8.33673	7.30378	8.08108	6.04876	6.58346	7.16289	7.96982	8.44004	8.51136	6.84549	0.0110427	0.105647	0.0680368	0.0844477	0.0354203	0.32183	0.00933111	-0.399873	-1.7087	0.510789	-0.0813824	2	2	2
Stk4	Q9JI11	8.36457	7.95187	7.89664	7.8586	7.52042	7.56148	8.24365	8.36763	8.49586	7.75889	0.0115346	0.105704	0.0316831	0.0241331	0.0150684	0.144477	0.0050034	-0.298021	-0.722211	0.693978	0.0372595	2	2	2
Pgrmc2	Q80UU9	7.60437	7.54381	7.9472	7.02569	7.5932	7.0268	8.17143	7.99774	8.05094	7.27519	0.0115871	0.105716	0.0282569	0.045367	0.0110224	0.0506992	0.0118591	-0.374912	-0.858137	0.595183	-0.0465616	3	3	2
Ppp6c	Q9CQR6	9.70563	9.73877	9.76288	8.56643	8.05637	9.15355	9.3981	9.84141	9.85814	9.23864	0.0115621	0.105722	0.00295223	0.0639008	0.0268997	0.821297	0.0343658	0.0365449	-1.1071	0.436301	-0.0336104	2	4	2
Kazn	Q69ZS8	8.71631	8.40045	8.5216	8.55152	8.61875	7.94369	9.04029	9.05555	8.85206	8.52552	0.0516712	0.182997	0.0186456	0.044421	0.0126174	0.018047	0.0527862	-0.436516	-0.611316	0.48798	-0.0353998	4	5	4
Mbp	P04370	4.42838	3.56071	4.48543	8.23745	8.16993	7.08002	7.71218	5.91409	4.73899	7.6844	0.0113351	0.105752	0.124622	0.0829758	0.244609	0.0983847	0.144255	-1.96358	1.70738	0.16043	0.731062	17	212	2
Snx1	Q9WV80	10.7873	10.4522	10.5905	8.70079	8.65928	9.53741	9.59376	10.7696	10.5762	9.46087	0.0114941	0.105802	0.0158714	0.055259	0.0611349	0.474857	0.0436637	0.296837	-1.34736	0.317924	0.050457	7	7	6
Iigp1	Q9QZ85	5.55766	5.96347	6.39746	5.3505	5.15381	5.44294	6.72792	7.0045	6.17393	5.74953	0.0112405	0.105825	0.0703149	0.0277793	0.0637392	0.126478	0.00697054	-0.662586	-1.3197	#N/A	#N/A	1	1	1
Gnai3	Q9DC51	11.0787	9.4545	9.77446	8.65928	8.99266	8.67596	10.9334	10.7878	10.3954	9.33293	0.0115227	0.10583	0.0851629	0.0214044	0.0259922	0.31238	0.00057194	-0.602999	-1.92958	0.553959	0.0643034	16	31	6
Pnmal2	G3X9N3	3.77942	4.72247	4.80219	2	2.53605	3.05311	4.18587	3.81843	3.27897	3.99095	0.0112687	0.105849	0.128279	0.208159	0.121284	0.18484	0.0376098	0.673607	-1.23137	0.878823	0.0187576	1	1	1
Thrap3	Q569Z6	4.9115	3.70359	4.49343	6.09381	6.08958	5.69209	5.39917	4.70358	4.94283	5.91409	0.011305	0.105949	0.140385	0.0387216	0.070465	0.189313	0.017974	-0.645684	0.943303	0.61914	-0.0500847	1	2	1
Tsc22d4	Q9EQN3	4.22251	5.2555	5.12102	5.91409	6.08321	5.64097	4.64325	4.29126	4.73865	5.62352	0.0116682	0.105988	0.115407	0.0379546	0.0517008	0.429669	0.00212987	0.308623	1.3217	0.950487	-0.00890586	1	1	1
Mrpl19	Q9D338	7.00787	7.12516	7.25927	8.05528	8.02237	7.507	7.34873	6.92955	6.88387	7.59395	0.0118529	0.106035	0.0176413	0.039113	0.0363224	0.665775	0.0250223	0.0767161	0.807501	0.0496723	-0.162301	1	1	1
Rpl9	P51410	7.93546	7.41954	7.29554	5.41278	4.80735	6.25172	6.14364	6.91409	7.22593	6.31651	0.0117075	0.106112	0.0449491	0.132102	0.0823971	0.104262	0.0738511	0.788961	-1.2706	0.0287566	-0.136753	2	2	2
Serbp1	Q9CY58	9.9857	9.93015	10.0851	8.28956	8.32508	9.50482	9.90959	10.7771	10.415	9.41954	0.0118513	0.10625	0.00784877	0.0794356	0.0420284	0.224486	0.0244719	-0.366922	-1.66074	0.0145425	0.170396	2	9	2
Atp2c1	Q3UZR5	4.21251	4.45943	5.08746	6.25172	6.35226	5.41278	4.09592	4.9255	4.11292	5.98185	0.0118309	0.106298	0.0983544	0.0858935	0.108295	0.610694	0.0158211	0.208352	1.62747	0.102294	-0.158397	2	3	2
Srr	Q9QZX7	9.2353	9.2009	8.87774	9.40727	9.3345	9.34496	8.97957	8.56491	8.66853	9.23506	0.0117701	0.106446	0.0216652	0.0042023	0.0246978	0.0953779	0.00786377	0.366976	0.624572	0.178385	0.223735	6	8	6
Dlgap4	B1AZP2	12.0308	11.7046	11.5434	10.3502	10.3682	11.1726	11.3907	11.88	11.8879	11.1171	0.0118265	0.10649	0.021117	0.0441842	0.0243053	0.863262	0.0264272	0.0400565	-1.08923	0.391228	-0.127954	17	28	17
Gart	Q64737	10.6074	10.3809	10.2736	9.13134	9.02873	9.72656	9.75272	10.3194	10.4614	9.62808	0.0119429	0.106609	0.016356	0.0405332	0.0368399	0.364993	0.0452426	0.24278	-0.882301	0.348336	0.087425	9	10	9
Ankfy1	Q810B6	6.97269	5.22882	5.79961	4.67807	4.7761	4.83289	7.24413	6.61912	6.56224	5.63807	0.0118165	0.106632	0.148175	0.0164455	0.0555684	0.221029	0.000784294	-0.808124	-2.04614	0.401977	0.0881463	3	3	3
Sptb	Q3UGX2	12.1621	12.1109	11.866	11.6113	11.5407	11.6047	11.6934	11.9014	11.9747	11.7502	0.0120534	0.107133	0.0131363	0.00336398	0.0123114	0.201367	0.0360011	0.189855	-0.270956	0.816022	-0.029953	40	52	35
Nup35	Q8R4R6	9.04275	7.81698	7.69558	5.67525	5.94486	7.30378	8.47411	9.03397	8.56758	6.98868	0.0120445	0.107284	0.0910462	0.138377	0.0345056	0.335925	0.0110431	-0.506782	-2.38392	0.293662	0.14047	2	2	2
G6pdx	Q00612	10.1342	10.2205	10.3805	10.9293	10.9332	11.0376	10.6714	10.4264	10.0018	10.8048	0.0122457	0.108376	0.0121978	0.00560432	0.0326778	0.591346	0.0391893	-0.121478	0.600161	#N/A	#N/A	10	15	10
Coro2a	B1AVH5	8.32283	7.76951	7.83415	7.24127	7.19279	6.79572	7.83226	7.86604	8.42038	7.51806	0.0122261	0.108434	0.0379325	0.0345434	0.041076	0.816521	0.0153547	-0.0640631	-0.962971	0.896182	-0.0194061	1	1	1
Vgf	Q0VGU4	9.28702	9.28656	9.21091	9.50898	9.68106	9.57422	9.79588	9.80171	9.46414	9.48905	0.0136855	0.112899	0.00472995	0.00906066	0.0199474	0.0204445	0.463063	-0.425744	-0.099154	4.61272e-06	-1.03593	13	18	13
Gpatch2	Q7TQC7	3.75657	5.2555	6.44956	1.53605	2.26303	3.60881	5.51096	7.04876	6.41447	5.29646	0.0123517	0.10908	0.261817	0.425894	0.12219	0.262161	0.00690156	-1.17086	-3.85543	0.510151	0.17237	1	1	1
Lta4h	P24527	9.96319	10.0249	10.2043	10.4085	10.3577	10.2913	10.1586	10.1667	10.1137	10.3048	0.0124342	0.109342	0.0124475	0.00567965	0.00281043	0.329861	0.00545515	-0.0822143	0.206158	0.0442788	0.0963473	11	14	11
Calcoco1	Q8CGU1	8.07682	7.71493	7.76951	8.77873	8.81954	8.33539	8.18289	8.01235	7.70529	8.61802	0.0130101	0.109513	0.0248412	0.0310624	0.0303799	0.562841	0.0314614	-0.113089	0.677714	0.00034609	-0.296248	3	3	3
Pnck	Q9QYK9	4.47761	4.20163	4.58496	3.27798	3.01792	3.20163	5.83289	5.24793	4.08176	4.07895	0.012992	0.109584	0.0447253	0.0422237	0.176387	0.296262	0.0221944	-0.632793	-1.88835	0.555168	-0.140244	1	1	1
Vapa	Q9WV55	10.9946	11.0841	11.201	11.7768	11.8805	12.1396	11.6403	11.3588	10.9259	11.7317	0.0129919	0.109807	0.00932977	0.015661	0.0318214	0.376054	0.0560769	-0.215099	0.623963	0.0143615	-0.112717	13	23	12
Dgkg	Q91WG7	9.30857	8.27612	8.40131	7.16993	7.63735	7.76421	8.70044	8.87406	8.67349	7.64169	0.0127331	0.109866	0.0650463	0.0415989	0.0124418	0.805121	0.00305115	-0.0873292	-1.2255	0.000281982	0.425435	3	3	3
Psmc5	P62196	11.064	9.73251	9.83794	8.70079	8.77281	9.20823	10.7141	10.471	10.2844	9.36807	0.0129773	0.109908	0.0724852	0.03087	0.0205413	0.565671	0.00137561	-0.278316	-1.59586	0.552271	0.0239023	6	8	5
Fam136a	Q9CR98	9.85487	9.8895	9.77314	10.0296	9.94574	10.0965	9.70615	9.76305	9.47735	10.0331	0.0127285	0.110056	0.00607262	0.00753359	0.0156724	0.112548	0.0184065	0.19032	0.375067	0.427708	-0.092666	6	11	6
Hrsp12	P52760	11.7056	10.703	10.5139	9.69331	9.62735	9.98584	11.2011	11.0457	10.9004	10.2403	0.0125706	0.110073	0.0583604	0.019532	0.0136114	0.85332	0.000799507	-0.0748845	-1.28025	0.582074	0.0901376	7	13	7
Crat	P47934	7.91707	7.52121	8.05202	6.85798	6.9542	7	7.86109	7.60955	8.51136	7.56758	0.0129706	0.110077	0.0352344	0.0104485	0.0582142	0.627511	0.0177544	-0.163895	-1.05661	0.108042	-0.107791	4	4	4
Prkab2	Q6PAM0	10.1179	9.93015	9.57667	8.77281	8.56491	8.90539	8.85393	9.4508	9.68492	8.94837	0.0125475	0.110104	0.0278292	0.0196189	0.0459263	0.137275	0.0942577	0.545022	-0.582183	0.0865253	0.115823	3	3	3
Bag5	Q8CI32	10.0724	8.67913	8.61287	7.39489	7.32912	7.8586	9.08932	9.1114	9.02569	8.12102	0.0132142	0.110109	0.0903583	0.0383378	0.00490315	0.92775	0.000781352	0.0459965	-1.54793	0.000316285	-0.17443	5	6	5
Anln	Q8K298	11.4641	10.9783	10.7591	9.9409	9.77709	10.4516	10.7875	10.9919	11.183	10.435	0.0131978	0.110195	0.032605	0.0349842	0.0179994	0.754142	0.0161958	0.0796934	-0.930926	0.0591557	0.626024	6	7	6
Ppm1l	Q8BHN0	7.75889	6.49825	6.66249	5.8505	5.65249	6.21723	7.68018	7.72996	7.21237	6.27984	0.0129324	0.110205	0.0982841	0.048511	0.0378666	0.256036	0.00219604	-0.567629	-1.6341	0.419751	0.130223	1	1	1
Spred1	Q924S8	10.0974	9.37851	9.3661	8.67807	8.63952	8.93899	9.50144	9.52963	9.48261	8.8936	0.012908	0.110225	0.0435473	0.0186142	0.00248978	0.674669	0.00137825	0.109439	-0.752362	0.311571	0.0959604	4	9	4
Wdr44	Q6NVE8	8.74853	8.51215	8.5216	7.82146	7.98413	7.81186	8.11322	8.72996	8.65464	8.17393	0.0127215	0.110226	0.0155722	0.0122976	0.0395851	0.673653	0.0361877	0.0948196	-0.626791	0.241423	0.0524474	5	5	5
Nbas	E9Q411	4.59141	4.41278	5.21335	6.20359	6.42962	5.96578	5.27426	3.91027	3.85764	5.60881	0.0128845	0.110252	0.0886741	0.0374118	0.184737	0.49569	0.0184935	0.391786	1.85227	0.147468	-0.140165	1	1	1
Ralgapa1	Q6GYP7-2	9.75372	8.85891	8.77182	7.26397	7.32012	8.27519	8.80703	9.25739	9.24436	8.33628	0.0128331	0.110269	0.0595416	0.0745841	0.0281597	0.945536	0.0146065	0.0252222	-1.48316	0.0241007	-0.111905	4	5	4
Ablim1	E9QK41	10.9148	10.9709	10.914	10.1316	10.1362	10.6595	10.7228	10.9088	10.9132	10.4231	0.012809	0.110291	0.00298441	0.0294386	0.0100185	0.264533	0.0442555	0.0849426	-0.539156	0.0293185	0.185473	13	13	13
Thnsl1	Q8BH55	8.77972	8.73742	7.98755	7.32193	7.38716	7.64313	8.12516	8.24174	8.61176	7.92184	0.0129705	0.110303	0.0524199	0.0227871	0.0305138	0.585678	0.00769285	0.17534	-0.875481	0.0565413	-0.193919	2	2	2
Ermp1	Q3UVK0	4.18248	4.21832	3.63227	5.12928	5.37851	5.27053	5.18982	4.38036	4.33191	4.87774	0.0127077	0.110338	0.0818999	0.0237637	0.104001	0.137973	0.0952016	-0.623004	0.625412	0.392945	0.0982277	2	2	2
Grid2	Q61625	8.89815	8.39746	8.50938	6.77873	7.18388	7.7879	7.97671	8.72996	8.70563	7.93074	0.0128716	0.11037	0.0305512	0.0700451	0.0505315	0.675103	0.0334352	0.130896	-1.22059	#N/A	#N/A	4	6	4
Kars	Q8R2P8	8.54535	8.80058	8.49065	9.32957	9.0634	9.16264	9.10434	9.10434	8.90448	9.03315	0.00594917	0.0833493	0.0192079	0.0146447	0.012767	0.0216885	0.222916	-0.425527	0.147484	0.329615	-0.0468597	5	6	5
Abcg2	Q7TMS5	4.83355	4.84298	5.35755	6.03122	5.83794	5.24793	4.00164	4.30195	4.78206	5.16591	0.0126343	0.110397	0.0598338	0.0715159	0.0902475	0.0854164	0.0147901	0.649474	1.34381	0.394025	-0.140359	1	1	1
Dctn6	D3Z4E5	8.80025	8.68965	8.5812	7.14466	7.37243	8.17941	8.36851	8.60437	8.37547	7.47005	0.0131969	0.110411	0.0126034	0.0718689	0.0158837	0.0736468	0.0522378	0.240918	-0.88395	0.382236	-0.0459331	2	3	2
Pdhx	Q8BKZ9	10.0254	10.7888	10.7699	11.5153	11.4272	11.3495	10.8215	10.5462	10.4721	11.2851	0.0131703	0.110411	0.0413554	0.0072573	0.0173486	0.770421	0.00217987	-0.0852329	0.817393	0.00915178	-0.228549	13	27	13
Cnpy3	Q9DAU1	9.03397	7.99379	7.56071	5.7866	5.27798	6.55459	7.00899	7.92184	8.26303	6.76288	0.0132851	0.110478	0.0923836	0.109428	0.0838638	0.464547	0.024328	0.464871	-1.85823	0.928052	0.00783473	2	2	2
Ipcef1	Q5DU31-2	7.9542	7.36894	6.99661	4.96347	4.75489	5.92125	5.91648	7.13134	7.31107	5.73606	0.0126866	0.11062	0.0648825	0.11931	0.111788	0.276482	0.0499505	0.653623	-1.57309	#N/A	#N/A	1	1	1
Pex5l	F8SLQ1	10.4769	10.6485	10.761	10.7458	10.7184	10.6041	10.9543	11.2736	10.9181	10.7964	0.0254467	0.13712	0.0134571	0.00703117	0.0177051	0.0399136	0.0411844	-0.419831	-0.359218	0.046717	-0.128287	10	16	10
Becn1	O88597	8.45779	8.27984	8.25927	7.22978	7.2114	7.8157	7.83226	8.36763	8.36982	7.85549	0.0134443	0.111577	0.0131011	0.0463288	0.0378187	0.4944	0.0447405	0.1424	-0.77094	0.0339954	-0.156515	3	3	3
Ak1	Q9R0Y5-2	11.5406	11.1703	11.3534	10.8427	10.8858	11.2152	11.5345	11.5278	11.5588	11.2067	0.0135094	0.111892	0.0163068	0.0185558	0.00141065	0.158812	0.00905141	-0.185579	-0.559155	0.00277592	0.387434	11	21	11
Tmed7	D3YZZ5	8.20506	7.28263	7.44956	5.96116	5.91886	6.9507	7.71973	7.57969	7.62132	7.05528	0.013737	0.112873	0.0642863	0.0930243	0.0094123	0.985615	0.0159465	0.00550107	-1.36334	#N/A	#N/A	1	2	1
Lrrc8c	Q8R502	7.10957	7.50938	7.46271	7.61102	7.66959	7.53294	7.65607	7.808	7.86851	7.6632	0.0355161	0.155331	0.0296997	0.00901551	0.0140729	0.041796	0.081119	-0.416975	-0.173007	0.120076	-0.214993	3	5	3
Caprin1	Q60865	7.89845	7.85922	8.18438	8.44377	8.53683	8.29232	8.3733	8.37895	8.40386	8.4475	0.00875378	0.0964785	0.0222402	0.0146494	0.00193949	0.0170651	0.616721	-0.404685	0.0389382	0.0847561	-0.11067	3	3	3
Eif4ebp2	P70445	7.93546	7.00675	7.31651	1.88753	2.67807	6.00675	7.48301	8.04111	7.49025	6.08108	0.01372	0.112958	0.063731	0.620313	0.0417327	0.487445	0.0313363	-0.251885	-4.14734	0.626252	-0.0673728	1	1	1
'Sept5	Q9Z2Q6	11.6118	12.1495	12.2738	12.8615	12.7582	12.6465	12.2312	12.1421	11.961	12.6231	0.0138161	0.113298	0.029293	0.00843078	0.0113686	0.671217	0.00308966	-0.0997497	0.64393	#N/A	#N/A	20	51	18
Hsd17b10	Q99N15	11.368	10.2152	10.3679	9.93472	9.83131	9.4028	11.2654	11.0949	11.0283	10.002	0.013964	0.113385	0.0587954	0.029007	0.0109853	0.26317	0.0013717	-0.4792	-1.4066	0.732538	0.0206272	7	15	7
Tra2b	P62996	7.5812	6.47411	6.27426	4.16993	4.27798	4.92125	5.18982	6.67525	6.62205	5.3147	0.0138622	0.11345	0.103888	0.091148	0.136745	0.387527	0.0342262	0.614149	-1.70599	0.376537	0.110586	1	1	1
Kit	F7DD14	7.53294	7.17692	7.55459	7.42878	7.15381	7.01011	7.75087	7.90569	7.7761	7.10224	0.0159211	0.117503	0.0285756	0.0295569	0.0106341	0.0414999	0.00965039	-0.389405	-0.613325	0.373468	0.162603	3	3	2
Mrps15	Q9DC71	7.10957	6.97269	6.62936	6.66818	6.6279	6.69349	7.45533	7.62863	7.10643	6.60881	0.0139556	0.11354	0.0358339	0.00496422	0.0359578	0.0784803	0.00903163	-0.492923	-0.733609	0.00406827	-0.355894	2	2	2
Hint3	Q9CPS6	8.73775	9.08667	9.06636	9.23362	9.17742	9.09487	9.32035	9.40429	9.32328	9.17293	0.0242296	0.134057	0.021849	0.00761192	0.00509554	0.0295278	0.0207754	-0.385713	-0.18067	0.615796	0.0477507	4	7	4
Akr7a5	Q8CG76	11.1362	9.68317	9.65356	8.73573	8.82241	8.99633	11.1171	10.879	10.304	9.50402	0.013949	0.11371	0.0834407	0.0149935	0.0388238	0.32682	0.00163756	-0.609075	-1.91522	#N/A	#N/A	6	8	6
Adcy1	O88444	9.72724	9.39124	9.75639	8.20555	8.27053	7.8505	8.44128	9.35887	9.82098	8.70494	0.0140716	0.113812	0.0210834	0.0278822	0.0762748	0.37812	0.0614431	0.417914	-1.09818	0.00149074	-0.335519	3	3	3
Dnpep	Q3TVK3	9.76404	8.24508	8.48784	7.1127	7.6907	7.21432	9.47168	9.00478	8.848	7.86171	0.0141277	0.114043	0.092385	0.0420457	0.0356202	0.615298	0.00238668	-0.275832	-1.76891	0.19593	0.134303	5	6	5
Son	H9KV00	8.49586	7.64818	7.46271	5.78921	5.73606	7.09276	7.78856	7.96	7.97728	6.67384	0.0141835	0.114047	0.0699983	0.123816	0.0131921	0.908296	0.0190558	-0.0396992	-1.7026	0.39336	0.0603021	4	6	4
Slc25a42	Q8R0Y8	4.28344	5.82273	4.83794	6.67948	6.67101	6.47735	5.1416	4.30012	5.25172	6.04876	0.0141754	0.114205	0.156503	0.0172986	0.106279	0.884777	0.0051159	0.0835595	1.71147	0.0823995	-0.243276	3	3	3
Arhgef12	Q8R4H2	8.36457	8.69209	8.69314	9.04794	9.24555	8.4822	8.91976	9.03397	8.90026	9.06447	0.227151	0.375977	0.0220658	0.0443902	0.0080693	0.0346795	0.916035	-0.368064	-0.0260988	0.517548	-0.0482621	8	8	1
Ndrg1	Q62433	11.0512	11.2604	11.3315	10.1494	10.2213	10.6221	10.6884	11.2489	11.3905	10.5993	0.0143062	0.114588	0.0129917	0.0246574	0.033421	0.671849	0.0401782	0.105075	-0.778332	0.0764187	0.277108	10	21	10
Xpo7	E9PUW7	9.43171	8.87928	9.08295	8.5691	8.53644	8.55574	8.8645	8.99746	8.91618	8.85206	0.014454	0.115548	0.030595	0.00191929	0.00750948	0.283586	0.000730502	0.205265	-0.372286	0.159747	-0.118459	4	5	4
Fgg	Q3UER8	6.50779	4.51096	4.91648	2.03562	1.43296	4.04439	5.61471	5.81762	6.96232	4.37018	0.0146027	0.115841	0.198705	0.545997	0.118499	0.329945	0.0153816	-0.819806	-3.62722	0.0576542	0.650228	1	1	1
AI464131	Q69ZQ1	8.47046	7.57213	8.06447	7.15381	7.15583	7.30652	7.97671	8.05528	8.35843	7.47005	0.0145234	0.115879	0.0559819	0.0121561	0.0247931	0.756644	0.00188414	-0.0944535	-0.924756	#N/A	#N/A	1	1	1
Gm4705	Q9D1R9	7.99039	8.27984	8.06878	8.66711	8.74987	8.54496	8.75455	8.33851	8.48543	8.54882	0.0145882	0.115948	0.018453	0.0119115	0.0247462	0.0505316	0.39918	-0.413162	0.127817	#N/A	#N/A	4	4	4
Hectd3	Q3U487	6.69488	6.75489	6.57289	5.80735	5.8802	6.33628	6.47411	7.0045	6.76818	6.34341	0.0145767	0.11608	0.0138955	0.0477156	0.0393719	0.669536	0.0304026	-0.0747133	-0.740988	0.168326	-0.151062	2	3	2
Timm21	Q8CCM6-2	3.87434	4.84298	5.41278	3.89724	3.53605	3.24793	4.99548	5.67525	5.52042	4.853	0.0146822	0.116248	0.165134	0.0913774	0.0660139	0.236624	0.00274081	-0.687019	-1.83665	0.00929549	-0.212121	1	1	1
Dstn	Q9R0P5	9.35072	10.356	10.5635	11.5305	11.567	11.5542	11.0727	10.5812	10.4721	11.2472	0.0147257	0.11637	0.0642857	0.00160116	0.0298799	0.212626	0.0104214	-0.618602	0.841867	0.00530084	-0.150681	12	18	10
Gatb	Q99JT1	6.78005	4.41278	5.21335	3.37851	3.10434	3.33628	5.51096	5.81762	5.14568	4.27798	0.0147923	0.116451	0.220183	0.0451025	0.061259	0.976423	0.000472217	-0.0226954	-2.21838	0.100847	-0.286295	1	1	1
Taok1	Q5F2E8	7.87897	7.98982	8.10119	7.74819	7.61397	7.66107	7.84674	8.01959	7.86047	7.87406	0.0147879	0.116638	0.013906	0.00887332	0.0121479	0.393288	0.0260698	0.0810592	-0.234523	0.00607333	-0.102466	6	7	4
Gm13889	A0A087WRN5	7.91707	5.36107	5.46271	2.94486	3.37851	4.3147	6.71149	6.17193	6.83542	5.74953	0.0149764	0.116788	0.231675	0.197436	0.0536711	0.723914	0.00260007	-0.325998	-3.02692	#N/A	#N/A	1	1	1
Tkfc	Q8VC30	9.58101	9.40535	9.5306	8.83099	8.75221	9.08188	9.25998	9.6893	9.93943	9.18413	0.0152429	0.116881	0.00951506	0.0193692	0.0356861	0.578432	0.0288314	-0.123914	-0.741208	#N/A	#N/A	4	5	4
Por	P37040	10.8744	10.5961	10.5948	10.699	10.7128	10.5145	10.9609	11.0058	11.1838	10.7136	0.0171789	0.120749	0.0150665	0.0104018	0.0106667	0.0348623	0.0119586	-0.361737	-0.408066	0.166939	-0.10408	15	22	15
Usp33	Q8R5K2	5.45615	5.62059	6.44956	5.46271	5.36807	5.27053	6.52826	6.36807	6.45943	6.57137	0.0160419	0.116933	0.0911426	0.017904	0.0124549	0.121349	0.000115089	-0.609821	-1.08482	0.831006	0.0501425	2	2	2
Ppp2r4	P58389	7.77939	8.6319	9.02209	10.6362	10.6206	9.55094	9.15431	8.31515	8.42038	10.1228	0.0161016	0.116956	0.0749631	0.0605799	0.0529726	0.753316	0.0212447	-0.152152	1.63928	0.7985	-0.0202905	6	7	6
Atp5h	Q9DCX2	12.9807	12.5669	12.5379	12.1198	12.1444	12.4404	12.7671	12.9318	12.8482	12.3476	0.0148852	0.116959	0.0195108	0.0145799	0.00640554	0.365041	0.00563732	-0.153836	-0.614139	0.010927	-0.23054	17	54	17
Ctage5	H3BJS0	4.97101	6.36282	6.46271	7.83479	7.72451	7.57743	7.21043	6.86542	6.69627	7.51412	0.0149728	0.11698	0.140571	0.0167418	0.0378452	0.120803	0.00949456	-0.991861	0.788202	#N/A	#N/A	2	2	2
Snapin	Q9Z266	6.45779	5.64386	5.41278	4.82782	5.18587	5.53916	6.37851	6.67525	6.50144	4.90207	0.0160244	0.117012	0.0940244	0.0686059	0.022873	0.107061	0.0039022	-0.680258	-1.33412	0.136097	0.226049	1	1	1
Ncan	P55066	11.435	11.1006	10.9421	9.77017	9.70494	10.0169	9.91812	10.8404	11.0183	10.1477	0.0152125	0.117082	0.0225494	0.0167406	0.0557538	0.200813	0.0978021	0.566964	-0.761572	0.0257703	-0.174636	14	19	14
Dnajb14	Q149L6	9.87912	9.86233	10.0861	8.72417	8.75989	9.46291	9.61066	10.3944	10.2676	9.42668	0.0160062	0.117086	0.0125371	0.0463782	0.0416892	0.58959	0.0315807	-0.148343	-1.10855	0.241735	-0.0877092	5	5	5
Hist2h3c1	P84228	7.00787	4.41278	5.08746	2.37851	2.76553	3.87774	6.94369	6.29646	5.52042	3.94486	0.0160943	0.117109	0.244689	0.258806	0.113952	0.441403	0.0059721	-0.750818	-3.24626	#N/A	#N/A	11	23	1
Epha6	G1K381	7.45779	6.53294	6.73877	7.56758	7.37156	7.58721	6.29646	6.65678	6.30012	7.30287	0.0149632	0.117127	0.0702733	0.0158807	0.0322515	0.181707	0.00138165	0.492045	1.091	#N/A	#N/A	2	2	1
Tbc1d20	Q9D9I4	8.71631	6.33628	5.85798	4.74416	4.35755	4.87774	7.48301	7.59991	8.16088	6.1639	0.0151959	0.117173	0.219646	0.057976	0.0467695	0.440131	0.000291913	-0.777744	-3.08811	0.272994	-0.3116	1	1	1
Fmnl1	Q9JL26	8.87928	8.58308	9.14949	7.97671	7.99435	8.35315	8.62315	8.68475	9.01095	8.34961	0.0149451	0.117207	0.0319374	0.0261994	0.023755	0.655644	0.0179958	0.0976689	-0.66488	0.829944	-0.0249945	5	5	5
Idh1	O88844	11.448	11.3769	11.3332	11.2398	11.2838	11.2253	11.6195	11.4643	11.4129	11.1604	0.0162569	0.11726	0.00508878	0.00270652	0.00935592	0.184938	0.0181231	-0.112849	-0.249274	0.000255178	0.329651	18	35	18
Adck1	Q9D0L4	9.49586	8.31651	7.80993	6.17193	6.18785	7.48462	8.62315	8.67101	8.63081	7.36457	0.015946	0.117268	0.101284	0.113886	0.00297479	0.849828	0.00960802	-0.100894	-2.02686	0.415282	-0.115952	2	2	2
Rala	P63321	9.91707	10.4046	10.573	11.3018	11.3599	10.8811	10.6263	10.1467	10.1624	11.039	0.0160038	0.117276	0.0330787	0.023368	0.0264219	0.959646	0.0162922	-0.0135588	0.869155	0.0480921	-0.109398	10	16	7
Rps10	P63325	8.40514	9.56643	9.35425	10.4308	10.3822	10.2484	9.67243	9.66391	9.75889	10.1852	0.016183	0.117341	0.0678906	0.0091215	0.00541839	0.1751	0.000464608	-0.589801	0.655377	0.258755	-0.0581933	5	7	5
Tsnax	Q9QZE7	8.5812	8.14771	8.50938	8.08321	7.90026	8.03562	8.44584	8.52474	8.46923	8.37808	0.0150796	0.117371	0.0276167	0.0118555	0.00477857	0.647633	0.00135739	-0.0671738	-0.473572	0.212441	0.129522	3	5	3
Dcakd	Q8BHC4	4.53388	4.80219	4.43962	5.53294	5.79442	5.34696	4.88753	3.7478	3.70944	4.3147	0.0151942	0.117379	0.0409676	0.0404433	0.162669	0.300485	0.0240118	0.476977	1.44318	0.342501	-0.115618	1	1	1
Prrt1	O35449	7.37851	5.6837	5.82018	4.67243	4.6837	4.92125	7.45533	7.10434	6.27612	5.70874	0.0159902	0.117385	0.149596	0.0295256	0.0871791	0.370714	0.00367208	-0.651134	-2.18614	0.0662613	-0.359425	1	1	1
Grid1	Q61627	5.55766	6.48543	6.61912	4.65535	4.72792	5.52982	6.14364	6.98982	7.10643	5.57894	0.0162207	0.117408	0.0929345	0.0976225	0.0778835	0.308414	0.0126484	-0.525896	-1.7756	0.0404577	-0.185567	1	1	1
Rpl19	P84099	3.7165	4.80219	5.30378	7.92125	8.13443	6.75622	6.52826	5.29646	7.32373	7.45779	0.0153424	0.117426	0.176095	0.0975627	0.160029	0.0778957	0.169158	-1.77532	1.22115	0.0360251	0.181205	2	5	2
Cops8	Q8VBV7	8.47046	7.45039	6.96924	5.7866	5.33271	6.1375	6.56377	7.37851	7.28725	6.1639	0.0163377	0.117433	0.100466	0.0701453	0.0630799	0.340602	0.0189105	0.553518	-1.32424	0.64945	0.0462615	1	3	1
Myrip	Q8K3I4	4.35772	5.53294	5.15381	6.13134	6.24222	6.10014	5.1416	3.82908	4.04584	6.03782	0.0162536	0.117441	0.119608	0.0121263	0.162165	0.274111	0.0112213	0.675983	1.81906	0.100225	-0.3271	3	3	3
Uap1	Q3UHZ7	5.00882	5.57894	5.24413	6.35755	6.18388	6.61029	5.97039	5.14568	5.81762	6.0268	0.0159448	0.117469	0.0542899	0.0335876	0.0777295	0.291531	0.0586574	-0.36727	0.739343	0.772966	-0.0253753	1	1	1
Lbr	Q3U9G9	6.04221	6.65249	6.9331	6.98527	7.1467	7.39575	7.59768	7.3906	7.41532	6.96	0.0223171	0.132524	0.0696206	0.0288174	0.0151448	0.0269115	0.0984785	-0.925268	-0.29196	0.249042	0.2428	3	3	3
Rftn1	Q6A0D4	8.33673	7.85922	7.72247	5.69209	4.96347	6.38543	6.77347	8.79961	8.22545	6.88264	0.0151851	0.117528	0.0404499	0.125178	0.13164	0.952538	0.036641	0.0399657	-2.25251	0.00253594	-0.343188	1	1	1
Ppp3cb	P48453	8.45779	8.36238	8.81698	10.2954	9.97985	9.65159	9.30743	8.52982	7.86047	9.84125	0.0163358	0.117623	0.0280511	0.0322725	0.0845393	0.965638	0.0368943	-0.0201862	1.40972	0.147104	-0.130792	15	31	7
Prdx3	P20108	10.1699	10.7912	10.7712	12.2061	12.0051	11.3956	11.3249	10.6165	10.6405	11.785	0.0159119	0.117646	0.0333787	0.0355573	0.0370358	0.411236	0.0401194	-0.283216	1.00829	0.258151	-0.0763013	10	37	10
Git1	Q68FF6	11.6644	10.8822	10.9186	10.3161	10.327	10.6704	11.5065	11.5757	11.2498	10.6245	0.0151789	0.117701	0.0395732	0.0193041	0.0150051	0.35032	0.00275717	-0.288923	-1.00617	0.340565	-0.0785559	16	21	16
Ccdc47	Q9D024	8.70563	8.43796	8.1334	7.39746	6.99661	7.6844	8.02791	8.96	8.848	7.55228	0.0159042	0.117799	0.0339813	0.0469408	0.0590926	0.609945	0.0242976	-0.186304	-1.25248	0.445203	0.0366935	2	2	2
Aspscr1	Q8VBT9	8.07682	8.17343	8.00506	6.84423	7.26397	7.38543	8.04658	7.47735	8.2317	7.63081	0.0158768	0.117808	0.0104498	0.0396351	0.0496473	0.512774	0.0544942	0.166558	-0.753998	0.755874	-0.0292704	3	4	3
Tpm3	E9Q5J9	7.17393	7.75956	8.07253	8.72212	8.60918	8.7652	8.44584	8.00506	8.1205	8.63807	0.0158218	0.117823	0.0594817	0.00926299	0.0279066	0.151195	0.0220978	-0.521795	0.508368	0.0417672	0.331671	25	52	0
Tm9sf4	Q8BH24	8.17393	8.99407	8.93575	6.31107	6.05961	6.95768	7.13134	8.6756	9.04357	7.52591	0.0158597	0.117892	0.0525908	0.0719094	0.122487	0.551096	0.0460049	0.417744	-1.84072	0.152072	-0.151685	2	2	2
Map2k6	P70236	7.75889	7.8679	7.84862	8.42375	8.40642	8.27984	8.35359	8.17792	8.01458	8.55267	0.0029158	0.0688629	0.0074344	0.00938586	0.0207213	0.0260866	0.1564	-0.356892	0.187974	0.145401	0.11263	2	5	2
Cuta	Q9CQ89	8.55727	7.71012	7.31651	5.00899	5.26303	6.97842	7.95652	8.16491	7.88448	6.81378	0.0151776	0.117912	0.0806543	0.186304	0.0181999	0.727028	0.0226051	-0.140669	-2.25182	0.170154	0.171258	1	1	1
Tpm3	P21107	6.85922	8.09803	7.92422	9.37112	9.30218	8.34474	8.32823	7.32103	7.93192	9.0669	0.0158218	0.118035	0.0879364	0.0637038	0.0645509	0.656074	0.0606338	-0.233232	1.14562	0.0417672	0.331671	23	51	3
Nfu1	D3Z285	9.00787	8.75221	8.87283	8.36413	8.16942	8.44956	8.41236	8.61912	8.80607	8.34518	0.0156798	0.118041	0.0144065	0.0172409	0.0228664	0.122177	0.112974	0.265122	-0.284808	0.276658	-0.152662	2	3	1
Rhob	P62746	10.5928	11.0861	11.2245	12.0517	11.9345	11.9299	11.5345	10.9009	10.6676	11.753	0.0157261	0.118174	0.0302745	0.00576564	0.0406549	0.84654	0.0232022	-0.0665166	0.937693	0.0237924	-0.172904	12	28	10
Cox7a1	P56392	5.00254	5.2817	5.46271	6.21723	6.28725	5.75221	5.31832	4.64371	5.30012	5.93782	0.015499	0.118187	0.0441655	0.0477862	0.0755479	0.566694	0.0230187	0.161597	0.998182	0.0441515	-0.292173	1	1	1
Itm2c	Q91VK4	10.8277	10.295	10.2005	8.97355	9.1334	8.73132	9.54612	10.776	10.9472	9.57724	0.0157854	0.11819	0.0323885	0.0226291	0.0733278	0.972086	0.0318055	0.0179642	-1.47702	0.763416	-0.0241062	4	8	4
Tpm3	P21107-2	9.07655	10.73	10.8331	11.2232	11.2215	11.9662	10.5306	10.871	10.3321	11.3712	0.0158218	0.118249	0.0965171	0.0374426	0.0257625	0.57027	0.0384467	-0.36467	0.89239	0.0417672	0.331671	27	56	5
Nfu1	Q9QZ23	3.68089	5.33628	5.51096	5.46597	5.12928	5.69209	4.05221	5.24793	5.39232	5.40259	0.0156798	0.118257	0.208551	0.0521649	0.150196	0.943121	0.307596	-0.0547731	0.531633	0.276658	-0.152662	2	2	1
Arhgef11	Q68FM7	9.15026	8.78398	8.83194	8.56872	8.69488	8.2465	9.07119	9.17817	9.08268	8.65607	0.0155973	0.118282	0.0223125	0.0271918	0.00644586	0.190588	0.0116068	-0.188622	-0.607314	0.0265381	-0.1663	5	5	5
Ptprs	B0V2N1	10.9746	10.7074	10.5598	9.97957	9.97642	10.4294	10.6169	10.6951	10.7302	10.3578	0.0156574	0.118304	0.0195627	0.0257322	0.0054296	0.625228	0.0231149	0.0665256	-0.552263	0.045604	-0.16349	21	33	16
Ngef	E9QK62	8.9542	9.16239	9.26819	10.4655	10.5503	9.82528	10.0055	9.28494	9.34961	10.02	0.0157752	0.118328	0.0175012	0.0385558	0.041758	0.166784	0.0866398	-0.418419	0.733657	8.26226e-05	-0.495728	12	16	12
Shd	O88834-2	7.87897	7.93899	7.77413	4.09592	4.45943	6.6893	6.91648	7.85798	7.33539	6.79572	0.0155819	0.118382	0.0106105	0.276326	0.0640035	0.148557	0.0554693	0.494081	-2.2884	#N/A	#N/A	1	1	1
Agpat4	Q8K4X7	7.37851	7.90809	7.82972	7.12619	7.39917	6.96463	7.7662	8.12464	7.96232	7.47411	0.0155606	0.118438	0.0370944	0.0306615	0.0225738	0.276031	0.00858474	-0.245609	-0.787722	0.439464	-0.0990866	3	5	3
Igsf3	A0A0A6YX40	4.74722	4.2555	4.21863	5.52356	6.05094	4.97728	4.09592	3.80133	4.56924	4.3147	0.0156499	0.118463	0.0669635	0.0973049	0.0932271	0.421429	0.0235295	0.251619	1.36176	0.0858312	-0.243355	2	2	2
Mug1	P28665	4.16414	5.41278	4.27053	6.67243	6.67101	6.57743	6.2555	5.43296	4.73662	6.30743	0.0165846	0.119	0.149971	0.00819879	0.138869	0.221361	0.0571145	-0.859211	1.16526	#N/A	#N/A	1	3	1
Ctnnd2	O35927	11.5781	11.6702	11.7782	11.4263	11.4205	11.4979	11.6572	11.9775	11.8556	11.6224	0.0167172	0.119537	0.00857847	0.00376176	0.0136662	0.231987	0.0167736	-0.154565	-0.38186	0.551107	0.0403533	28	51	27
Pdk3	Q922H2	10.3918	9.6844	9.40131	8.6851	8.71218	8.91797	9.11348	9.12825	9.32912	8.98726	0.0168043	0.119539	0.0519202	0.0145183	0.0131077	0.103654	0.0144308	0.635542	-0.418536	0.000256489	-0.357828	7	9	7
Lama5	Q61001	9.37829	9.06501	9.18438	9.11035	9.17866	8.79928	9.43879	9.631	9.61655	9.07628	0.0175503	0.121908	0.0171689	0.0223959	0.0111944	0.0328669	0.0157028	-0.352883	-0.532679	0.492594	0.0786638	10	12	10
Bin1	O08539	11.979	12.1868	12.1239	12.2949	12.2446	12.1832	11.9715	12.0012	12.026	12.2464	0.0167906	0.119647	0.00880728	0.00457027	0.00227368	0.201419	0.00256088	0.0969701	0.2413	0.236858	0.179915	29	57	27
Adamts2	Q8C9W3	8.00787	6.41278	6.04002	3.60881	3.87774	5.49185	6.90328	6.61912	7.2384	5.81506	0.0167149	0.119727	0.153262	0.23542	0.0447948	0.881421	0.0134715	-0.100046	-2.59413	#N/A	#N/A	1	1	1
Coro1a	O89053	11.7325	11.8635	12.069	12.331	12.3842	12.587	12.2918	12.1173	11.9409	12.2933	0.0169114	0.119888	0.0142696	0.0108641	0.0144799	0.180449	0.0680237	-0.228327	0.317374	0.00140526	-0.372694	25	44	25
Gm11214	V9GX06	8.43171	8.93015	8.90358	3.29278	2.26303	6.51096	6.27612	7.97499	8.42585	6.53294	0.01691	0.120084	0.0320292	0.550916	0.149971	0.150715	0.0696105	1.19616	-3.53673	#N/A	#N/A	4	43	1
Ndufb11	O09111	10.5512	10.6125	10.8447	11.4887	11.5925	11.0815	10.9991	10.5425	10.4747	11.2079	0.0170927	0.120348	0.0145099	0.0237193	0.0267246	0.989563	0.0343549	-0.00260737	0.715475	0.0035661	-0.345496	4	18	4
Aars	Q8BGQ7	11.0933	10.973	10.8604	11.2141	11.1567	11.1756	10.9927	10.878	10.8083	11.1351	0.0170881	0.120521	0.0106117	0.00261659	0.00854488	0.391773	0.00682611	0.082568	0.28913	0.491943	-0.0430907	17	27	17
Zadh2	Q8BGC4	7.00787	6.06393	6.04002	4.52356	4.40599	5.50144	5.88996	6.14568	5.91648	4.3147	0.0170322	0.120538	0.0866503	0.125022	0.0234976	0.305023	0.0301713	0.386568	-1.17371	0.00348969	-0.274682	2	2	2
Phactr1	Q2M3X8-4	11.0954	10.3912	10.5016	10.3357	10.4451	10.2671	11.2674	11.0626	11.0843	10.4506	0.0170831	0.120691	0.0355179	0.00867366	0.0100986	0.105547	0.000687049	-0.475341	-0.788773	0.000626787	-0.296092	13	18	13
Map2	P20357	13.2641	13.3652	13.4405	13.622	13.6599	13.581	13.8207	13.7514	13.5528	13.6127	0.0109713	0.105207	0.00662638	0.00289731	0.0101469	0.0209318	0.354495	-0.351686	-0.087339	0.71683	0.077909	66	123	66
Prickle2	A7YQ68	9.53916	9.57894	9.90011	9.21408	9.24935	9.46414	9.70615	10.2024	10.2143	9.60344	0.0177102	0.121387	0.0204611	0.0145388	0.028882	0.143468	0.0166724	-0.36821	-0.731758	0.580901	0.0552278	12	15	12
Nbea	Q9EPN1	10.5361	10.6077	10.6714	10.2086	10.3709	10.1347	10.4483	10.8195	10.7313	10.2877	0.0177456	0.121428	0.00638327	0.0118026	0.0181822	0.632207	0.0314721	-0.061355	-0.428331	0.01216	-0.232366	14	17	12
Mrpl13	Q9D1P0	8.36457	7.75956	7.6851	6.732	6.84925	7.15381	7.58946	8.35579	7.73268	6.86419	0.0174036	0.121502	0.0469563	0.031501	0.0516227	0.897439	0.0212425	0.0437651	-0.98096	0.198583	-0.150763	1	2	1
Chil3	O35744	4.68586	3.45943	3.53605	6.11686	6.24413	8.13134	5.09592	5.43296	3.90712	6.30743	0.0177027	0.121537	0.176442	0.165152	0.166576	0.206412	0.0648949	-0.918221	2.01878	#N/A	#N/A	2	2	2
Zfp365	Q8BG89	4.40156	5.59991	5.27426	3.39232	3.36457	3.87774	4.69219	6.24793	6.48059	4.51728	0.0176752	0.12155	0.121691	0.0814144	0.167448	0.34327	0.0181045	-0.71499	-2.26202	#N/A	#N/A	1	1	1
Acads	Q07417	8.55727	7.50938	7.86357	7.02348	7.0268	7.47735	8.44128	8.24174	8.27519	7.33896	0.01765	0.121579	0.0668236	0.0363846	0.0128453	0.336295	0.00216798	-0.342668	-1.14353	0.409951	-0.120074	2	2	2
Itsn1	E9Q0N0	10.4085	10.373	10.5162	10.6808	10.5813	10.8434	10.4041	10.4869	10.4108	10.72	0.0173273	0.121585	0.00714793	0.0123621	0.0044114	0.979874	0.0295838	-0.00135788	0.267894	0.151734	-0.0834125	19	21	16
Cryz	P47199	9.28702	9.36894	9.35601	8.57061	8.56224	8.82972	8.53722	9.03397	9.12722	8.96867	0.0173996	0.121679	0.00471684	0.0175719	0.0356387	0.0769542	0.293647	0.437854	-0.245278	0.0547859	0.389491	7	9	7
Gsk3b	E9QAQ5	11.7563	9.9571	10.1699	9.00955	9.22135	9.47411	11.717	11.2135	10.9615	9.80397	0.0176354	0.121681	0.0925017	0.0251849	0.0340474	0.333623	0.00135787	-0.669584	-2.06235	0.00795806	-0.239845	9	27	7
Cspg5	Q71M36	9.8051	10.0778	10.1176	10.5905	10.7226	10.421	10.415	10.1911	10.0274	10.4444	0.0173732	0.121701	0.0170102	0.0142934	0.0190579	0.230318	0.0614061	-0.210974	0.36691	0.207246	-0.146551	7	17	7
Ccdc177	Q3UHB8	8.90779	9.26421	9.35094	8.82369	8.97269	9.02791	9.61066	9.3443	9.631	8.97728	0.0174685	0.121749	0.0255989	0.0118146	0.0167892	0.0969137	0.00606499	-0.354336	-0.587221	0.00677096	-0.282845	9	10	9
Snx3	Q78ZM0	8.36457	8.29646	8.25172	7.60733	7.40684	7.98584	8.16591	8.70321	8.31741	8.11842	0.0176303	0.12185	0.00684334	0.0383511	0.0329978	0.606011	0.0353591	-0.0912624	-0.72884	0.629957	0.0379237	4	4	3
Me3	Q8BMF3	10.9519	10.5934	10.617	10.6253	10.6984	10.0721	11.0581	11.0484	11.0887	10.3671	0.0496508	0.17922	0.0187017	0.0327229	0.00190005	0.0416361	0.0388712	-0.344289	-0.599738	0.0734289	-0.224112	13	21	12
Agl	F8VPN4	7.55689	7.71973	7.99152	8.14517	8.17243	7.95942	7.58946	7.66605	7.58271	7.97154	0.0175213	0.121912	0.0283109	0.0143239	0.00608048	0.330726	0.00264701	0.143308	0.4796	0.0558451	-0.170926	3	3	3
Tsc2	Q61037	9.14211	8.6664	8.86326	7.84674	7.93664	8.54728	8.91976	9.21989	8.82718	8.44336	0.0176136	0.121938	0.0268855	0.046998	0.0228385	0.617434	0.0245487	-0.0983566	-0.878724	0.543184	-0.0264061	4	4	4
Ksr1	Q61097	8.45779	8.03067	8.49065	7.98356	8.03782	7.95245	8.75856	8.44004	8.54728	8.42249	0.0182077	0.121965	0.0308192	0.00540657	0.0188845	0.21843	0.00365455	-0.255589	-0.59068	0.865683	0.0167307	4	4	4
Gk	Q64516	11.6075	10.8013	10.9082	10.3841	10.4023	10.4723	11.3591	11.2458	11.1281	10.5531	0.0178912	0.12202	0.0394271	0.00446757	0.010271	0.623873	0.000329482	-0.138688	-0.824772	0.00326815	-0.302024	14	21	13
Coq3	Q8BMS4	6.23458	4.89308	5.69488	3.56071	3.41954	4.59694	5.23266	5.19771	5.0917	3.99095	0.0175986	0.122039	0.120374	0.166596	0.0141871	0.330836	0.024455	0.433491	-1.31496	0.0341759	-0.233219	1	1	1
Cdk17	Q8K0D0	7.65033	7.77939	7.38457	8.29921	8.14415	8.00338	7.82528	7.48784	7.73268	8.26115	0.0181996	0.122109	0.0264726	0.0181586	0.0226958	0.642127	0.024078	-0.0771668	0.46698	0.823178	0.0114641	3	3	1
Rmdn1	Q9DCV4	9.7848	9.99181	9.81826	8.91049	8.70529	8.70079	8.72007	8.94866	9.76769	9.10669	0.0181713	0.122117	0.0112643	0.0136563	0.060231	0.0908498	0.315348	0.719482	-0.373285	0.753655	0.0340955	5	6	5
Nploc4	P60670	4.88766	4.51096	4.15381	5.76553	5.8125	5.16189	5.04439	4.55965	4.76998	5.25927	0.0181449	0.122138	0.0812333	0.0650243	0.0507324	0.341845	0.0352646	-0.273867	0.788632	0.714697	-0.030869	1	1	1
Mrrf	Q9D6S7	9.50204	8.35931	8.17293	6.54689	6.82146	7.8392	8.79961	8.84549	8.70563	7.6014	0.0181182	0.122157	0.0829234	0.096311	0.00811667	0.812987	0.0122753	-0.105485	-1.71439	0.825239	-0.0343408	3	3	3
Atp6v1h	Q8BVE3	12.5429	12.1595	12.4176	11.885	11.7695	12.0106	12.2319	12.1613	12.0355	12.0037	0.0179712	0.122163	0.0158	0.010141	0.00819198	0.142936	0.04781	0.230444	-0.254511	0.791908	-0.0496871	20	42	20
Igfbp2	P47877	7.73809	6.62059	6.66249	4.89724	4.62644	6.22882	6.97039	7.06286	7.46923	5.72247	0.0180908	0.122172	0.0904006	0.163348	0.0370245	0.706458	0.0208805	-0.160438	-1.91666	0.525952	-0.11233	1	2	1
Naa10	Q9QY36	6.50779	6.34873	6.07253	4.84298	4.87283	5.18587	6.80349	6.97499	7.13443	5.57894	4.13086e-05	0.0189659	0.0349052	0.038238	0.0237423	0.0141742	0.000160899	-0.661281	-2.00374	0.854543	-0.0146507	1	2	1
Ap3s1	Q9DCR2	7.10957	6.37504	7.03012	7.59768	7.79896	7.22593	6.64818	6.53916	6.64097	7.47816	0.0179541	0.122248	0.0589489	0.0385512	0.00922431	0.38606	0.00557517	0.228807	0.931421	0.163419	-0.256674	2	3	2
Dhx15	O35286	4.18294	5.22882	4.75435	6.52199	6.85674	5.49185	3.64386	4.37196	4.89038	6.36982	0.0180853	0.122335	0.110903	0.113089	0.145556	0.423239	0.0220901	0.419969	1.98813	0.261626	0.0942856	2	2	2
Rps28	P62858	4.5937	5.80219	5.98641	6.7761	6.54071	7.36632	5.47249	5.29646	5.4363	6.78267	0.0180354	0.122398	0.138539	0.0616915	0.0172095	0.899785	0.0040324	0.0590218	1.49263	0.852354	-0.0174389	2	3	2
Gramd4	Q8CB44	5.3505	5.46271	5.83794	4.16993	4.20163	4.99095	5.09592	5.47897	5.74953	5.27798	0.0180808	0.122505	0.0459926	0.104428	0.0603539	0.673714	0.0398121	0.108906	-0.987306	0.0723896	-0.172959	1	1	1
Sh3glb1	Q9JK48-2	8.15836	9.2097	9.21844	10.2064	10.1549	10.0135	9.4623	9.27589	8.92778	9.96506	0.0183717	0.122864	0.0687791	0.0098677	0.0294195	0.403123	0.00565672	-0.359824	0.902948	0.284517	0.103576	6	10	5
Capza2	P47754	11.0384	10.9619	10.933	11.3425	11.3366	11.193	11.1119	10.7532	10.7988	11.1757	0.0185209	0.123264	0.0049616	0.00749635	0.0179314	0.485742	0.0305517	0.0897805	0.40275	0.741718	-0.0204208	10	29	8
Astn1	Q61137	10.6503	10.4695	10.3813	10.2922	10.1934	10.257	10.4612	10.6154	10.664	10.3099	0.0184942	0.123285	0.0130598	0.00488709	0.0100085	0.469815	0.00793846	-0.0797762	-0.332629	0.00108422	-0.326315	16	23	16
Calr	P14211	11.7641	11.5646	11.4164	12.5699	12.5344	12.4591	12.2895	11.7048	11.3336	12.2215	0.0185896	0.123324	0.0150631	0.00451762	0.0409244	0.547371	0.0563895	-0.194254	0.7452	0.496849	0.0504778	21	52	21
Gng4	P50153	10.1818	10.5064	10.7506	9.04876	9.05853	10.0305	10.2773	11.0195	10.9491	10.0929	0.0184716	0.123333	0.0272311	0.0601352	0.0381179	0.403517	0.0272211	-0.269034	-1.36936	0.158437	-0.163584	6	13	6
Rufy2	Q8R4C2	8.62753	8.46801	8.22207	6.77873	6.55459	7.71012	7.64818	8.40131	8.44253	7.49426	0.0185704	0.123395	0.0242038	0.0873586	0.0547763	0.387175	0.0585157	0.275201	-1.14952	0.295937	-0.0756024	3	3	2
Yipf5	Q9EQQ2	4.2425	5.82273	5.58496	6.06609	5.95884	6.91409	3.76302	4.27524	4.62259	6.29829	0.0186672	0.12364	0.163329	0.0828932	0.10246	0.145171	0.00592722	0.996445	2.09272	0.680225	-0.0869543	1	3	1
Inpp1	P49442	8.22014	7.79831	8.10957	7.72724	7.61692	7.89421	8.53722	8.14517	8.48543	7.91588	0.0188351	0.124155	0.0271956	0.018023	0.0253871	0.120663	0.0119274	-0.346599	-0.643149	0.179241	0.0916549	3	3	3
Sun1	Q9D666	7.85985	7.57213	7.81442	7.46516	7.33807	6.84674	7.78856	8.05528	8.26913	7.58646	0.0188199	0.124253	0.0199612	0.0452558	0.0299553	0.155327	0.0247921	-0.288855	-0.820998	0.102222	-0.382802	3	4	3
Dcun1d2	Q8BZJ7	8.18933	8.57478	8.29875	9.13211	8.89512	8.96751	9.35337	9.07307	8.78496	8.82082	0.0113075	0.105733	0.0237767	0.013497	0.0313337	0.0232211	0.706402	-0.716179	-0.0722168	0.993725	0.00217138	2	2	2
Pgrmc1	O55022	10.2978	10.778	10.3517	9.79669	9.41638	9.82177	9.72962	9.87805	10.2048	10.0262	0.018809	0.12438	0.0251102	0.0234713	0.024464	0.0598434	0.248529	0.538351	-0.259216	0.448871	-0.0422007	4	12	3
Arpp19	E9Q827	7.6279	6.63227	6.73877	6.39575	6.10224	6.64097	7.52826	7.46679	7.92422	6.36982	0.0189782	0.124503	0.0781016	0.042279	0.032496	0.138539	0.00399415	-0.640111	-1.2601	0.737741	-0.0447452	3	6	1
Cadm2	G3UZM4	11.1077	10.4209	10.7112	10.9869	11.2212	10.6289	11.5076	11.4556	11.2668	10.9448	0.0601297	0.195682	0.0320827	0.0272534	0.0111072	0.0352553	0.0681113	-0.663377	-0.464327	7.42344e-05	-0.239083	14	38	13
1700047I17Rik2	Q8BR63	10.1581	9.76454	9.4045	8.30058	8.28309	9.06878	9.11634	9.70304	9.73911	8.73403	0.0199116	0.124878	0.0385573	0.0524691	0.0367252	0.436696	0.0419772	0.25622	-0.96868	#N/A	#N/A	4	6	4
Eef1a2	P62631	12.0459	12.3938	12.3451	12.6319	12.5401	12.7905	12.1536	12.3279	12.2564	12.5368	0.0195757	0.125048	0.0153623	0.0100104	0.00715471	0.902762	0.0101069	0.0156053	0.408164	0.778685	-0.00903647	23	50	14
Timm17b	Q9Z0V7	9.34385	8.01848	7.93782	5.56071	5.36107	7.42459	8.11946	8.57024	8.57251	7.23745	0.0199091	0.125052	0.0936186	0.186107	0.0309848	0.980246	0.0267908	0.0126465	-2.30528	0.119999	-0.187906	1	1	1
Mtpn	P62774	9.2503	9.73132	9.75389	10.7703	10.716	10.1527	10.0681	9.69174	9.43421	10.5217	0.0195594	0.125138	0.0296973	0.0324276	0.0327599	0.569041	0.0391959	-0.152853	0.814968	0.272087	0.113424	6	13	6
Gpx1	P11352	10.4545	9.76089	9.59115	8.53683	8.53411	9.51944	10.2343	10.1895	10.0739	9.28425	0.0199043	0.125212	0.0460371	0.0640943	0.00814362	0.439057	0.0171113	-0.230376	-1.30243	0.0661828	0.15375	6	14	6
Vps28	Q9D1C8	9.17393	8.22062	8.05582	6.19771	6.0045	6.70183	6.84674	8.10434	8.74584	7.70183	0.0200337	0.125264	0.071152	0.0571353	0.122302	0.424376	0.0549964	0.584483	-1.59763	0.202509	-0.216062	2	2	2
Sgta	Q8BJU0	11.0682	10.531	10.7265	10.1726	10.2066	10.5152	10.946	10.8567	10.8844	10.5555	0.0200063	0.125282	0.0252327	0.0183296	0.00419156	0.491225	0.00596765	-0.120484	-0.597561	0.210788	-0.0588467	8	14	8
Vcan	E9PYH0	9.77446	9.99294	9.85502	9.03315	9.4096	9.56967	9.71407	9.84956	9.86419	9.43921	0.0195553	0.125306	0.0111896	0.0294979	0.00843786	0.461409	0.0468033	0.0648663	-0.471802	0.0205203	0.684551	7	11	7
Lamb1	E9QN70	9.92184	9.34296	9.39789	7.93251	8.14822	8.31877	8.24365	9.01235	9.54226	8.28864	0.0198984	0.125366	0.0334451	0.0237999	0.0730965	0.212784	0.111762	0.62148	-0.799584	0.568324	-0.0748633	3	3	3
Gmps	Q3THK7	9.93575	10.0389	10.1217	9.62735	9.59488	9.81154	9.85034	10.0767	10.1273	9.83415	0.0191487	0.125422	0.00928429	0.0120733	0.0147228	0.896256	0.0351351	0.0139872	-0.340201	0.00261815	-0.129772	10	13	10
Chga	P26339	9.65033	8.26256	8.78725	7.75087	7.96636	8.108	9.38089	9.33271	9.17068	8.37156	0.0195467	0.125445	0.078733	0.0226438	0.0118483	0.389721	0.000372989	-0.39471	-1.35301	0.0375265	0.347388	3	3	3
Snrnp200	Q6P4T2	6.50779	5.04876	5.73877	5.2211	5.14975	5.04876	6.72792	6.53916	6.41447	5.63807	0.0198817	0.125452	0.126602	0.0168478	0.0240547	0.138801	0.000165882	-0.79541	-1.42065	0.519865	0.0410776	1	1	1
Comt	O88587	4.54036	5.38888	5.53605	6.80735	6.87774	6.42122	6.49185	5.78136	5.39232	6.50144	0.0194006	0.125482	0.104254	0.0366729	0.0946834	0.176271	0.0817855	-0.733412	0.813597	0.011921	0.368707	1	1	1
Add1	Q9QYC0	12.4407	12.2428	12.0646	11.9261	12.0372	12.1902	12.282	12.24	12.2369	12.0223	0.0195295	0.125529	0.0153567	0.0110056	0.00205542	0.97557	0.0607622	-0.00357005	-0.201776	0.120219	0.166586	25	46	1
Acsl4	Q9QUJ7	8.70563	8.14364	8.52474	7.85237	7.74349	7.8157	8.12516	8.54496	8.26303	8.31379	0.019834	0.125534	0.033918	0.00709922	0.0257469	0.516247	0.0164786	0.146951	-0.507196	0.0179597	-0.221191	4	4	4
Myl6	Q60605	10.7536	10.8978	10.7978	11.6312	11.5466	11.8124	11.4365	11.0564	10.5625	11.4603	0.0194401	0.125541	0.00682696	0.0116431	0.0397691	0.475031	0.0715936	-0.20204	0.644937	0.532651	0.0763227	10	23	9
Dnaja3	Q99M87	8.30834	8.34961	8.57213	8.45779	8.66747	8.62205	8.85736	8.79116	8.57251	8.62717	0.063861	0.201172	0.0168721	0.0128528	0.0170553	0.0498217	0.214272	-0.330316	-0.157908	0.0263735	-0.164306	6	8	6
Ehbp1	Q69ZW3	10.2049	9.16063	9.18809	8.43171	8.42375	8.75889	9.62114	9.85362	9.53216	8.84894	0.0196928	0.125602	0.0625309	0.0223982	0.0171666	0.693689	0.0015045	-0.151086	-1.13086	0.0169474	-0.101384	8	10	8
Gdap2	Q9DBL2-2	6.85922	5.19771	5.30378	2.48543	2.63227	4.17792	4.67663	6.17193	5.20163	4.80219	0.0198808	0.125638	0.160737	0.30261	0.141797	0.562672	0.0318743	0.436842	-2.25152	0.40079	-0.0948901	1	1	1
Cacna2d2	Q6PHS9	10.2011	9.78758	9.82209	9.54206	9.83637	9.0728	10.621	10.353	10.2568	9.42983	0.0193954	0.125644	0.0230915	0.0406072	0.0181313	0.0508794	0.0200873	-0.473356	-0.926549	0.0449247	-0.134539	8	11	8
Pmpca	Q9DC61	9.77956	8.47411	8.64386	8.11061	8.10696	8.1298	9.62114	9.49085	9.32035	8.43296	0.0198301	0.125702	0.079166	0.00151178	0.0159158	0.289079	9.89951e-05	-0.511604	-1.36166	0.015805	-0.198047	5	5	5
Pex13	Q9D0K1	7.3505	6.73471	7.15381	6.94603	6.44956	6.29278	7.36807	7.52982	7.45861	7.09276	0.0197697	0.125705	0.0444253	0.0519635	0.0108784	0.117932	0.0117402	-0.372497	-0.889377	#N/A	#N/A	1	1	1
Add1	E9Q1K3	7.5812	6.97269	6.72792	5.0917	5.16591	6.22304	6.37851	7.2854	7.38111	6.07039	0.0195295	0.125725	0.0619361	0.115197	0.0788731	0.855999	0.0350188	0.0789299	-1.52146	0.120219	0.166586	24	45	1
Map7d2	A2AG50	10.5958	10.5579	10.5955	9.87314	10.1288	9.73369	10.2288	10.4181	10.8724	10.2007	0.0197502	0.125774	0.00205863	0.0202146	0.0314804	0.70912	0.0562141	0.0766824	-0.594551	0.110597	-0.129628	7	11	7
Mast3	Q3U214	7.07682	6.67384	6.54844	7.05853	7.16189	6.4822	7.86109	7.14466	7.50144	7.25644	0.0760105	0.216955	0.0408009	0.0530722	0.0477468	0.0478837	0.111742	-0.736031	-0.60152	0.0196021	-0.247893	3	3	3
Atp5j	P97450	9.53916	9.97513	10.1266	11.1079	11.4029	10.6849	10.718	10.0448	9.89845	10.8622	0.0198129	0.125786	0.0308672	0.0326124	0.0427672	0.331014	0.061227	-0.340136	0.844813	0.810321	-0.0535867	7	15	7
Tcp11l1	Q8BTG3	8.54535	7.28263	6.73877	6.48059	6.56682	5.60585	8.49705	8.32688	7.98527	6.79572	0.0201498	0.125799	0.123211	0.0855089	0.0315163	0.249896	0.00387683	-0.747487	-2.05198	0.0156855	-0.202744	2	2	2
Pafah1b3	Q61205	9.33695	8.05474	7.74349	5.94017	5.82782	6.55459	7.14262	8.71218	8.89239	7.27984	0.0193925	0.125823	0.100807	0.0640558	0.116672	0.869626	0.023369	0.12933	-2.14154	0.00166155	0.294588	2	2	2
Myef2	Q8C854	7.43212	5.98185	6.41109	5.31832	5.66107	5.64097	7.79572	7.07682	6.88387	6.1127	0.0193318	0.125824	0.112734	0.0347189	0.066262	0.276892	0.00459659	-0.643777	-1.71202	0.604774	0.0298076	1	1	1
Stmn1	P54227	11.4912	12.0195	12.1047	13.0478	12.9568	12.7892	12.5392	12.1442	11.6124	12.9079	0.0195171	0.125841	0.0279973	0.0101417	0.0384428	0.529716	0.0405571	-0.226816	0.832677	0.876485	0.0107104	12	57	8
Aimp1	Q3UZG4	5.3505	6.22689	5.85798	7.00899	6.91767	6.29278	6.45615	6.76553	6.62205	6.72247	0.0349554	0.15402	0.0757117	0.057839	0.0234071	0.040704	0.632337	-0.802788	0.125235	0.427124	-0.0532128	2	2	2
Fabp3	P11404	9.9857	9.92035	9.7897	11.0054	10.9162	10.2955	10.2892	9.83305	9.76537	10.6524	0.0192871	0.12593	0.0100821	0.0360059	0.0285992	0.732239	0.0488026	-0.06396	0.776501	0.831323	-0.0205908	4	9	4
Upf1	Q9EPU0	8.99915	8.98783	8.85362	8.5763	8.43379	8.58796	8.80316	8.87805	9.24127	8.90268	0.0202759	0.126205	0.00904823	0.0100602	0.026112	0.858076	0.0375111	-0.0272911	-0.441476	0.46734	0.0222756	6	6	6
Ndrg3	Q9QYF9	11.0232	9.89618	9.886	9.18982	9.40663	9.02459	10.8032	10.6825	10.1902	9.46495	0.020273	0.126378	0.0636554	0.0208104	0.0307561	0.528925	0.00342367	-0.290175	-1.35162	0.0288675	-0.178599	5	5	5
Nxf1	Q99JX7	4.38096	4.60998	4.48663	4.06178	4.74953	4.47897	4.88753	4.81859	4.70857	3.89724	0.156416	0.306092	0.0255141	0.0782093	0.0187852	0.0206817	0.14402	-0.312374	-0.374802	0.937507	-0.00938918	1	1	1
Timm8a1	Q9WVA2	12.2806	9.93884	9.46903	7.1809	6.848	8.86604	10.4924	10.9274	10.9433	9.22906	0.0204916	0.127165	0.142583	0.141765	0.0237211	0.811338	0.00794666	-0.22486	-3.15605	#N/A	#N/A	3	3	3
Ntrk2	P15209	11.4864	10.7087	10.4395	9.67278	9.79896	10.0246	10.5439	10.776	10.6106	10.137	0.0206278	0.127627	0.0499732	0.0181274	0.0112287	0.505622	0.00281049	0.234718	-0.811388	0.0719621	-0.135379	9	11	9
Serpinh1	P19324	8.53294	8.80768	8.40472	9.53819	9.44936	9.69052	9.0433	8.57516	7.89239	9.39618	0.0206199	0.127769	0.0239894	0.0127591	0.0680629	0.83637	0.0365216	0.0781601	1.05574	0.902636	-0.0245453	4	6	4
Guk1	Q564G0	10.8001	10.1606	10.0102	9.10224	9.18785	9.73894	10.2011	10.4139	10.0418	9.56224	0.0208208	0.128436	0.0406252	0.0369845	0.0182713	0.713005	0.018103	0.104694	-0.875954	0.691618	-0.0308665	6	7	6
Oxr1	Q4KMM3	12.4374	12.4866	12.5825	12.1394	12.3122	12.0464	12.3992	12.7776	12.6458	12.3102	0.0208044	0.128527	0.0059004	0.0110869	0.0152362	0.425176	0.0311237	-0.10538	-0.44158	0.199224	-0.0972165	29	59	29
Cisd1	Q91WS0	11.2669	11.3912	11.3606	12.1802	12.0894	11.6112	11.5647	11.2857	11.1025	11.9013	0.0208925	0.128687	0.00571122	0.0255563	0.0205636	0.882663	0.0442448	0.0219327	0.642598	1.87552e-05	-0.305912	6	24	6
Acadl	P51174	11.5781	11.0614	11.0612	10.398	10.3311	10.9147	11.5127	11.4125	11.1772	10.8646	0.0209477	0.128835	0.0265609	0.0302774	0.0151507	0.537741	0.0173615	-0.133893	-0.819557	#N/A	#N/A	10	15	10
Dynll1	P63168	9.53294	8.72007	8.96953	8.91109	8.71321	9.11894	9.83779	9.69401	9.69645	9.14389	0.0211269	0.129168	0.0458902	0.022759	0.00844883	0.0525479	0.00280449	-0.668566	-0.828331	0.525365	-0.092344	4	22	2
Sh3kbp1	Q8R550	8.32283	8.19525	8.20701	9.27193	9.36501	8.75389	8.87498	8.29094	8.20653	9.08028	0.0210706	0.129206	0.00855504	0.0360634	0.0430411	0.370481	0.0764792	-0.215785	0.672792	0.753437	-0.0245538	5	6	5
Sssca1	P56873	4.56875	4.36457	4.91648	3.37851	2.65535	3.65535	4.18587	5.94486	5.67807	4.41954	0.0211021	0.129207	0.0604441	0.159868	0.179895	0.316231	0.0307011	-0.652999	-2.03986	0.908639	0.0206856	1	3	1
Opalin	Q7M750	7.69488	6.8125	5.95187	4.89724	4.63807	6.04658	7.21043	7.37851	7.13443	5.853	0.0210487	0.129263	0.127795	0.144335	0.0172493	0.45373	0.00955046	-0.421373	-2.04716	0.279046	0.298553	1	1	1
Efr3a	Q8BG67-2	8.50819	8.04712	8.18834	7.69279	7.61397	8.17642	8.69627	8.87805	8.42038	7.9629	0.0213142	0.129737	0.0286413	0.0389051	0.0265949	0.0938299	0.019155	-0.417016	-0.837173	0.267427	-0.17218	3	5	2
Nf1	Q04690	9.70027	9.59264	9.89072	10.1157	10.1378	9.67384	9.98939	10.1232	10.0073	9.99633	0.159491	0.308604	0.0155167	0.0262343	0.00723559	0.0320679	0.703175	-0.312096	-0.0642085	0.0121024	-0.221961	8	9	5
Atxn2l	Q7TQH0-2	6.17393	6.41278	6.74819	5.87529	6.12516	6.33628	6.69627	6.89845	6.91648	6.26115	0.0212921	0.129986	0.0447609	0.0377551	0.0178825	0.0960752	0.00860282	-0.392099	-0.724824	0.447021	-0.0518079	2	2	2
Gprin3	Q8BWS5	11.1159	10.9924	10.6768	10.296	10.2515	10.5113	10.4958	10.7804	10.5103	10.503	0.0214105	0.130132	0.0207181	0.013419	0.0151291	0.106208	0.118731	0.3329	-0.242554	0.960386	0.00917072	11	18	11
Raly	Q64012	10.1503	8.19918	7.86357	5.16993	5.52356	7.05745	7.88874	8.46148	8.49586	7.08746	0.021471	0.130308	0.141318	0.169576	0.0411767	0.57118	0.0180637	0.455642	-2.36505	0.268731	0.123276	1	1	1
Ank3	A0A087WNU5	10.4019	10.663	10.4869	10.7144	10.7777	10.9176	10.4317	10.297	10.5512	10.648	0.021583	0.130413	0.0126612	0.00962425	0.012197	0.441889	0.0165301	0.090647	0.376571	0.0775915	-0.169551	27	32	19
Hsd17b4	P51660	11.707	10.819	10.8072	10.0901	10.0824	10.1849	10.6824	11.0331	11.1517	10.2651	0.0215381	0.130523	0.0464508	0.00563915	0.0222739	0.662026	0.00444481	0.155323	-0.836592	0.0223066	0.106316	11	18	11
Ank3	G5E8K5	12.6009	12.3709	12.0552	12.135	12.1289	11.9937	12.4983	12.2743	12.214	12.1997	0.021583	0.130604	0.0221975	0.00661074	0.012151	0.943965	0.068287	0.0134848	-0.242997	0.0775915	-0.169551	45	62	31
Ppp1r7	Q3UM45	11.1362	10.9914	10.8966	10.3358	10.318	10.8111	10.9241	11.0897	10.95	10.625	0.0217464	0.131209	0.0109615	0.0266645	0.00810785	0.827936	0.0420309	0.0200889	-0.499654	0.0609592	-0.0848261	14	19	14
C1qbp	Q8R5L1	8.35094	8.93251	9.04139	9.56358	9.65428	9.50601	9.45759	9.26045	9.03287	9.45779	0.0219081	0.131226	0.0423037	0.00780694	0.0229764	0.126568	0.0672473	-0.475358	0.324319	0.0831705	-0.167874	6	13	6
Cyb5r3	F2Z456	10.4737	10.5537	10.356	9.68422	9.91767	9.75589	9.88722	10.0268	10.5154	9.78627	0.0219059	0.131404	0.00950691	0.0122204	0.0325201	0.185124	0.152611	0.318006	-0.357214	0.730698	0.0244568	7	10	7
Clptm1	Q8VBZ3	11.2126	9.14949	9.41595	8.00619	7.92303	8.89512	11.0301	10.6334	10.238	9.29002	0.0218614	0.131518	0.113053	0.0651182	0.0372429	0.361115	0.00363169	-0.707819	-2.35906	0.00870814	-0.331401	3	4	3
Pcyox1	Q9CQF9	11.2742	9.94647	10.0392	9.10696	9.04275	9.44977	10.6984	10.7932	10.2829	9.4475	0.0218992	0.131554	0.0711378	0.0237856	0.0256283	0.72578	0.00229684	-0.171516	-1.39164	0.181012	-0.065079	6	13	6
Slc12a6	Q6P6P5	8.69488	9.224	9.66178	8.13289	8.41278	8.26256	8.98954	9.42354	9.00731	8.68755	0.0220007	0.13159	0.0526638	0.0169388	0.0268706	0.87293	0.00594916	0.0534266	-0.870716	0.0368121	-0.195147	6	9	3
Actr1b	Q8R5C5	12.3697	11.5446	11.5908	11.1742	11.0845	11.3361	12.2078	12.174	11.9371	11.3723	0.0218588	0.131694	0.0391745	0.0113831	0.0121841	0.388921	0.00128246	-0.271238	-0.908001	0.0184899	-0.15415	14	27	6
Hspa2	P17156	10.4019	10.4248	10.6106	11.2208	11.197	10.9736	11.0879	10.6345	10.5037	11.0458	0.0221021	0.131815	0.010919	0.0122514	0.0285405	0.236371	0.115454	-0.262962	0.388422	0.0598351	0.538572	31	97	13
Gm7964	D3YWG1	9.17393	9.64404	9.26632	9.90011	9.79019	10.2477	9.57232	9.44543	9.40663	9.79507	0.0220813	0.131882	0.0266058	0.0239313	0.00914646	0.497892	0.0263003	-0.113366	0.504536	#N/A	#N/A	10	11	10
Nbr1	P97432	5.55766	6.16993	6.39746	5.51412	5.32912	5.848	6.33807	6.71149	6.67807	5.59395	0.0221758	0.132064	0.071891	0.0472653	0.0314219	0.126735	0.00633245	-0.534198	-1.01213	#N/A	#N/A	2	3	2
Nyap1	Q6PFX7	7.07682	6.98982	6.97842	5.34696	5.63807	6.5157	6.58045	7.23554	7.46923	6.42122	0.0222173	0.132121	0.00767196	0.104294	0.0649383	0.779898	0.0457908	-0.0800524	-1.2615	0.636919	-0.0304816	1	1	1
Luc7l3	Q5SUF2-2	4.84439	4.94953	4.72231	3.60881	3	3.29278	5.09592	4.00574	5.9472	4.03562	0.022599	0.132297	0.0235012	0.0922514	0.194003	0.769317	0.0434868	-0.177544	-1.71576	0.000776457	0.261601	1	1	1
Apoa1bp	Q8K4Z3	10.9969	10.0329	10.1115	9.60028	9.55555	9.55094	10.9122	10.5874	10.3742	9.83336	0.0225383	0.132316	0.0515702	0.00284847	0.0255016	0.519774	0.00256108	-0.244164	-1.05567	0.941431	0.00424523	5	11	5
Ptpn13	Q64512	6.23458	5.07895	4.58496	3.41954	3.21723	4.20163	5.23266	5.52042	4.93807	4.58307	0.0223531	0.132357	0.159757	0.143899	0.0556709	0.900095	0.0092951	0.0691113	-1.61758	0.841828	0.0502619	1	1	1
Kcnt2	D3Z649	5.64962	6.91289	7.14568	4.34341	4.12102	4.54226	5.18982	6.88142	7.17393	5.926	0.022582	0.132385	0.12254	0.0486052	0.166969	0.851598	0.0299499	0.154337	-2.0795	#N/A	#N/A	1	1	1
Prrt3	Q6PE13	10.5177	10.84	11.2889	9.52219	9.53955	10.2053	10.4518	11.3349	11.4472	10.261	0.0223308	0.132415	0.0355926	0.0399237	0.0492104	0.638758	0.0268205	-0.195792	-1.32229	0.0163373	-0.292776	9	15	9
Lppr1	Q8BFZ2	5.64962	4.41278	5.95187	4.20945	4.04439	4.73335	6.63081	5.78136	6.03562	4.7761	0.0226567	0.132447	0.152764	0.0830937	0.0708995	0.203283	0.00506455	-0.811177	-1.8202	#N/A	#N/A	1	3	1
Map1a	A2ARP8	13.2423	13.2885	13.2654	13.6765	13.6933	13.4197	13.5003	13.3257	13.3506	13.5832	0.0225365	0.132494	0.00173952	0.0112758	0.00705186	0.086766	0.12085	-0.126801	0.20429	0.511105	-0.0276788	78	141	76
Gng2	P63213	10.9564	10.7816	11.0528	11.5627	11.6091	11.2596	11.4843	11.1567	11.2342	11.3482	0.0188949	0.124351	0.0125787	0.0165361	0.0151635	0.0463469	0.277382	-0.361457	0.185397	0.0522618	-0.228023	6	16	6
Nfs1	Q9Z1J3	8.60437	7.76487	7.98755	7.44874	7.2817	7.77017	8.49225	8.37895	8.36413	7.2937	0.0225163	0.132564	0.0535656	0.0331016	0.00833195	0.313684	0.00360936	-0.292849	-0.911577	0.00532305	-0.275632	5	7	5
Rps25	P62852	8.47046	8.59134	8.2555	8.66818	8.69105	8.84706	8.05257	7.89785	8.42038	8.6453	0.0224927	0.132614	0.0201561	0.0111442	0.033041	0.160613	0.0206264	0.315499	0.611828	0.190752	-0.0976841	3	3	3
Kcna2	P63141	8.90779	9.05311	9.3746	9.62406	9.50978	9.61379	9.33584	9.27286	9.16088	9.45984	0.0227235	0.13265	0.0262168	0.00659824	0.00957327	0.380999	0.00657368	-0.144691	0.326016	0.423818	-0.100448	6	10	3
Grin2a	P35436	9.2353	9.34296	9.40621	9.96405	9.88631	9.51274	9.71596	9.6893	9.49326	9.68685	0.0356649	0.155325	0.0092635	0.0246507	0.0126251	0.0240716	0.377034	-0.304684	0.154861	0.0219707	-0.332281	10	13	10
Pam	P97467	8.99915	9.01039	9.17468	8.01346	8.03452	8.54959	8.63988	9.58496	9.42878	8.66498	0.0229624	0.132732	0.0108433	0.0370326	0.0549596	0.627232	0.0404455	-0.156469	-1.01868	0.479838	-0.0733545	5	5	5
9430020K01Rik	Q5DTX6	9.05121	9.04303	8.55152	6.6907	6.81634	8.30058	8.45533	8.979	8.85206	8.16641	0.0227825	0.132807	0.0322189	0.123178	0.0311765	0.627688	0.0507354	0.119789	-1.49292	#N/A	#N/A	2	2	2
Atp6v1b2	P62814	14.3414	14.2963	14.4451	13.7342	13.6156	14.1728	14.2226	14.4199	14.4207	13.9413	0.022465	0.13283	0.00531505	0.0212054	0.00795208	0.937936	0.0476159	0.00656992	-0.513521	0.00288932	-0.17662	48	188	48
Itpk1	Q8BYN3	7.37851	6.11061	6.27426	4.24793	4.64386	5.27053	5.51096	6.74819	6.6014	5.46923	0.023017	0.132862	0.104686	0.109224	0.107516	0.617993	0.0331957	0.300944	-1.56608	0.772581	-0.019018	1	1	1
Ndufa10	Q99LC3	11.9779	11.9321	11.736	11.4043	11.2122	11.4739	11.4083	11.4954	11.8162	11.425	0.0229539	0.132869	0.0108151	0.0119275	0.0185616	0.099558	0.225675	0.308671	-0.209855	0.000717241	-0.383657	15	26	15
Lamtor5	G3UW70	3.87416	4.51096	4.94953	6.7252	6.83415	6	6.2114	5.34341	4.43085	6.26115	0.0229299	0.132916	0.12165	0.0695469	0.167094	0.215688	0.107843	-0.883667	1.19123	0.826258	0.0323291	2	2	2
Rbm39	Q8VH51	6.50779	6.11061	6.19967	6.52669	6.64241	7.02015	6.07039	5.88264	6.22497	6.69488	0.0228438	0.132977	0.0332259	0.0383461	0.0282918	0.24272	0.0199801	0.213361	0.670418	0.234423	0.0675334	1	1	1
Cnnm3	Q32NY4	4.54462	5.16993	6.08958	4.15381	4.35755	4.87774	5.99548	5.94486	6.32373	5.10434	0.02291	0.132987	0.14752	0.0836468	0.0337861	0.152024	0.00272554	-0.819981	-1.62499	0.57185	0.0794843	1	1	1
Myo1c	Q9WTI7	4.86868	4.84298	5.21335	5.40939	5.32193	5.64962	4.99548	4.08746	4.30012	5.40259	0.0228995	0.133113	0.0415702	0.0310741	0.106458	0.160806	0.0264864	0.513979	0.999288	0.714353	-0.0380866	1	1	1
Rnf167	Q91XF4	6.60437	5.04876	4.71064	3.39232	4.2555	4.45943	5.88996	6.17193	6.67807	5.51728	0.0231491	0.133252	0.185163	0.140366	0.0639277	0.275138	0.00524114	-0.792065	-2.2109	#N/A	#N/A	1	5	1
LOC100044627	P62830	11.034	10.5608	9.92318	9.17443	9.15911	9.4735	9.82877	10.2279	10.6334	9.482	0.0231318	0.133339	0.0530606	0.0191237	0.0393253	0.525078	0.0193326	0.276015	-0.960981	#N/A	#N/A	5	7	5
Crocc2	F6XLV1	3.67924	4.45943	3.43296	5.15381	5.34696	4.76553	4.36988	4.91021	4.97728	4.90207	0.0232711	0.133583	0.138929	0.0581904	0.0700716	0.0698642	0.26124	-0.895249	0.336306	#N/A	#N/A	1	1	1
Pepd	Q11136	9.21262	8.41024	8.67701	7.77545	7.83479	8.04712	8.17143	8.60437	8.4149	8.1814	0.0232637	0.133726	0.0466116	0.0181134	0.0258466	0.238553	0.0270952	0.369727	-0.511112	0.0675584	0.194397	3	4	3
Trim2	E9QKC6	10.7245	10.6985	10.6965	10.353	10.4566	10.6581	10.9789	10.9534	10.71	10.5251	0.0235046	0.133808	0.00145799	0.014791	0.0136411	0.113195	0.0342314	-0.174258	-0.391545	0.181841	0.093824	12	19	10
Prom1	G5E8G5	6.23458	6.88631	7.42375	8.38543	8.49745	8.11738	8.14873	7.49905	7.12102	7.86171	0.0234145	0.133848	0.0869568	0.0234357	0.0684894	0.179586	0.0811237	-0.741388	0.743824	#N/A	#N/A	3	4	3
Erp29	P57759	11.85	10.7731	10.6255	9.86527	9.76155	10.2309	11.4167	11.1274	10.951	10.3785	0.0244203	0.133858	0.060313	0.0247707	0.0210609	0.850646	0.00351598	-0.082152	-1.21249	0.912088	0.0154678	12	18	12
Gjc3	Q921C1	7.60437	7.88142	7.94251	7.42122	7.3966	7.58045	8.07093	8.09064	8.17393	7.77545	0.00203246	0.0641246	0.0230747	0.0133667	0.00673982	0.0497479	0.00060079	-0.302397	-0.64574	#N/A	#N/A	2	3	2
Ola1	Q9CZ30	8.99915	9.53099	9.59694	10.5797	10.5019	9.88478	9.76785	9.24198	9.51156	10.1119	0.0242967	0.133891	0.034958	0.0368869	0.0276596	0.616744	0.0380042	-0.131437	0.815006	0.542799	-0.019601	8	11	8
Myo5a	D3YZ62	12.9913	12.88	12.9767	13.3976	13.3973	13.0984	13.0958	12.9004	12.8663	13.1892	0.0242733	0.133941	0.00466888	0.0129827	0.00955967	0.954436	0.0487644	-0.00483741	0.343581	0.00712444	-0.219774	56	96	56
Xpr1	Q9Z0U0	8.74853	6.97269	7.49985	5.90207	6.02015	6.65392	7.5812	8.25456	7.9472	7.02237	0.0242472	0.133976	0.117827	0.0652978	0.0425224	0.755409	0.00465037	-0.187296	-1.73561	0.277494	-0.169428	1	1	1
Atg2b	Q80XK6	4.09315	4.51096	5.97039	6.68089	6.70874	6.69349	6.07039	6.2724	5.74953	6.84549	0.0235042	0.13399	0.202877	0.00208341	0.0437212	0.117362	0.012128	-1.17261	0.663598	0.0368613	-0.161381	4	4	4
Slc35f1	Q8BGK5	6.73742	4.2555	5.30378	3.64386	3.96347	4.29278	7.03452	5.91409	6.62205	5.40259	0.0234125	0.134022	0.229359	0.0817996	0.0868661	0.239422	0.00246756	-1.09132	-2.55685	0.936694	-0.0136017	1	1	1
Synpo2	E9Q1U2	6.40599	4.91169	4.38543	3.23266	3.37851	3.7866	4.94486	5.19771	5.25172	4.72247	0.024418	0.134023	0.200257	0.0828428	0.031924	0.87469	0.000949926	0.102943	-1.66551	0.866703	-0.0227234	1	1	1
Nipal3	Q8BGN5	8.80025	8.37851	9.01346	8.03287	7.95942	8.4292	8.84329	9.28494	8.86016	8.57365	0.0234798	0.134036	0.0370108	0.0310429	0.0278185	0.323651	0.0140655	-0.265387	-0.855632	0.279164	-0.124943	1	1	1
Tenm4	Q3UHK6-3	9.93575	9.79002	10.0707	9.78054	9.86186	9.59152	10.1237	10.2866	10.2767	9.94764	0.00912514	0.0979585	0.0141311	0.0142334	0.00892518	0.0372608	0.00721938	-0.296854	-0.484358	0.781727	0.0227981	11	14	10
Mrps11	Q3U8Y1	8.5812	8.25219	7.44377	5.56071	5.40599	5.98641	5.31832	6.76553	7.6872	6.56377	0.0244081	0.134147	0.0723286	0.0531879	0.181192	0.12207	0.256929	1.50204	-0.939311	0.131835	-0.135243	1	1	1
Rpn1	Q91YQ5	9.2503	10.1448	10.2109	10.8357	10.8898	10.721	10.0371	9.88798	10.1357	10.5876	0.0234031	0.134154	0.0543682	0.00796863	0.0124469	0.658442	0.000813766	-0.151609	0.795217	0.279662	-0.0658358	13	25	13
Ndufb5	Q9CQH3	9.57516	10.3754	10.5955	11.3117	11.4756	11.0925	10.7335	10.2896	10.1255	11.0717	0.0237293	0.134163	0.0527363	0.01702	0.030295	0.60596	0.0128717	-0.200854	0.910399	0.0013243	-0.38267	4	11	4
Setd7	Q8VHL1	7.48301	7.57743	7.43045	6.76553	6.95187	7.12205	7.17692	6.88142	7.35843	7.09803	0.0242171	0.134168	0.00993404	0.0256704	0.0337257	0.0696403	0.328273	0.35804	-0.19244	0.881408	-0.0141434	2	2	2
Tenm1	Q9WTS4	8.47046	8.50661	8.49705	7.82146	7.87713	8.108	8.78463	8.81218	8.73234	7.99718	8.3555e-05	0.0230346	0.00220608	0.0191465	0.00462089	0.000381293	0.000755858	-0.285012	-0.840854	#N/A	#N/A	5	5	5
Actn1	Q7TPR4	12.1422	12.0243	11.9859	12.4515	12.5651	12.231	12.1576	11.9098	11.7622	12.353	0.0245165	0.134208	0.00675847	0.0136798	0.016729	0.436346	0.0354539	0.107621	0.472693	0.00118832	-0.419783	30	60	18
Mydgf	Q9CPT4	9.83526	9.17717	9.18809	8.76719	8.8189	8.56033	9.32553	9.32688	9.6756	8.81762	0.0237079	0.134226	0.0400881	0.0156988	0.0213634	0.871639	0.0066642	-0.042496	-0.727196	0.8149	0.0185913	4	4	4
Capn2	O08529	10.2906	9.26772	9.29692	9.07441	9.03177	8.80993	10.2931	10.1434	9.90824	9.11842	0.0236787	0.134244	0.0605413	0.0158268	0.019181	0.233794	0.00118656	-0.496506	-1.14288	0.021236	0.264754	8	9	8
Rpl7	P14148	6.60437	6.79312	7.09698	8.42836	8.52826	7.76421	8.05907	6.86542	7.18686	8.06824	0.0241014	0.134247	0.0363811	0.050399	0.0837996	0.233505	0.112955	-0.538964	0.869824	0.179815	0.0865309	2	2	2
Iqsec1	A0A087WQ39	11.4513	11.6403	11.7699	11.8487	11.9439	11.9206	11.8632	11.9029	11.8397	11.9332	0.0241667	0.134249	0.0137902	0.00416906	0.00269266	0.0582013	0.352983	-0.248095	0.0357833	0.0265404	-0.223393	29	44	26
Nsf	P46460	14.0954	14.4038	14.4593	15.0316	14.9145	14.5744	14.4535	14.2109	14.3004	14.7674	0.0242041	0.134276	0.0136936	0.0160025	0.00856478	0.988132	0.0282958	-0.00211315	0.518564	0.00189106	-0.334574	63	213	63
Acyp1	E9QJT5	4.45774	4.84298	4.91648	3.20163	3.26303	2.20163	3.50374	5.14568	5.03562	4.54844	0.0236234	0.134299	0.0519912	0.20627	0.20121	0.762669	0.0571101	0.177387	-1.67291	0.471096	-0.0557619	1	1	1
Gnb4	P29387	7.53294	7.88631	8.44997	9.83289	9.82687	9.12593	9.18859	7.95245	7.96232	9.39938	0.0240215	0.134345	0.0581316	0.0423581	0.0849512	0.448099	0.0602799	-0.411379	1.22744	0.318275	0.0815476	12	31	3
Stat5b	P42232	8.14211	7.59395	7.71699	7.3837	7.14771	6.4363	7.80349	8.71665	8.40386	7.3906	0.0240917	0.134374	0.0367904	0.0705636	0.055858	0.194807	0.0279664	-0.490316	-1.31876	0.392956	-0.0716191	2	2	2
Elp4	Q9ER73	7.40514	6.64241	6.58346	5.64386	5.22497	5.94953	6.49185	6.74819	7.63081	5.50144	0.0240619	0.134389	0.0666466	0.0648854	0.0858837	0.863046	0.0287073	-0.0799487	-1.35083	0.176223	0.0891717	1	1	1
Mdga2	B2RQF5	5.55766	5.74416	6.46271	7.31198	7.3906	6.69766	6.68089	6.41278	6.09381	6.9542	0.0245827	0.134392	0.0807023	0.0531881	0.0459524	0.216946	0.0562778	-0.47432	0.737585	0.226065	-0.132732	1	1	1
Slc35a4	A0A087WQH8	9.88402	9.12127	8.84392	7.76686	7.55228	8.34341	8.48784	9.33561	9.11712	8.15431	0.0236775	0.134422	0.058019	0.0518706	0.0490148	0.492698	0.0345359	0.302879	-1.09267	0.46552	0.222839	2	3	2
Nmt1	O70310	8.05961	8.20261	8.49065	9.18488	9.2588	8.94983	9.1192	8.59954	8.32912	9.04958	0.0239731	0.134438	0.0266087	0.0176689	0.0462461	0.177653	0.147036	-0.431662	0.448546	0.682741	-0.0369121	5	5	4
Vps8	D3YUP0	6.60437	6.69488	6.95187	6.27798	6.36457	6.15583	7.07146	7.71218	6.80219	6.54844	0.0238787	0.134456	0.0267057	0.0167368	0.0649675	0.198852	0.0283252	-0.444908	-0.92915	0.0120911	-0.157234	2	4	2
Arpc1a	Q9R0Q6	11.4721	11.052	10.9774	10.2757	10.2507	10.728	10.7479	11.135	11.0119	10.5664	0.0239462	0.13447	0.0238853	0.0257889	0.0180349	0.350958	0.0469098	0.202236	-0.546828	0.0817461	-0.0829732	12	15	11
Atp2b4	E9Q828	8.75889	8.09803	8.22207	7.01569	7.01458	7.70805	7.82528	8.67101	8.68264	7.47005	0.0246966	0.134481	0.0420182	0.0552095	0.058582	0.928519	0.0350555	-0.0333129	-1.14687	0.192917	-0.115662	40	97	1
Copg2	Q9QXK3	4.92072	5.76553	6.07253	6.72383	6.58195	6.8125	6.2555	6.14568	6.03562	6.18388	0.0240152	0.134492	0.106774	0.0173411	0.017889	0.185432	0.00372907	-0.559337	0.560494	0.858775	-0.0200894	2	2	1
Hspg2	E9PZ16	11.8887	11.48	11.4978	11.3884	11.4303	11.5119	11.8998	11.9206	11.8309	11.4795	0.0239189	0.134499	0.019878	0.00548361	0.00395095	0.12702	0.000625199	-0.261564	-0.440191	0.58441	0.0781516	32	49	32
Cacnb1	A2A543	10.9946	10.2983	10.2646	8.97068	8.84768	9.86836	9.96492	10.6118	10.4747	9.74416	0.0238557	0.13451	0.0391778	0.0603739	0.0329312	0.613875	0.040978	0.168696	-1.12156	0.0911953	-0.124866	13	18	10
Pcsk1n	Q9QXV0	9.43171	10.0953	10.3813	10.9827	11.0885	10.8098	10.5926	10.2482	10.1608	10.7582	0.0246369	0.13451	0.0488649	0.0128361	0.0220963	0.30581	0.0155312	-0.364421	0.626457	0.844509	-0.0342676	9	25	9
Snx6	Q6P8X1	9.88874	9.78758	9.76802	10.0268	9.97914	10.162	9.70822	9.91573	9.80623	10.0448	0.0238267	0.13453	0.00660195	0.00943378	0.0105817	0.949944	0.0388187	0.0047197	0.245925	0.0423187	0.127374	7	12	7
Nedd8	P29595	8.74853	8.72007	8.81698	9.35403	9.29623	8.9542	9.16012	8.90599	9.06501	9.21456	0.028705	0.14468	0.0056851	0.0234852	0.0141977	0.0239147	0.33809	-0.281846	0.157776	#N/A	#N/A	1	5	1
Lyst	P97412	8.71631	7.6893	7.81954	5.10434	4.7866	7.32553	8.17143	8.19131	7.89239	6.65249	0.0247421	0.134551	0.0692441	0.24104	0.0206722	0.97776	0.0433924	-0.00999314	-2.34622	0.135096	-0.171845	2	2	2
Epha7	Q61772	7.07682	6.64241	6.27426	4.89239	4.59096	5.98641	6.09592	6.84925	6.93192	5.94953	0.02481	0.134567	0.0602795	0.142397	0.0695255	0.917747	0.0425782	0.0387992	-1.46911	0.933279	-0.0134561	2	2	1
Atp2b4	F7AAP4	12.1876	11.9568	12.3613	12.4215	12.5197	12.2921	12.3842	12.0919	12.0552	12.3611	0.0246966	0.134658	0.0166731	0.00919549	0.0148051	0.959085	0.130352	-0.00855378	0.233968	0.192917	-0.115662	40	97	1
Prrc2a	Q7TSC1	7.50859	7.60511	8.09751	6.75355	6.77215	7.50462	7.88874	8.79539	8.14771	7.04985	0.0250102	0.135475	0.0408239	0.0611064	0.05642	0.172328	0.025737	-0.540215	-1.26718	0.541691	0.0497499	2	4	2
Rars	Q9D0I9	9.5632	9.11738	8.86573	8.36107	8.31967	8.70701	8.96	9.25125	9.41215	8.75422	0.0251609	0.136113	0.0384669	0.0251332	0.02489	0.920912	0.0145157	-0.0256937	-0.745214	0.0481659	-0.149427	4	6	4
Gm38495	Q6PIU9	3.90919	5.36107	5.85798	3.6893	4.03562	3.90689	5.54535	5.81762	5.78398	4.24031	0.0252789	0.136572	0.200811	0.0451482	0.025971	0.318364	0.000156505	-0.672905	-1.83838	#N/A	#N/A	1	1	1
Epb4.1l1	E9PV14	8.00787	8.27612	8.48462	8.10852	8.19525	7.6893	8.64386	8.90599	8.57251	8.27752	0.0253996	0.137045	0.0289479	0.0338313	0.0201666	0.0578599	0.0189205	-0.451247	-0.709761	#N/A	#N/A	20	36	5
L1cam	Q6PGJ3	10.7667	10.9491	11.0717	11.1704	11.1707	11.2874	11.1457	11.2682	11.1838	11.1264	0.0262064	0.139217	0.0140413	0.0060196	0.00560157	0.0477497	0.856176	-0.270077	0.0102798	0.376495	-0.107418	21	44	21
Slc4a7	F8VQC9	4.66777	5.89482	5.32912	7.37156	7.39146	6.39575	6.63081	6.11894	5.60288	6.96578	0.0254821	0.137132	0.115937	0.0807064	0.084015	0.150705	0.102202	-0.820311	0.935376	0.323849	-0.254163	4	4	1
M6pr	P24668	8.86944	8.45286	8.64097	9.80591	9.87774	9.31606	9.4365	8.58984	8.71012	9.36172	0.0255901	0.137178	0.0241051	0.0316215	0.0513979	0.425243	0.0765856	-0.257731	0.754415	0.0313142	-0.158314	3	6	3
Fam45a	Q9D8N2	7.3505	6.74551	6.82018	5.55766	5.56682	5.66676	5.83289	7.07682	7.14771	6.01569	0.0255604	0.137196	0.047311	0.0108126	0.110607	0.573428	0.0638771	0.286254	-1.08873	0.819061	0.019612	1	1	1
Adap1	E9PY16	7.23554	7.77413	7.90147	9.71201	9.58796	8.21286	8.08321	7.78267	7.82718	9.13109	0.0255378	0.137253	0.0462873	0.0907257	0.020538	0.310304	0.0599501	-0.260645	1.27326	0.210185	-0.0847051	4	4	4
Nipsnap3b	Q9CQE1	8.70563	8.04275	8.20359	7.32733	6.98641	7.76421	7.94369	8.46148	8.60214	7.45779	0.0257047	0.137613	0.0415717	0.0529783	0.0415991	0.951118	0.0316334	-0.0184432	-0.976454	0.519334	0.156753	3	4	3
Ywhab	Q9CQV8	12.7438	11.8703	11.9582	11.4333	11.4263	11.5017	12.5649	12.4077	12.0948	11.7828	0.0258139	0.138019	0.0394507	0.00363549	0.0193704	0.622813	0.00300638	-0.165043	-0.902014	0.182742	-0.0428625	22	89	14
D430041D05Rik	F6ZGR6	9.61029	10.0885	10.3102	9.33584	9.35799	9.57611	9.9384	10.4	10.2159	9.5988	0.0259591	0.138616	0.0357583	0.0140913	0.0228163	0.501378	0.00788514	-0.181786	-0.761464	#N/A	#N/A	9	11	9
Rab3gap1	Q80UJ7	9.02542	9.09619	9.20897	10.0807	10.0423	9.12438	9.36588	9.37308	9.33226	9.80961	0.119399	0.265595	0.0101614	0.0555325	0.00232874	0.0108524	0.278363	-0.246886	0.39206	0.00186021	-0.265544	9	11	9
Pole2	O54956	8.22014	7.41954	7.70113	4.51096	4.51096	6.47735	5.86047	7.2724	7.46923	6.25172	0.0260372	0.138854	0.0521991	0.219745	0.127784	0.177341	0.109296	0.912904	-1.70094	#N/A	#N/A	1	1	1
Copa	F8WHL2	8.4187	8.4132	8.33002	8.50303	8.55574	8.44211	8.59805	8.64746	8.61655	8.62352	0.00240836	0.0663594	0.00592413	0.00668942	0.00289554	0.00190206	0.0283599	-0.23338	-0.120392	0.644721	-0.0290689	4	4	4
Rps3	P62908	10.0035	9.60233	9.77693	10.3026	10.1845	10.1213	9.87682	9.85362	9.58984	10.0836	0.0262405	0.139219	0.0205381	0.00902271	0.0163112	0.895009	0.0156044	0.0208295	0.429378	0.129998	-0.0642418	7	9	7
Rcn2	Q8BP92	9.45121	9.74012	9.51076	10.841	11.0008	10.6199	10.5549	9.60214	9.15076	10.6444	0.0261806	0.139259	0.0159441	0.0176764	0.073375	0.658151	0.0701065	-0.201896	1.05134	0.50653	-0.0565792	10	15	10
Aco1	P28271	9.7848	9.32823	9.6171	9.45368	9.47573	9.12516	9.96823	9.9409	9.81041	9.43609	0.0263396	0.139566	0.0241159	0.0209966	0.00851396	0.0808388	0.010837	-0.329807	-0.554992	0.00432505	0.13399	11	12	11
Cdh8	P97291	6.55766	6.46271	6.57289	7.95012	7.7252	7.15381	7.09592	5.91409	6.06393	7.70874	0.0264897	0.140182	0.00914155	0.0539477	0.101204	0.666799	0.0468432	0.173102	1.25172	0.000547468	-0.625867	1	1	1
Mms19	Q9D071	5.55766	3.60313	3.12623	0.765535	2.29278	2.29278	5.47249	4.08746	4.39232	3.00194	0.0268897	0.140322	0.31457	0.494341	0.156487	0.551285	0.01222	-0.555086	-2.86706	0.210627	-0.151333	1	1	1
Ndufa4	Q62425	9.85003	9.8895	10.166	11.4425	11.1738	10.4223	10.5306	10.1266	10.0543	10.9946	0.0265605	0.140377	0.017273	0.0480168	0.0250727	0.20666	0.084259	-0.268646	0.775681	0.00241409	-0.389104	7	18	7
Lamc1	F8VQJ3	11.4674	11.5548	11.6728	11.8397	11.9533	11.6007	11.8886	11.7916	11.6987	11.8166	0.12119	0.26785	0.00891398	0.015256	0.0080517	0.0479783	0.968185	-0.227942	0.00498587	0.0923267	0.153198	32	59	32
Hnrnpa0	Q9CX86	8.93575	6.80349	6.9331	5.50144	5.45943	6.32012	7.78856	7.808	8.11374	6.91289	0.0268612	0.140528	0.158176	0.0842398	0.0230777	0.646189	0.00201337	-0.345985	-2.1431	0.822954	0.0162537	1	2	1
Foxp4	Q9DBY0	10.0384	8.52395	7.8392	4.41278	4.33628	6.41109	5.77347	7.97499	8.32328	6.46107	0.0266244	0.140535	0.127875	0.2328	0.187924	0.233477	0.0928469	1.44326	-2.30386	#N/A	#N/A	1	2	1
Map6	Q7TSJ2-3	6.93546	7.91707	7.74349	7.05853	5.46923	8.56605	5.88996	7.84109	7.63081	7.50224	0.0267787	0.140631	0.0695519	0.220243	0.150402	0.582258	0.938442	0.411385	-0.089348	0.639318	-0.0427748	14	38	1
Cpm	Q80V42	6.97269	6.29646	5.60585	4.90689	5.07895	5.02237	5.86047	5.52042	6.03562	5.24031	0.02686	0.1407	0.108625	0.0175292	0.045123	0.314046	0.00731675	0.486163	-0.802768	0.0879193	0.532705	1	1	1
Map6	Q7TSJ2	12.4268	12.9518	13.1105	13.9501	14.0527	13.5374	13.5157	12.9973	12.7394	13.7235	0.0267787	0.14081	0.0278917	0.0196961	0.0302173	0.455046	0.0513663	-0.254414	0.762631	0.639318	-0.0427748	55	143	42
Otud7a	Q8R554	6.50779	7.16993	7.11374	7.78005	7.80349	7.4271	7.37851	7.62863	7.54226	7.824	0.0268533	0.140844	0.0529745	0.0274913	0.0169012	0.0592644	0.340227	-0.585979	0.153746	0.0282619	-0.21032	3	3	2
Cdh2	P15116	11.9311	11.5456	11.4955	11.0581	11.0705	11.4399	11.6638	11.7657	11.7168	11.214	0.0267693	0.14094	0.0204472	0.0193874	0.00435272	0.701218	0.0150019	-0.0580322	-0.525944	0.0318112	0.101146	12	30	11
Negr1	Q80Z24	11.5467	11.5552	11.7268	11.308	11.3989	11.5518	11.7912	11.7554	11.6441	11.3747	0.0267376	0.140952	0.00875217	0.0107898	0.00654184	0.175985	0.0207044	-0.120692	-0.310687	0.01047	-0.226808	17	40	17
Cct8	P42932	11.7796	11.8333	11.9369	12.039	12.08	12.0828	12.0477	11.9137	11.8739	12.0497	0.0271224	0.141358	0.00674743	0.00203491	0.00762334	0.245478	0.0882945	-0.0951418	0.122155	0.23639	-0.0500222	27	43	27
F3	P20352	10.1739	9.21868	8.74618	6.71425	6.55152	8.26959	8.2384	9.13827	9.13057	8.02514	0.0272037	0.141603	0.0775458	0.132125	0.0585496	0.350787	0.0565678	0.543848	-1.6573	0.0628579	0.248089	2	5	2
Zbed5	B2RPU8	4.62552	5.19771	4.43962	6.30012	6.38024	5.88509	5.54535	3.97269	4.91317	5.90207	0.0273072	0.141963	0.0831052	0.0429487	0.164508	0.917784	0.0459626	-0.0561208	1.37808	#N/A	#N/A	1	1	1
Cox7a2	P48771	9.73775	10.4225	10.5716	11.8177	11.746	11.1283	11.1956	10.297	10.3263	11.4364	0.0273761	0.141964	0.0434068	0.0327803	0.0481336	0.406365	0.059501	-0.362367	0.9577	0.0348408	-0.250744	4	26	4
Car4	Q64444	7.89845	8.61581	8.604	9.44956	9.37699	8.93162	8.77742	8.61912	8.53216	9.17168	0.0273492	0.142003	0.0490641	0.0303089	0.0143871	0.336914	0.0262188	-0.270146	0.609826	#N/A	#N/A	3	7	3
Camk1d	Q8BW96	7.04221	7.77413	7.89664	8.69592	8.7492	8.43838	8.44584	7.77413	7.93958	8.42668	0.0275766	0.142825	0.0610248	0.0192659	0.0434574	0.223035	0.062046	-0.482193	0.57465	0.0109897	-0.174907	6	6	5
Egln1	Q91YE3	6.89845	5.78398	5.58496	4.09592	3.96347	4.73335	4.60406	5.78136	5.67807	5.27798	0.027612	0.142829	0.11626	0.0965276	0.121757	0.256653	0.0705075	0.734635	-1.09024	0.0173301	0.163822	1	1	1
Arhgap31	A6X8Z5	7.3505	6.84046	6.74819	6.10434	6.04658	6.67243	7.5812	7.59991	6.88387	6.73606	0.0276562	0.142879	0.0464778	0.0551232	0.0554883	0.280501	0.02493	-0.375275	-1.08055	#N/A	#N/A	2	2	2
Slc25a11	Q9CR62	11.8767	11.0304	10.8567	10.1355	10.4483	10.1981	10.8494	11.2489	11.2428	10.2339	0.0278731	0.14364	0.048489	0.0161341	0.0205968	0.701149	0.00638166	0.140926	-0.853082	0.00143704	-0.43097	11	18	11
Prmt5	Q8CIG8	9.09329	8.74483	8.77446	8.49305	8.55497	8.22014	9.16867	8.78234	8.92006	8.51767	0.0278635	0.14377	0.0217787	0.0211516	0.0218599	0.616247	0.0249883	-0.0861644	-0.534302	0.572672	-0.0258345	4	5	4
Nudc	O35685	6.29462	7.71973	7.90569	9.44211	9.45162	8.76288	8.98299	8.30287	7.95478	9.05907	0.0280248	0.144242	0.120628	0.0428392	0.0621577	0.13473	0.10038	-1.10687	0.805326	0.12798	0.0734345	6	9	6
Akt3	Q9WUA6	6.55766	6.56682	7.22978	9.05393	8.8716	7.76022	8.14873	6.88142	7.27519	8.49426	0.0281055	0.144478	0.0568089	0.0817862	0.0872366	0.209726	0.110348	-0.650365	1.1268	0.021742	-0.159149	2	2	1
Vamp1	D3YTU0	10.7848	10.3697	10.2879	9.05826	8.76022	9.95681	9.84674	10.1959	10.307	9.57535	0.0281562	0.144558	0.025419	0.0672795	0.0237387	0.153368	0.0899799	0.364289	-0.858095	0.937474	0.0155326	4	14	3
Aak1	Q3UHJ0	12.0167	11.9416	12.0322	11.8155	11.9328	11.8957	12.2567	12.2246	12.1878	12.0226	0.000388261	0.0364737	0.00404104	0.00504757	0.00281807	0.00274846	0.00102347	-0.226218	-0.341727	0.019647	-0.195689	35	63	35
Srcin1	B1AQX9	13.1046	13.2108	13.2404	13.4569	13.4694	13.4227	13.429	13.4852	13.2727	13.4344	0.0126868	0.110389	0.00541448	0.00179824	0.00821945	0.0499778	0.453421	-0.210383	0.0539922	0.0935723	-0.138976	63	112	63
Neto1	Q8R4I7	7.97212	6.78398	6.70598	5.71699	5.59395	6.36982	6.91648	7.50938	7.54226	6.36107	0.028255	0.144706	0.0991836	0.0707532	0.0480953	0.730956	0.0105368	-0.168679	-1.42912	0.76005	-0.0636277	2	2	2
Tceb1	A0A087WNT1	9.99025	10.3008	10.1504	8.47938	8.28494	9.45348	9.2053	9.8679	10.2629	9.24341	0.0283692	0.144753	0.0153055	0.0716444	0.0546512	0.315444	0.0939978	0.36844	-1.03944	0.101218	-0.072679	3	5	3
Acap2	Q6ZQK5	8.37808	8.65069	8.90809	8.16088	8.44419	8.15634	8.68054	9.07655	8.92778	8.49426	0.0283403	0.144784	0.0306564	0.019978	0.0224888	0.263282	0.0128097	-0.249333	-0.641153	0.642761	0.0331444	3	4	3
Cdh4	P39038	4.74622	5.41278	5.18587	6.73471	7.02791	6.10643	6.51096	5.34341	5.4363	6.57137	0.0287021	0.144842	0.0662554	0.0710826	0.112593	0.199694	0.136908	-0.6486	0.859461	0.335325	0.140169	2	2	1
Gnb2l1	P68040	9.13417	8.58308	8.52474	8.01123	7.85674	8.07361	8.27053	8.61434	8.86419	7.97154	0.0283169	0.144844	0.0384438	0.01399	0.0347274	0.560922	0.0305401	0.164311	-0.602496	0.541569	-0.0284224	5	7	5
Pvrl2	P32507	7.80025	6.79312	7.1375	6.09803	6.2114	6.0268	6.61471	7.30925	6.6014	6.59395	0.0285655	0.14486	0.0706671	0.015232	0.0591789	0.346326	0.0383201	0.401838	-0.729708	0.0873213	0.1501	1	1	1
Fchsd2	Q3USJ8-2	6.65105	7.21335	7.26679	6.78267	7.0045	7.12825	7.44626	8.01235	7.71425	6.93074	0.0284258	0.144863	0.0484284	0.0251147	0.0366607	0.0564606	0.0173263	-0.680554	-0.752474	0.655801	0.042962	2	2	2
Cend1	Q9JKC6	11.7458	11.8903	12.0497	12.1734	12.2639	12.123	12.2316	12.1018	12.1167	12.1509	0.0284966	0.144866	0.0127814	0.00585709	0.0058446	0.0581944	0.562047	-0.254786	0.0367054	0.000127959	-0.364466	12	31	12
Sdha	Q8K2B3	11.9066	12.2225	12.3285	12.4552	12.4534	12.447	12.1119	12.0067	12.1124	12.4256	0.0285475	0.144947	0.0180609	0.000347721	0.00504042	0.596635	0.00044199	0.0754973	0.374849	0.00103948	-0.241915	27	61	27
Nol3	Q9D1X0	7.3505	7.10957	7.14568	6.96347	6.92719	6.80349	7.27612	7.04876	7.19967	6.94251	0.0284863	0.144992	0.018042	0.0121599	0.0161253	0.800933	0.0284374	0.0270627	-0.276804	0.364943	0.0651917	2	2	2
Iba57	Q8CAK1	8.63916	8.6268	8.47208	7.49586	7.42206	8.1267	8.76984	8.69836	8.77182	8.12102	0.00275183	0.0661232	0.0108518	0.0504175	0.00478503	0.0469065	0.00906382	-0.167323	-1.06513	0.0707496	-0.0911428	3	5	3
Kcnj3	P63250	8.23554	7.62644	7.8586	6.81762	6.97499	7.48704	7.54612	7.64746	7.76752	7.41616	0.0286415	0.145068	0.0388779	0.0493453	0.0144808	0.25075	0.0573306	0.253158	-0.560485	0.271133	-0.158696	1	2	1
Kif5c	P28738	11.9066	12.2285	12.3163	12.6535	12.6442	12.4902	12.3579	12.1769	12.0414	12.4998	0.0286808	0.145089	0.0177533	0.00728105	0.0130232	0.801174	0.0188504	-0.0416116	0.40393	0.000528044	-0.209727	45	67	31
Rps5	Q91V55	4.51342	4.51096	3.53605	6.08746	6.10852	6.10014	5.97039	4.20198	4.39232	5.65249	0.0293603	0.145325	0.134607	0.0017386	0.199948	0.360835	0.0906947	-0.668085	1.24381	0.212373	-0.0964189	1	1	1
Puf60	Q3UEB3	7.17393	6.11061	6.12102	4.52982	4.3505	5.23649	4.99548	6.03342	6.27612	4.80219	0.0294073	0.145383	0.0944457	0.0995461	0.117924	0.255365	0.0897393	0.700175	-1.06274	0.320723	0.0770979	1	1	1
Aif1	O70200	5.23649	7.06286	7.04767	8.42836	8.3443	8.30652	7.58946	7.43463	6.93192	8.14415	0.0293567	0.145481	0.16283	0.0074607	0.0469713	0.244492	0.00669323	-0.869665	1.04105	0.0346001	0.370586	2	2	2
Tmem35	Q9D328	8.69488	8.49466	8.21868	9.30355	9.34452	9.40748	9.12825	8.83321	8.21917	9.20114	0.0292236	0.145519	0.028231	0.00559787	0.0531434	0.440904	0.0811949	-0.257469	0.624974	0.108794	-0.19854	2	8	2
Gm10108	G3UWG1	10.6219	11.1995	11.3461	12.9372	12.8588	12.1364	12.2664	11.0871	10.8262	12.4803	0.0289177	0.145575	0.0346337	0.0349145	0.0673517	0.533009	0.0706422	-0.337392	1.25091	#N/A	#N/A	12	28	12
Tufm	Q8BFR5	12.1885	12.3837	12.4252	12.62	12.698	12.6586	12.5625	12.4098	12.2745	12.5534	0.0289589	0.145605	0.0102474	0.00307813	0.011607	0.494433	0.0476871	-0.0831038	0.243302	0.00299653	-0.229542	24	58	24
Atp1b2	P14231	11.7719	12.2285	12.2091	12.5354	12.4903	12.5216	12.2309	12.0131	11.9337	12.4138	0.0293558	0.145651	0.0213901	0.00184717	0.0127594	0.954382	0.00707233	0.0105625	0.456506	0.0691532	-0.204535	12	50	12
Ppp1r16b	Q8VHQ3	7.9542	6.62059	6.84925	5.19377	5.01346	6.36457	6.92955	7.92184	7.14771	6.23266	0.0292164	0.145659	0.0998657	0.132799	0.0711105	0.726139	0.0253171	-0.191693	-1.8091	0.0632265	-0.179817	1	1	1
Atp9a	A2AQC3	9.36457	8.10957	8.40131	7.92719	7.90929	7.74551	9.37352	9.40706	8.74147	8.42878	0.0293224	0.14566	0.0761451	0.0127378	0.0408732	0.277133	0.00422956	-0.548864	-1.31335	0.107438	-0.160359	4	5	4
Myh10	Q3UH59	13.4415	13.3392	13.4294	13.9318	13.9652	13.7309	13.8059	13.5592	13.3252	13.79	0.0290822	0.145693	0.00417226	0.00913172	0.0177237	0.324267	0.117151	-0.16003	0.312565	0.012373	-0.129077	85	140	76
Dctn5	Q9QZB9	8.30834	5.89482	5.71699	3.48543	3.71149	5.1127	6.39746	7.0045	6.76818	5.53294	0.0293092	0.14577	0.217998	0.214838	0.0455114	0.926976	0.00825808	-0.0833329	-2.62017	0.367843	-0.0659745	1	1	1
Pon2	Q62086	4.16147	5.07895	4.32912	7.39146	7.87774	6.02015	6.97039	4.97728	5.60288	6.83289	0.0290666	0.145792	0.108011	0.135743	0.174236	0.11178	0.198606	-1.327	1.24626	0.275616	0.104093	2	2	2
Ilf2	Q9CXY6	7.48301	4.91169	5.4363	3.3505	3.1375	4.24793	6.02237	5.47897	5.64097	4.82782	0.0292125	0.145816	0.228591	0.164677	0.0488235	0.788602	0.00476401	0.229563	-2.13546	0.770578	0.018223	2	3	2
Cops7a	Q9CZ04-2	9.96319	9.07682	8.91528	7.78529	7.51806	8.72996	9.08348	9.60696	9.43692	8.44543	0.0291801	0.14583	0.0605454	0.0794803	0.028482	0.881254	0.026697	-0.0573589	-1.36468	0.69984	-0.0176647	4	4	4
Tyro3	P55144-2	4.03423	5.2817	5.67525	7.17891	7.21043	6.34696	5.31832	4.2468	5.71425	6.70183	0.0290482	0.145876	0.171448	0.0708441	0.149063	0.891466	0.0251829	-0.0960616	1.81898	0.549564	0.0373247	1	1	1
Nanp	Q9CPT3	7.00787	5.74416	5.85798	3.27798	3.05311	4.59694	3.80918	5.81762	4.52239	4.63807	0.0295806	0.145891	0.112692	0.228959	0.215881	0.105391	0.230531	1.48694	-1.07372	#N/A	#N/A	1	1	1
Rps17	P63276	10.0849	9.40386	9.17268	8.86604	8.75956	8.71665	9.61489	9.4208	9.4149	8.95128	0.0291616	0.145914	0.0496409	0.00875997	0.012	0.815158	0.000895476	0.0702967	-0.702782	#N/A	#N/A	4	4	4
Pfkp	Q8C605	11.5855	11.6617	11.8459	11.9207	11.9777	11.7753	11.5733	11.5259	11.6488	11.7669	0.0295599	0.145963	0.0114429	0.00877558	0.00535303	0.2481	0.0116637	0.115052	0.308565	0.00542863	-0.24914	27	52	24
Rplp0	P14869	8.76918	8.89724	8.77939	10.1266	9.98442	9.35315	9.47634	8.77808	8.55228	9.62534	0.0297478	0.146541	0.00807377	0.0419172	0.0539125	0.690771	0.0726694	-0.120298	0.885813	0.0101435	-0.118152	5	6	5
Bax	Q07813	7.89845	7.03122	7.37156	6.04876	5.82782	7.03012	7.81762	7.46679	7.40344	6.59395	0.0299882	0.147024	0.0587789	0.101547	0.0295006	0.672723	0.0322484	-0.128875	-1.26039	0.120528	0.178533	2	2	2
Eps8	Q08509	4.60851	4.72247	4.27053	2.74416	2.926	4.01792	4.31689	4.19377	5.0917	3.64386	0.0299658	0.147089	0.0518415	0.213336	0.107361	0.99932	0.0552859	-0.000283087	-1.30476	0.822705	0.0213524	1	1	1
Dpysl2	O08553	15.2541	15.4123	15.5332	14.425	14.3595	14.8876	14.8126	15.3121	15.633	14.8428	0.0299015	0.147122	0.00908764	0.0197742	0.0271053	0.590256	0.075153	0.147294	-0.695188	0.265941	0.0583815	52	360	47
Lrpap1	P55302	8.40514	9.49185	9.31967	10.4151	10.3826	9.71236	9.32305	8.76951	8.90026	10.0876	0.0299476	0.147174	0.0643821	0.0390058	0.0321561	0.852505	0.0144246	0.0746139	1.17242	0.83023	-0.0253184	8	10	8
Pomgnt2	Q8BW41	4.17122	4.64386	4.87774	3.63227	3.27798	2.20163	5.35755	4.30012	4.20163	3	0.0302647	0.148028	0.0788567	0.245307	0.138715	0.902261	0.0493603	-0.055497	-1.58247	0.56173	-0.0460356	1	1	1
Tac1	P41539	7.97212	7.45615	7.22207	6.1334	6.25172	6.35226	5.94251	6.71149	7.27519	6.49346	0.0302378	0.148072	0.0508272	0.0175402	0.100702	0.111312	0.367479	0.907045	-0.397273	0.116115	0.430261	1	1	1
Rpl30	P62889	7.60437	7.93428	8.20359	9.08108	9.27356	8.8756	8.88539	7.79116	7.86047	8.93221	0.0303651	0.148169	0.0379226	0.0219262	0.0749147	0.538089	0.0732689	-0.264926	0.897741	0.00501862	-0.140862	3	4	3
Cox4i1	P19783	9.62187	10.0728	10.2691	11.4852	11.4789	10.6671	10.9682	10.2372	10.2143	11.065	0.0303637	0.148337	0.0332271	0.04197	0.0409441	0.196018	0.115379	-0.485322	0.737131	0.00350751	-0.266988	10	22	10
Mapre2	Q8R001	9.43817	10.2958	10.1176	11.2498	11.2203	10.5142	10.3383	9.92154	9.73251	10.9404	0.0305059	0.14868	0.0454816	0.0378735	0.0310022	0.889387	0.0291694	-0.0469202	0.997301	0.992155	-0.000386047	11	21	10
Coasy	Q9DBL7	4.56258	4.07895	5.73877	7.02791	7.27798	5.95884	5.97039	5.34341	5.39232	6.82018	0.0310136	0.1487	0.178087	0.103726	0.0626231	0.219051	0.0584832	-0.775273	1.1862	0.601166	-0.033051	2	2	2
Dbn1	Q9QXS6	12.2906	12.3353	12.3547	12.6732	12.6973	12.7511	12.4542	12.4656	12.4318	12.6622	1.67454e-05	0.0138042	0.00266634	0.00313718	0.00138076	0.00446125	0.000512617	-0.123696	0.256671	0.0672491	-0.138636	24	56	24
Reep5	G3X8R0	10.461	10.6473	10.782	10.8726	10.8238	11.4724	10.1471	10.5078	10.2889	10.9885	0.0307012	0.148755	0.0151657	0.0326705	0.0176186	0.0876913	0.033627	0.315508	0.741714	0.559534	-0.0655153	6	9	6
Ndufa12	Q7TMF3	8.55727	8.60214	8.93811	9.93987	9.83558	9.14032	9.34074	8.82464	8.86821	9.54689	0.0309249	0.148792	0.023926	0.0450953	0.0317632	0.20145	0.105064	-0.312021	0.627394	0.0162174	-0.273112	6	10	6
C130026I21Rik	Q8C898	7.85985	7.56071	7.43045	5.37504	5.41954	7.02015	7.00899	7.88203	7.2384	6.76288	0.0309628	0.148801	0.0289039	0.157828	0.0613575	0.454343	0.0748845	0.240529	-1.43823	#N/A	#N/A	1	1	1
Prmt3	Q922H1	7.40514	6.63227	6.67384	5.92125	5.80478	6.23458	6.23266	6.67525	6.50144	6.20359	0.0307916	0.148844	0.062968	0.0371293	0.0344659	0.198761	0.0565931	0.433966	-0.482917	0.403954	0.136378	1	1	1
Nomo1	Q6GQT9	8.07682	8.82655	8.64097	9.67684	9.69052	9.25243	9.21091	8.40131	8.50621	9.15152	0.0310133	0.148871	0.0458581	0.0261089	0.0505712	0.603349	0.0461663	-0.191366	0.833787	0.0156421	-0.149073	5	9	5
Cfap36	Q8C6E0	9.88402	9.07468	8.79214	6.84423	6.87529	8.40344	8.28679	8.93693	9.16742	7.95128	0.0313766	0.148886	0.0612656	0.120876	0.0519124	0.341474	0.0696604	0.453232	-1.42273	0.644965	-0.0692002	3	3	3
Rpl18a	P62717	7.50859	7.91707	8.06016	8.82114	8.87221	8.0917	7.87529	7.69418	7.82718	8.59246	0.0313434	0.148899	0.0365619	0.0508007	0.0120287	0.872599	0.0366574	0.02972	0.796131	0.00191463	-0.331113	4	6	4
Rpl7a	P12970	9.80009	9.39746	9.68089	10.4717	10.476	10.3399	10.1586	9.74551	9.22858	10.2516	0.0306243	0.148906	0.0214854	0.00742141	0.0479853	0.787699	0.0579552	-0.0847518	0.718289	0.0181156	-0.12354	6	11	6
Ppp2r5a	Q6PD03	6.60437	7.12516	7.37764	8.49225	8.63662	7.9629	8.14262	7.2854	7.02237	8.23506	0.0306991	0.148919	0.0560453	0.0424111	0.0782792	0.333774	0.0899256	-0.44774	0.880462	0.0646489	-0.138728	3	3	3
Sptan1	E9Q447	10.1503	10.0449	9.65356	9.46923	9.32125	9.4822	9.65821	9.36457	9.63336	9.65428	0.030917	0.148928	0.0263043	0.009488	0.0170469	0.0892283	0.299239	0.397538	-0.127818	0.806473	0.0132871	209	648	4
Kif5b	Q61768	10.8695	10.9149	10.9516	10.8383	10.9089	11.0256	10.9748	11.0277	11.0008	11.0027	0.236452	0.384444	0.00377033	0.00865825	0.00240231	0.0343095	0.246851	-0.0891048	-0.0768364	0.0259425	0.138421	33	53	21
Fabp7	E9Q0H6	5.3505	6.77479	7.64097	8.62498	8.63554	8.45368	8.84674	8.33271	7.81057	8.33181	0.0313359	0.149035	0.175528	0.0119097	0.0621958	0.0759974	0.472796	-1.74126	0.241391	0.0091712	0.51474	2	4	2
Vars	Q9Z1Q9	7.20457	7.93899	8.05202	8.8141	8.99492	8.82972	8.48784	7.79961	7.38111	8.6858	0.0312639	0.149035	0.0595111	0.0112832	0.0708302	0.725163	0.0391427	-0.157656	0.990063	0.240681	-0.0569286	4	4	4
Uba5	Q8VE47	11.5602	10.3665	10.0933	8.1416	7.94778	9.67384	10.065	10.5551	9.89436	9.23386	0.0306905	0.149053	0.0730905	0.110107	0.0337197	0.365381	0.0525964	0.501873	-1.58374	0.160667	0.0840286	4	6	4
8430419L09Rik	Q8BYI8-2	9.2353	7.50383	7.70113	6.85549	7.07039	6.54998	8.40301	8.41236	8.35271	7.40344	0.0306226	0.149073	0.116348	0.038316	0.00382444	0.680622	0.000504614	-0.242607	-1.56407	#N/A	#N/A	1	1	1
Stxbp5l	Q5DQR4-3	11.17	9.77561	9.42731	8.31016	8.48301	8.92273	9.9911	9.76305	9.90824	8.99972	0.0311649	0.149079	0.0910859	0.0368442	0.011675	0.681738	0.00247571	0.236842	-1.31549	0.00029838	-0.420141	11	11	2
Sptan1	P16546	15.0783	15.5454	15.4103	16.0729	16.1042	15.6064	15.73	15.2389	15.1777	15.8173	0.030917	0.149101	0.0156623	0.0175033	0.0196829	0.874473	0.0832798	-0.0375738	0.545644	0.806473	0.0132871	211	668	6
Trappc8	E9PWG2	8.74853	8.80058	8.81218	8.35623	8.2555	8.15482	9.2891	9.15507	8.49065	8.75422	0.0314652	0.149135	0.0038578	0.0121987	0.0476236	0.483185	0.0464054	-0.191179	-0.722756	0.0409302	-0.132715	7	11	7
Nae1	Q8VBW6	7.99039	7.72996	8.17642	7.05528	7.05311	7.04767	7.21043	7.30925	8.10014	7.19869	0.0312164	0.149153	0.0281538	0.000556147	0.0646764	0.241537	0.158141	0.425652	-0.487917	0.470543	0.0492739	2	3	2
Idh3a	Q9D6R2	12.6046	12.597	12.6738	12.6004	12.484	12.5798	12.5183	12.5207	12.5734	12.4949	0.129492	0.276583	0.003353	0.0049465	0.00248379	0.0446791	0.69	0.0876069	0.0172082	0.00466691	-0.269065	24	78	24
Stxbp5l	Q5DQR4	6.89845	8.90839	8.22207	7.59917	7.13545	8.89057	7.28633	8.26679	7.9472	7.92184	0.0311649	0.149252	0.127555	0.115492	0.063833	0.801734	0.947953	0.1762	0.0416261	0.00029838	-0.420141	11	12	2
Hint2	Q9D0S9	9.72724	9.34961	9.33874	8.80155	8.28263	8.98755	9.1192	9.70753	9.59712	8.90418	0.0309151	0.149266	0.0233565	0.0420374	0.0330052	0.990658	0.0476368	-0.00275484	-0.784045	0.75772	-0.0191306	5	7	5
Echdc1	Q9D9V3	8.81025	8.58871	8.6575	8.0634	7.92184	8.20212	8.27053	8.41827	8.91618	8.17393	0.0317554	0.149482	0.013055	0.0173823	0.0396345	0.505513	0.0890892	0.150494	-0.47254	0.121477	0.156064	3	3	3
Th	P24529	9.62187	9.13263	9.04958	7.97671	7.96809	8.30788	8.13083	9.12153	9.22231	8.4475	0.0317123	0.14962	0.0333662	0.0239652	0.0683504	0.320775	0.112862	0.443133	-0.740664	#N/A	#N/A	5	6	5
Eif5a	P63242	9.90779	10.0757	10.2129	10.4351	10.4348	10.9513	10.0879	10.2403	10.0436	10.3892	0.0317504	0.149629	0.01518	0.0281021	0.0101944	0.612175	0.0568013	-0.0584498	0.483174	0.870265	0.00648153	5	7	5
Ndufv3	Q8BK30	8.54535	9.16063	8.82464	8.91886	8.79181	9.62278	8.47411	8.94866	8.49586	9.00394	0.031687	0.149671	0.034836	0.0491283	0.0310114	0.435626	0.192445	0.203998	0.471612	0.0211606	-0.26187	3	6	3
Rpl28	P41105	7.77939	7.63735	8.03067	9.17393	9.27752	8.22738	8.36851	8.14517	7.92422	8.86913	0.0318402	0.149711	0.0254831	0.0650762	0.0272706	0.127759	0.10517	-0.330162	0.746976	0.166778	-0.204609	3	6	3
Adam11	Q7TQG7	10.2833	10.2347	10.3813	9.64674	9.68124	9.98142	10.163	10.1616	10.0756	9.94618	0.0040942	0.0738923	0.00725138	0.0188419	0.00494107	0.0327604	0.0298934	0.166358	-0.363623	4.74716e-05	-0.282925	10	14	10
Pafah1b1	P63005	10.5452	10.4515	10.594	11.2157	11.2149	10.8194	11.0119	10.74	10.8334	11.0321	0.0152166	0.116896	0.00687768	0.0206237	0.0127186	0.0211713	0.224194	-0.33156	0.221519	0.603172	-0.0457979	16	25	16
Lin7a	Q8JZS0	10.3368	10.778	10.3704	11.0928	11.1137	10.796	10.6562	10.4829	10.3099	10.8887	0.0319889	0.150239	0.0234011	0.0161571	0.0165137	0.947885	0.0224566	0.0120667	0.517842	0.284671	-0.0967205	9	17	6
Acaa1b	Q8VCH0	3.96549	4.94953	4.48543	4.91648	5.08321	5.54844	3.71362	4.44707	3.70103	4.80219	0.0320606	0.150405	0.110209	0.0631943	0.108029	0.244549	0.0167591	0.51291	1.2288	#N/A	#N/A	8	11	1
Get4	Q9D1H7	8.15836	7.07039	6.60733	5.41278	5.66959	6.37504	7.15482	7.50938	6.97728	5.88996	0.0324687	0.150441	0.10939	0.0856234	0.0375547	0.900181	0.0130602	0.0648666	-1.39469	0.069304	-0.111087	1	2	1
Dtna	Q9D2N4	8.74853	8.91498	8.64386	9.17692	9.15886	9.09408	8.8716	8.92154	8.53722	9.0669	0.0324593	0.150566	0.0155924	0.00476443	0.0238093	0.960157	0.0409888	-0.00766386	0.366501	0.0417779	0.365501	4	9	4
Dhodh	O35435	8.74853	8.51806	7.92422	6.62205	6.49985	7.808	7.81057	8.50898	8.24413	7.44543	0.0325394	0.150599	0.0506488	0.10357	0.0430618	0.547987	0.0594583	0.209043	-1.21126	0.755781	0.0258297	2	3	2
Psmd14	O35593	10.2978	10.052	9.87052	9.16088	9.14898	9.90298	10.0803	10.3646	10.1425	9.55746	0.0324029	0.150643	0.0212898	0.0459286	0.0146579	0.463104	0.0399617	-0.122323	-0.791501	0.690245	0.0228515	4	5	4
Wwox	Q91WL8	4.91455	5.74416	5.95187	5.17393	5.3147	5.56986	6.2555	6.47735	6.19967	5.86542	0.0324425	0.150657	0.0991273	0.0374941	0.0232742	0.0777069	0.00262276	-0.773984	-0.958016	0.577609	0.0769242	1	2	1
Ywhaq	F6VW30	12.5444	12.5297	12.6131	12.7757	12.4578	12.874	12.3268	12.4813	12.3107	12.7236	0.0713479	0.210479	0.00354218	0.017125	0.00761102	0.034477	0.0736941	0.189488	0.329581	0.778937	-0.0130513	19	70	14
Shank2	Q80Z38	11.9334	11.721	11.7307	11.5982	11.6156	11.7215	11.8175	11.9826	12.0242	11.6851	0.03235	0.150736	0.0101682	0.00573108	0.00915768	0.1933	0.0160477	-0.146378	-0.296319	0.00163149	-0.355919	29	42	3
Marcksl1	P28667	7.91707	9.32508	9.69853	11.2011	11.4523	10.6679	10.5494	9.74987	9.03645	10.7854	0.0322059	0.150744	0.104615	0.036063	0.0774023	0.31563	0.0548207	-0.798344	1.32854	0.0538636	0.244483	8	30	8
Phgdh	Q61753	12.2316	12.044	11.9384	11.4794	11.4056	11.818	11.6237	11.8785	11.8433	11.6566	0.0322425	0.150745	0.0123007	0.019011	0.0117195	0.0687414	0.22637	0.289478	-0.214144	0.000341736	0.512241	16	35	16
Cox18	G5E8U6	7.9542	7.59395	7.96982	6.86666	6.0917	7.48945	7.7039	8.41827	8.36982	7.65964	0.0323954	0.150777	0.0271249	0.102738	0.0488963	0.281637	0.0442617	-0.324676	-1.34806	0.0102487	-0.388645	1	1	1
Dpp9	Q8BVG4	6.85922	4.91169	5.21335	3.99095	3.9542	3.65535	4.99548	5.34341	4.91579	3.74416	0.032729	0.150802	0.185154	0.047602	0.0447203	0.404569	0.00196052	0.576527	-1.21806	0.660781	-0.0372308	1	1	1
Aldh6a1	Q9EQ20	11.7272	11.96	12.1953	11.3299	11.337	11.3869	11.5921	12.2159	12.2506	11.5476	0.032694	0.150808	0.0195705	0.00273811	0.0308315	0.827981	0.0357905	-0.0586906	-0.668239	0.102242	0.102043	18	50	18
S100b	P50114	6.82018	6.82146	7.25172	8.88661	8.67066	7.64313	7.62352	7.18488	6.36982	8.23984	0.032623	0.150818	0.0357217	0.0790956	0.0901208	0.821584	0.0650474	-0.0949511	1.34073	0.018639	0.631385	5	8	5
Gap43	P06837	13.2174	12.7841	13.3888	14.3241	14.4093	13.7704	14.1925	13.6994	13.3743	14.0745	0.0330611	0.150818	0.0237347	0.0244841	0.0299484	0.104036	0.255287	-0.625309	0.412506	0.0148869	-0.247792	29	125	29
Mmgt1	Q8K273	6.69488	4.91169	5.9331	4.37851	4.16993	4.47897	6.16591	5.94486	5.30012	5.08321	0.0322964	0.150826	0.153037	0.0363029	0.0775101	0.944382	0.00604856	0.042926	-1.46116	0.677319	-0.0427299	1	1	1
Shank2	Q80Z38-3	4.45707	6.04658	6.58346	7.48945	7.61618	6.30925	7.04658	6.2724	6.36982	7.0607	0.03235	0.150906	0.19414	0.100971	0.0642509	0.273176	0.298652	-0.867228	0.575362	0.00163149	-0.355919	27	40	1
Chm	Q9QXG2	8.70563	7.41954	7.5306	5.86295	5.36107	7.17493	7.63154	8.44543	7.92422	6.51728	0.0331535	0.150907	0.0903753	0.152714	0.0515295	0.820514	0.0341585	-0.115139	-1.86742	0.664257	-0.0546953	3	3	3
'Sept10	Q8C650	7.10957	5.6837	5.4363	4.09592	4.63227	4.94953	6.02237	6.32012	5.81762	5.59395	0.0326819	0.150921	0.148631	0.0946353	0.0417422	0.967948	0.00662585	0.0231488	-1.49413	#N/A	#N/A	4	12	2
Ly6h	Q8K356	9.66711	10.142	10.7859	11.7831	11.8242	11.1936	11.3223	10.5091	10.3512	11.4152	0.0331218	0.150929	0.055058	0.0304133	0.0485787	0.297566	0.0741919	-0.529204	0.872755	0.0276869	-0.251	4	18	4
Col1a1	P11087	11.0829	10.1744	10.3328	9.88402	9.72877	9.53197	10.2931	10.8537	10.701	10.1815	0.0330594	0.150977	0.0460851	0.0181612	0.0272985	0.805408	0.0100331	-0.0858863	-0.90101	0.614151	0.318739	3	8	3
Hspa1l	P16627	4.89846	6.73471	6.59544	0.765535	3.6688	3.60881	4.4452	4.88575	5.853	4.63851	0.0332188	0.151038	0.168252	0.618845	0.142282	0.232527	0.0848426	1.01489	-2.38027	0.214082	0.100369	14	38	2
Tmem11	Q8BK08	9.04275	8.80542	9.00253	8.83857	8.76686	8.54496	8.97327	9.16817	9.12722	8.92214	0.0328261	0.15108	0.0141913	0.0175606	0.011306	0.213752	0.0248554	-0.139316	-0.372753	0.161133	-0.1943	3	3	3
Kif2a	E0CZ72	11.3884	11.4092	11.5257	12.3926	12.3692	11.7313	11.868	11.4542	11.4177	12.0933	0.0330482	0.151093	0.00646665	0.0308472	0.0215968	0.408585	0.0881844	-0.13887	0.584348	0.102879	-0.123266	25	48	2
Dlg1	D3Z3B8	11.2447	11.5744	11.4213	11.3241	11.3028	11.132	11.1311	11.0466	11.1408	10.9444	0.0492158	0.178116	0.0144577	0.00935755	0.0046651	0.0370158	0.0961566	0.307321	0.146811	0.0032304	0.497487	24	43	2
Kif2a	P28740-2	4.46768	7.34961	7.9472	7.22689	7.27053	7.56377	6.75889	7.7211	7.75889	7.6632	0.0330482	0.15126	0.282407	0.0249128	0.0764548	0.503373	0.871617	-0.824795	-0.059229	0.102879	-0.123266	24	44	1
Efnb1	P52795	8.61618	6.34873	6.73877	5.1127	5.01792	6.32553	7.56377	8.05528	7.75889	6.36982	0.0333186	0.151325	0.167572	0.132922	0.0317594	0.478315	0.0065607	-0.558088	-2.30726	0.0185428	0.238265	1	1	1
Pitpna	P53810	10.7796	10.8353	11.0123	11.5741	11.4261	11.0686	11.0757	10.8352	10.8855	11.3156	0.0334702	0.151348	0.0111724	0.0228844	0.011607	0.608079	0.0639831	-0.0563579	0.424103	0.0288832	-0.093706	9	15	9
Pitrm1	Q8K411	11.3698	10.1298	10.2934	9.65696	9.64926	9.87452	10.7575	10.8331	11.4513	10.0771	0.0334402	0.151378	0.063567	0.0131481	0.0345566	0.404124	0.00515006	-0.416316	-1.28704	0.0305569	-0.319526	10	14	10
Abi2	Q6AXD2	8.70563	8.886	8.88722	9.58477	9.65392	9.08932	9.37829	8.77808	8.59731	9.31606	0.0330008	0.151379	0.0118385	0.0326136	0.0458444	0.725997	0.150417	-0.0916084	0.524778	0.171189	-0.195271	9	14	1
Prpsap2	Q8R574	8.54535	8.84298	9.12153	9.66142	9.56396	9.2703	9.2165	9.10434	8.84392	9.33628	0.0329332	0.151405	0.0326079	0.0214348	0.0211094	0.335614	0.0512939	-0.218299	0.443638	0.41756	0.0452169	6	7	5
Gfra1	P97785	8.97241	7.67384	7.50621	5.66391	5.67243	7.15381	7.4271	7.82464	8.00731	6.93664	0.0334182	0.151445	0.0996802	0.139168	0.0382637	0.579108	0.0386418	0.2978	-1.58964	0.226255	0.110626	2	2	2
Ttl	P38585	4.73873	5.64386	5.38543	6.47573	6.57743	5.73606	5.39917	5.43296	5.25172	6.36107	0.0335387	0.151492	0.0887052	0.0733233	0.0179766	0.721202	0.0291403	-0.105276	0.901792	0.0064386	-0.456065	1	1	1
Igsf9b	E9PZ19	6.78005	6.89482	6.58346	7.31922	7.46923	7.39575	7.63154	6.89845	7.27519	7.10224	0.033397	0.151515	0.023318	0.010144	0.0504365	0.0887779	0.590077	-0.51562	0.12634	0.000185581	-0.471356	3	3	3
Cd200	O54901	10.3817	10.1999	10.296	10.2791	10.169	10.1153	10.3955	10.3774	10.5128	10.2439	0.032996	0.151525	0.00883326	0.0081981	0.00704914	0.114032	0.0199815	-0.136078	-0.240768	0.0499196	-0.382541	5	10	5
Eif4a2	P10630-2	9.74836	9.85097	9.93472	9.72383	9.6268	9.51274	9.77545	9.87606	9.84172	9.77314	0.0337297	0.151527	0.00948125	0.0109821	0.00520222	0.835571	0.0362981	0.0136093	-0.209949	0.751511	-0.0139939	10	13	5
LOC100042019	P62983	12.1522	12.2673	12.6923	14.2052	13.8529	12.872	12.9959	12.6709	12.5248	13.7595	0.0337195	0.151646	0.0229971	0.0506355	0.0189435	0.169897	0.0968029	-0.35996	0.91285	#N/A	#N/A	9	84	9
Mrps31	Q61733	7.07682	7.56071	8.11374	9.00225	8.69384	8.50661	8.81057	8.19771	8.05799	8.59582	0.0337074	0.151757	0.0684156	0.0286551	0.0479105	0.111001	0.236958	-0.771666	0.378807	0.139185	-0.17867	3	3	3
Ndufv1	Q91YT0	12.8882	12.2006	12.3487	12.0392	12.0631	11.9574	13.0246	12.8043	12.4899	12.1285	0.0337063	0.151917	0.0289977	0.00461382	0.021037	0.321993	0.0089438	-0.293813	-0.753081	0.00557888	-0.324895	20	42	20
Srpr	Q9DBG7	8.07682	6.26866	6.27426	5.40599	5.33271	5.72792	7.19967	6.97499	7.42626	6.03782	0.0337061	0.152082	0.15165	0.0383027	0.0313374	0.623419	0.000655	-0.327063	-1.71143	0.0122257	-0.204208	1	1	1
Syncrip	Q7TMK9-2	7.99039	8.71493	8.75656	9.85953	9.94281	9.47533	9.4365	9.11478	8.29324	9.6498	0.0339126	0.152183	0.0507623	0.0255513	0.065886	0.335719	0.0932197	-0.460884	0.811047	0.703096	0.0234474	7	8	5
Vbp1	P61759	10.9677	10.3721	10.2222	9.7252	9.64997	10.2955	10.925	10.7964	10.6262	10.1821	0.0340419	0.152598	0.0374834	0.035693	0.0139003	0.342919	0.0157374	-0.261822	-0.89226	0.117295	-0.0585302	9	11	9
Mapk8ip3	K3W4S4	8.5812	8.62388	8.64926	9.72775	9.72758	9.30012	9.63572	9.0872	8.58721	9.50104	0.034215	0.152876	0.00399073	0.0257525	0.0576093	0.185016	0.22338	-0.485264	0.481775	0.0479583	-0.123322	7	9	7
Ift22	Q9DAI2	7.07682	6.96463	6.22882	5.82782	5.7252	5.99322	6.14364	6.67525	6.56224	6.12309	0.034152	0.152925	0.0681739	0.0231217	0.0433509	0.394901	0.0271191	0.296377	-0.611632	#N/A	#N/A	1	1	1
Rab21	P35282	9.18958	9.73877	9.98071	10.3541	10.3272	10.1665	9.74702	9.62388	9.76105	10.0352	0.0342061	0.153002	0.0420687	0.00986476	0.00777201	0.770568	0.00143242	-0.0742986	0.571981	0.341397	0.0560066	8	12	8
Rabgap1l	A6H6A9	7.93546	6.56682	7.08108	6.1334	5.9331	6.53605	7.02126	7.66605	7.31107	6.27053	0.034363	0.153206	0.096092	0.0495228	0.0440409	0.769203	0.0116958	-0.138337	-1.13194	0.110973	-0.198525	3	3	3
Rabgap1l	A6H6A9-3	6.85922	7.53838	7.70667	8.90177	8.97212	8.19328	8.39789	7.54998	7.45861	8.38672	0.034363	0.153372	0.0608914	0.0495789	0.0663836	0.334177	0.0847633	-0.434067	0.886897	0.110973	-0.198525	2	2	2
Csnk2b	P67871	10.584	10.0798	10.0027	9.60881	9.41912	9.78267	9.94339	10.2357	10.1017	9.82559	0.0344386	0.153378	0.030889	0.0189341	0.0144944	0.557064	0.022024	0.128562	-0.490055	0.0496965	-0.101129	5	12	5
Chl1	P70232	9.65589	9.17717	9.30401	8.3394	8.33762	9.12928	9.28401	9.40982	9.29944	8.76885	0.034547	0.15353	0.0264439	0.0530745	0.00735324	0.763135	0.0521795	0.0479338	-0.728986	0.197581	-0.0861908	8	9	2
Chl1	P70232-2	4.49254	3.87955	3.33628	4.47897	4.96347	4.07039	4	3.85362	3.80577	4.66676	0.034547	0.153695	0.148222	0.0992567	0.0260378	0.9639	0.079862	0.0163281	0.617815	0.197581	-0.0861908	7	8	1
Grm1	P97772	9.54516	9.75489	9.9928	10.4182	10.403	9.90749	9.77726	9.57743	9.47998	10.1902	0.0347005	0.153716	0.0229374	0.0283673	0.0157671	0.38336	0.0289214	0.152725	0.631335	0.52252	-0.0774946	10	14	9
Amigo1	A2AE38	4.39972	6.06393	5.77873	7.27146	7.11374	6.99322	5.80219	6.19771	6.80219	6.9542	0.0347756	0.153719	0.164385	0.0195807	0.0803569	0.221928	0.046572	-0.853236	0.858777	0.0570298	-0.477609	1	1	1
Pdia6	Q3TML0	13.1327	11.5744	11.3496	10.6028	10.4731	10.8409	12.1942	11.951	12.256	11.9118	0.0346299	0.153733	0.0807976	0.017536	0.0132886	0.849718	0.000465215	-0.114848	-1.49478	0.184391	-0.0607742	14	30	14
Rab7	P51150	11.3333	11.1813	11.2946	11.4685	11.5013	11.4027	11.233	11.3312	11.3749	11.3991	0.0347441	0.153745	0.00700841	0.00438216	0.00642488	0.523676	0.0472189	-0.0432504	0.144473	#N/A	#N/A	12	34	12
Abcf3	Q8K268	8.75889	8.40684	8.41109	7.7211	7.61912	8.23793	8.18289	8.40131	8.46923	7.98299	0.0346828	0.153803	0.023698	0.0422134	0.0179158	0.295675	0.0793497	0.174463	-0.491762	0.392287	0.0870962	3	3	3
Ptpra	P18052	9.73251	9.83131	9.76553	9.22617	9.15532	9.62553	9.3981	9.47756	9.52709	9.35513	0.0316412	0.149797	0.00514466	0.0271546	0.00687269	0.0028818	0.431965	0.308868	-0.131907	0.763494	-0.024023	7	9	7
Hapln2	Q9ESM3	4.40399	5.46271	5.58496	4.926	5.14568	4.94953	6.04658	6.74819	5.88509	5.18587	0.0348805	0.154018	0.126089	0.0240884	0.0736927	0.0790418	0.0112276	-1.07607	-1.21955	0.0729397	0.633867	1	1	1
Ckb	Q04447	14.2767	14.2037	14.1688	13.792	13.9086	13.5935	14.0178	14.0086	14.1153	13.768	0.00487261	0.0777547	0.00387287	0.0115714	0.00420969	0.0221999	0.0450196	0.16924	-0.28249	0.967151	-0.00461201	32	166	32
Sdr39u1	Q5M8N4	11.0787	11.0654	10.0581	7.17393	7.03232	9.71973	9.47168	10.5651	10.9962	9.35843	0.0349278	0.154063	0.0545391	0.189629	0.0759713	0.528776	0.0737546	0.389753	-2.369	0.0265737	-0.152066	2	2	2
Dnajc11	Q5U458	7.48301	7.67384	7.74886	9.55536	9.64962	8.70805	8.93015	7.07682	7.78463	9.09619	0.0353229	0.154814	0.0179518	0.055732	0.117929	0.617164	0.0900967	-0.295295	1.37381	0.00311829	-0.317107	5	7	5
Rab11b	P46638	9.50839	10.1826	10.6389	10.9616	11.0545	10.9448	10.366	9.90584	9.95099	10.8036	0.0352879	0.154825	0.0562556	0.00537677	0.0251773	0.925686	0.00372096	0.0356981	0.912674	0.0661119	0.0826729	13	16	13
Sh2b1	Q91ZM2	4.03706	5.2817	4.58496	6.45121	6.54844	6.02015	5.86047	4.44464	4.20163	6.22304	0.0352225	0.154867	0.134598	0.04435	0.185263	0.76574	0.0500717	-0.201008	1.50435	0.773927	0.0208423	2	2	2
Ndufv3	Q3U422	10.5145	10.325	10.3215	8.79604	8.75288	10.0238	10.1089	10.034	10.0791	9.71012	0.031687	0.149843	0.0106342	0.0785128	0.0037453	0.0097012	0.101708	0.312996	-0.883099	0.0211606	-0.26187	3	4	3
Tomm40	Q9QYA2	8.52082	8.65571	8.70667	9.34163	9.26092	8.91976	8.75087	8.16491	8.73234	9.04685	0.0355881	0.155154	0.0111308	0.0244095	0.0389603	0.715378	0.0543212	0.0783583	0.624729	0.0488717	-0.204517	5	6	5
Zfyve27	Q3TXX3	4.37884	5.78398	6.15381	4.2854	4.37156	4.71699	5.97039	5.94486	6.27612	4.80219	0.0355603	0.155196	0.172178	0.0512352	0.0303981	0.32012	0.00069188	-0.624917	-1.60581	0.00199338	-0.303028	1	1	1
LOC102642752	P62849	7.00787	7.60511	7.3505	8.18438	8.13443	7.75622	7.26491	6.34518	7.27519	7.79181	0.0355308	0.155231	0.0409361	0.0291728	0.0767044	0.36685	0.0342337	0.359395	1.06325	#N/A	#N/A	2	4	2
Impact	O55091	9.91707	10.0845	9.69314	9.64205	9.53586	10.206	9.55267	9.50661	9.61894	9.7657	0.28065	0.427544	0.0198398	0.036776	0.00590701	0.0453667	0.326357	0.338848	0.235246	0.494123	0.078007	8	9	8
Itpa	Q9D892	11.5452	11.5625	11.3555	10.92	10.763	11.5424	10.9983	11.2341	11.2104	11.1803	0.19373	0.343053	0.00999614	0.0372187	0.0116461	0.0273005	0.785845	0.340143	-0.0724918	0.717105	-0.0535993	6	10	6
Tom1	Q3UDC3	10.0512	9.61176	9.56052	9.09619	8.98954	9.48704	9.96665	9.65464	9.78054	9.25974	0.0355153	0.155492	0.0276892	0.0284987	0.0160166	0.758019	0.0258601	-0.0594433	-0.609688	0.826693	-0.0373498	11	17	11
Kif5a	P33175	8.40514	7.77413	8.09751	7.08534	7.16491	7.36894	7.55459	8.58007	8.48543	7.59768	0.0358123	0.155802	0.0389927	0.0202991	0.0690558	0.775169	0.0415477	-0.114437	-1.0003	0.061826	-0.202725	15	25	4
Mat2b	Q99LB6	8.94486	9.40854	9.71853	8.17792	8.20261	8.72996	8.89603	9.81858	10.0347	8.88905	0.0359048	0.156041	0.0416117	0.0372558	0.0631051	0.615528	0.0366585	-0.22578	-1.21293	0.0203824	0.0786447	5	6	5
Fahd1	Q8R0F8	10.0724	8.66107	9.11764	8.41996	8.89573	8.40854	10.2694	9.76305	9.76321	8.76587	0.0359959	0.156272	0.0775739	0.0324253	0.0294278	0.222113	0.0043207	-0.64817	-1.35713	0.0139888	-0.187897	3	4	3
Calu	O35887	7.32283	8.33316	8.87283	10.508	10.5595	9.61765	9.83067	8.6756	8.19328	9.98854	0.0362444	0.156529	0.096232	0.0517703	0.0945427	0.337788	0.0816232	-0.723581	1.32852	0.9773	0.00220954	6	8	6
Psma5	Q9Z2U1	10.4673	10.3936	10.4193	9.71888	9.75689	10.2153	10.1045	10.2341	10.4546	10.2421	0.0360944	0.156535	0.00358722	0.0279161	0.0172465	0.195108	0.124495	0.162353	-0.367373	0.0132606	0.127869	7	11	7
Phb	P67778	12.7318	12.7493	12.7592	12.0973	11.9238	12.6179	12.6122	12.9037	12.9414	12.4694	0.036497	0.156638	0.00108664	0.0295789	0.0140549	0.526412	0.0600268	-0.0723056	-0.606054	0.0235916	-0.163565	25	56	25
Myh11	E9QPE7	8.5812	8.67913	9.02846	8.45162	8.43588	8.64997	8.87498	9.19746	8.99237	8.63626	0.0362378	0.156664	0.0268301	0.0140174	0.0180917	0.192539	0.0120483	-0.258676	-0.509113	0.299426	-0.312157	19	34	9
Robo2	Q19AB2	8.15836	8.24174	7.71699	6.56377	6.47249	7.40088	7.17692	7.81634	8.18686	7.31651	0.0361677	0.156689	0.0350781	0.0751127	0.0661213	0.406394	0.0936764	0.312324	-0.914329	0.431588	-0.0759044	3	4	3
Twf1	Q91YR1	5.55766	6.18388	6.02237	7.45286	7.33539	6.47249	6.69627	6.06178	6.03562	7.1127	0.0362223	0.156761	0.0549064	0.0755391	0.0597176	0.296511	0.0946475	-0.343255	0.822355	0.0359079	0.127672	2	3	1
Gpx4	Q76LV0	9.1179	9.77198	9.76288	10.2365	10.3405	10.0322	9.7866	9.3208	9.42059	10.0242	0.036494	0.156788	0.0392668	0.015374	0.0257904	0.880068	0.0145245	0.041593	0.693735	0.850376	0.00662524	6	9	6
Emc1	Q8C7X2	5.23649	6.44956	6.08958	4.43962	4.29278	4.74953	5.18982	6.76553	6.85175	5.73606	0.0364	0.156873	0.105146	0.0518866	0.149244	0.6243	0.0332632	-0.343824	-1.77506	0.104632	-0.160471	1	2	1
Ephb3	P54754	4.51555	4.72247	4.21723	5.0268	5.06178	5.44294	4.88753	4.25189	4.39232	5.7761	0.0364912	0.156939	0.0566304	0.0445856	0.0740289	0.921244	0.0466649	-0.0254935	0.666596	0.0721114	-0.297662	2	2	2
'Sept4	P28661	10.9124	11.0248	10.9917	10.991	11.039	10.9965	10.6764	10.6871	10.4972	10.9754	0.00098617	0.0536311	0.00525959	0.00238753	0.0100483	0.00706485	0.00360173	0.356078	0.388584	#N/A	#N/A	18	32	15
Stxbp5	Q8K400	11.0512	10.6192	10.4347	9.65267	9.68387	10.3168	10.3165	10.6675	10.5713	10.0836	0.0363984	0.15703	0.0295664	0.0379163	0.0172414	0.433132	0.0577439	0.1833	-0.633956	0.142472	-0.16457	12	18	12
Ube2v2	Q9D2M8	8.76918	9.18809	9.3474	10.6067	10.6388	9.62936	9.73352	8.80381	8.91229	10.2321	0.0366341	0.157063	0.032815	0.0557498	0.055559	0.893989	0.0613434	-0.0483173	1.14174	0.0188839	-0.100795	5	14	3
Mtx3	D3YTP3	3.83348	4.23844	3.85084	6.2384	6.12928	4.89239	5.71149	4.53678	4.29733	5.33271	0.0368584	0.157209	0.0576089	0.129944	0.156104	0.128004	0.214709	-0.874279	0.904827	0.00755986	-0.338881	1	2	1
Ict1	Q8R035	8.05961	7.10957	7.71699	7.05637	6.97613	7.03672	7.82528	7.66605	7.90026	7.10748	0.0367187	0.157263	0.0630687	0.00595483	0.0153397	0.58778	0.000451295	-0.16847	-0.774121	0.173907	-0.177086	2	2	2
Ruvbl2	Q9WTM5	8.33673	8.13648	8.22978	8.70425	8.70183	8.93546	8.18834	7.79961	8.54226	8.62899	0.0368097	0.157326	0.0121689	0.0152832	0.0454292	0.808214	0.0571128	0.0575944	0.603777	0.00499033	0.15915	5	5	5
Unk	Q8BL48	6.45779	6.11061	6.28725	6.9542	7.06501	6.74819	6.98299	6.45615	6.4363	6.79572	0.0368505	0.157338	0.02762	0.0232251	0.0468011	0.172888	0.214379	-0.339927	0.297321	0.110189	-0.170896	2	2	1
Skp1a	Q9WTX5	9.50204	9.23817	9.36785	10.353	10.4761	9.76055	9.99435	9.41257	9.45594	10.0186	0.0367867	0.157391	0.0140822	0.0375214	0.0336867	0.280962	0.117667	-0.251604	0.575621	#N/A	#N/A	8	12	8
Pcyox1l	Q8C7K6	3.90735	4.44783	4.09812	3.33628	4.24793	3.24793	4.94486	4.60887	4.50775	3.92009	0.0369435	0.15741	0.0660319	0.153324	0.0488203	0.0600287	0.0357878	-0.536059	-1.07645	0.000265511	-0.440351	1	1	1
Tpp2	Q64514	10.5899	10.5831	10.5686	11.0436	11.0439	10.6935	10.7383	10.5233	10.6298	10.7678	0.036991	0.15745	0.00102827	0.0185084	0.0101162	0.468481	0.0883916	-0.0499298	0.29654	0.0214924	-0.137886	13	18	13
Agrn	M0QWP1	9.82034	10.225	10.1335	9.66463	9.74029	9.98456	10.18	10.3194	10.2505	9.94544	0.0370918	0.157554	0.0210942	0.0170683	0.00680077	0.213872	0.012291	-0.190394	-0.453514	0.0361305	0.164984	16	27	16
Cisd2	Q9CQB5	9.16616	8.52943	8.31606	9.3156	9.09592	9.53858	8.48301	8.67101	8.49065	9.04412	0.0370824	0.157677	0.0510088	0.0237561	0.0124476	0.665612	0.00561682	0.122326	0.768478	0.1515	-0.155444	3	5	3
Gad1	P48318	11.9113	11.4888	11.3775	11.0943	11.1094	11.258	11.2102	11.1501	11.22	11.1471	0.0375244	0.158092	0.0242897	0.00810913	0.00338242	0.0717299	0.523527	0.399132	-0.0395241	0.16289	-0.179297	14	26	14
Ehd1	Q9WVK4	9.01681	9.84627	9.72639	10.5484	10.4725	10.2305	10.1398	9.63807	9.64997	10.2634	0.0374669	0.158172	0.0470428	0.0159388	0.0291869	0.414311	0.0334991	-0.279462	0.607857	0.0474719	0.0783059	11	15	9
Astn2	Q80Z10	5.55766	6.36282	6.07253	4.97269	4.63807	5.82273	6.04658	6.59991	6.83542	5.27798	0.0375077	0.158183	0.0679881	0.118715	0.062358	0.209033	0.0332264	-0.4963	-1.34947	0.0249177	-0.203573	1	1	1
Hdac6	Q9Z2V5	8.99915	10.208	10.4322	8.00619	7.98868	8.71115	8.86109	10.043	9.66178	9.02763	0.037439	0.158216	0.078023	0.0500473	0.0633532	0.561013	0.0380201	0.357827	-1.28662	0.712255	-0.0427753	4	5	4
Nptxr	E9PZM8	8.17393	8.28633	8.40472	8.90659	8.93546	8.52591	8.11322	8.1179	8.56262	8.62899	0.0372984	0.158269	0.0139241	0.0260059	0.0312323	0.891406	0.0578161	0.0237405	0.524738	0.0124141	-0.290938	8	12	8
Emb	P21995	10.6699	9.6319	9.30401	6.76288	6.59246	9.17567	9.51057	10.0992	9.70546	8.43505	0.0374385	0.158376	0.0722566	0.192367	0.0306876	0.838896	0.0567116	0.0968731	-2.26141	#N/A	#N/A	3	4	2
N6amt2	Q9CY45	7.40514	7.33002	7.38457	6.46271	6.6851	7.75355	7.07146	6.96	6.97728	7.24698	0.439636	0.563591	0.00526495	0.0990492	0.00856633	0.00085225	0.932982	0.370329	-0.0357957	#N/A	#N/A	1	2	1
Psmb3	Q9R1P1	9.20506	9.46209	9.74096	9.18413	9.05989	8.53916	9.44584	9.94471	9.82098	9.2182	0.037427	0.15849	0.0283044	0.0383294	0.026679	0.281846	0.0309841	-0.267806	-0.809452	0.8005	0.0171021	5	7	5
Vta1	Q9CR26	10.2833	9.27961	9.12567	5.88264	5.73877	8.67066	8.81794	9.80171	8.83542	8.20359	0.0374249	0.158643	0.0657397	0.244346	0.0615187	0.446235	0.0769411	0.411177	-2.38767	0.00427155	-0.184336	2	2	2
Arl6	D3Z067	5.3505	5.59991	5.56071	6.6907	6.34163	5.79961	5.64674	5.59991	5.88509	6.61618	0.0377723	0.158651	0.0243698	0.0715297	0.0267802	0.15295	0.107302	-0.206871	0.566731	0.417156	-0.0543547	1	1	1
Wdfy3	G3UYW1	10.4577	10.3142	10.318	9.79685	9.73352	10.0385	10.0231	10.5898	10.2568	10.0843	0.037766	0.158786	0.00788952	0.0163293	0.027681	0.689994	0.0833432	0.0734039	-0.433605	0.936557	-0.00997855	11	12	11
Prune	Q8BIW1	9.34385	9.08454	9.15735	9.13597	9.12127	9.04139	9.43171	9.72775	9.32328	9.20848	0.0378824	0.158791	0.014545	0.00559345	0.0220515	0.105476	0.0337618	-0.298998	-0.394704	0.842681	0.00839424	6	6	6
Snrpa1	P57784	7.00787	5.96347	6.38543	5.12102	5	6.04002	6.63081	7.33271	6.4363	5.65249	0.0378466	0.158802	0.081428	0.105577	0.0693434	0.441714	0.0295847	-0.347681	-1.41293	0.73582	-0.0360971	1	1	1
Adcy8	P97490	7.20457	6.09381	5.9331	6.03342	5.82782	5.848	7.19967	7.15785	6.8679	6.49346	0.0379888	0.158915	0.108006	0.0191986	0.0255391	0.182941	0.000680307	-0.664645	-1.17206	0.0728653	0.238587	1	1	1
Echs1	Q8BH95	12.5284	12.2227	12.1523	11.313	11.2233	11.9021	11.4412	11.96	11.9404	11.7247	0.0379588	0.15895	0.0162536	0.0321238	0.0249592	0.0642655	0.330854	0.520577	-0.301103	0.55249	-0.0847287	15	29	15
Uap1l1	Q3TW96	6.89845	6.56682	6.21529	4.85798	4.71149	6.10643	6.49185	6.11894	6.9472	6.01569	0.0380624	0.159062	0.052076	0.146707	0.063628	0.901596	0.0618846	0.0408543	-1.29403	0.0535347	0.482268	2	2	2
Mrps27	Q8BK72	10.021	9.60084	9.80719	9.30561	9.22858	9.23554	9.42689	9.96188	10.0238	9.42668	0.0381223	0.159151	0.0214156	0.00460275	0.0334754	0.981685	0.0456566	0.00549472	-0.547604	0.658376	-0.0605972	5	5	5
Sh3pxd2b	A2AAY5	4.95444	5.74416	5.67525	5.20163	5.40939	5.12516	6.31832	5.74685	6.6014	5.68089	0.038282	0.159656	0.0801427	0.0280406	0.0699608	0.0985332	0.0211655	-0.764239	-0.976795	0.141	0.231543	1	1	1
Sbf1	Q6ZPE2-2	11.5391	10.8883	11.081	10.5335	10.7456	10.4732	11.0039	11.1756	10.9586	10.6702	0.0383529	0.159791	0.0299312	0.0135171	0.0103622	0.57794	0.0119958	0.12339	-0.461955	0.0159544	-0.205078	20	27	20
Sf3b3	Q921M3	9.94953	9.68825	9.55459	8.13031	8.03177	9.2075	8.91648	9.73674	9.73471	8.97728	0.0384128	0.159879	0.0206438	0.0771269	0.0499854	0.417211	0.0965706	0.268149	-1.00611	0.21227	0.102409	6	6	6
Lonp1	Q8CGK3	9.13417	9.77066	9.90358	10.9177	10.7603	10.1734	10.2452	9.7211	9.70096	10.4921	0.0384859	0.160022	0.0428266	0.0369435	0.0312026	0.389448	0.0648861	-0.28628	0.728049	0.0100965	-0.164908	13	17	13
Rpl8	P62918	11.4577	10.626	10.8115	10.1015	10.1741	10.7267	11.5883	11.5033	10.9925	10.5636	0.0386634	0.160277	0.0398167	0.0330923	0.0283649	0.274562	0.0193246	-0.396309	-1.0273	0.0103736	-0.182476	5	9	5
Arcn1	Q5XJY5	4.73625	6.43796	6.65249	7.70736	7.82718	7.99774	7.4363	6.43463	6.74953	7.47411	0.0386513	0.160387	0.176686	0.0186037	0.0745194	0.239487	0.0342976	-0.931255	0.97061	0.223146	0.0372656	2	4	2
Atic	Q9CWJ9	10.8983	10.6786	10.7072	9.8213	9.66605	10.6535	10.7968	10.884	10.8804	10.3111	0.0386128	0.160389	0.0110998	0.0528498	0.00454851	0.283442	0.05877	-0.0923757	-0.8068	0.537322	0.0389729	12	17	12
Trappc11	B2RXC1	6.78005	5.48543	5.65249	2.60881	3.03562	4.86295	4.18587	4.74938	5.47897	5.14568	0.0389778	0.160453	0.117903	0.34187	0.134935	0.102104	0.172953	1.16791	-1.30228	0.0290559	-0.196658	1	1	1
Sptlc2	P97363	7.43212	5.46271	6.18388	4.07895	4.39917	5.54844	6.49185	6.51885	6.50144	5.62352	0.0389651	0.160561	0.156676	0.165273	0.00210424	0.814093	0.0148785	-0.144476	-1.82853	0.127005	0.155843	1	1	1
Cul4a	Q3TCH7	6.60437	6.16993	6.10643	7.57818	6.78398	7.48462	6.51096	6.74819	5.88509	7.23745	0.0389482	0.160652	0.043063	0.0596041	0.0698745	0.785112	0.0662386	-0.0878387	0.900848	0.936493	0.00699967	3	4	1
Ubxn1	Q922Y1	3.88774	5.16993	4.94953	6.51096	6.34518	5.45286	5.4363	5.59991	5.60288	6.18388	0.0388517	0.160735	0.14683	0.0932506	0.0171886	0.0931354	0.170078	-0.877296	0.556637	0.848916	0.0172869	1	1	1
Sars	Q8C483	9.65589	10.052	10.3423	10.5062	10.54	10.635	9.99591	10.0573	10.2048	10.4268	0.0389424	0.160788	0.0343986	0.00632239	0.0106454	0.756227	0.00289201	-0.0692763	0.474398	0.905104	0.00653797	14	21	14
Slc39a12	Q5FWH7	8.6837	8.52082	8.64386	8.21237	8.29048	8.05365	8.32823	8.36151	8.74147	8.20604	0.0391376	0.160791	0.0098546	0.0147429	0.0270827	0.380844	0.123373	0.139056	-0.291563	0.0767833	0.346531	4	6	4
Atxn2	E9QM77	9.49586	8.89269	9.23888	8.16942	8.12464	8.47857	8.48784	9.38737	9.45594	8.60696	0.0388447	0.160867	0.0328671	0.0233384	0.0592981	0.796053	0.0616281	0.0987591	-0.852842	0.527862	-0.0444836	2	3	2
Arhgap44	Q5SSM3	9.2353	9.85206	9.76553	10.475	10.477	10.0664	10.0087	9.50661	9.61176	10.2146	0.0389238	0.160872	0.0347202	0.0228764	0.0272742	0.729147	0.0370954	-0.0913947	0.630452	0.00147328	-0.280396	9	15	9
Duox2	A2AQ99	6.45779	6.33628	6.53605	8.35667	8.42585	6.80864	6.63081	6.58045	6.91648	7.89785	0.0391212	0.160884	0.0156225	0.116278	0.0270113	0.0904753	0.0985192	-0.26587	1.15447	#N/A	#N/A	1	1	1
Nsg2	P47759	4.62923	4.84298	5.15381	6.83668	7.04439	6.25172	6.66391	4.65562	5.0917	6.24222	0.0392428	0.161063	0.0541053	0.0612474	0.193103	0.397423	0.130904	-0.595073	1.24052	0.0944933	-0.178968	1	1	1
Ptma	P26350	3.76436	5.36107	6.21529	8.03287	8.08905	7.15076	7.54612	6.43463	5.67807	7.60511	0.0392898	0.161096	0.243287	0.0678376	0.14339	0.185045	0.124755	-1.43937	1.20462	0.0302903	0.405201	1	1	1
Timm22	Q9CQ85	8.60437	7.06286	6.58346	5.41616	5	6.65392	8.07093	7.94486	7.42626	5.81506	0.039349	0.161179	0.142371	0.151194	0.043725	0.568977	0.0164794	-0.397122	-2.12399	0.974547	-0.0146068	2	2	2
Lcn2	A0A0A6YW77	7.26491	6.16993	5.9331	7.58421	7.27053	7.55919	6.54535	6.41278	6.03562	7.34696	0.0394087	0.161264	0.110052	0.0233332	0.041771	0.78982	0.00337305	0.124727	1.14006	0.733243	0.193541	1	1	1
Sae1	Q9R1T2	4.14807	5.57894	5.18587	6.28725	5.95187	6.44791	5.77347	5.71149	5.60288	6.0917	0.0395269	0.161587	0.148714	0.0406321	0.0151596	0.166844	0.025994	-0.724993	0.53306	0.467804	-0.0474592	1	1	1
Vdac2	Q60930	12.8026	12.9679	12.9365	12.6315	12.4609	12.7939	12.93	12.845	12.9009	12.7062	0.0396443	0.161747	0.00680146	0.0131857	0.00335193	0.863035	0.0570219	0.010386	-0.263144	0.0290873	-0.156567	24	70	24
Kras	P32883-2	9.20506	9.27123	9.41447	10.5666	10.3965	9.57554	9.64997	9.26983	9.57005	10.1547	0.0396391	0.161886	0.011514	0.0520615	0.0211053	0.202614	0.105104	-0.199695	0.682938	0.000452441	-0.261762	10	17	5
Ndufs6	P52503	10.587	11.0243	11.0188	11.3396	11.2907	11.4466	11.2288	11.183	10.9577	11.3349	0.0397336	0.161952	0.0230673	0.00701717	0.013047	0.214841	0.0691786	-0.246431	0.235817	0.00144556	-0.342527	8	32	8
Mrps10	G5E8U5	3.67017	4.07895	5.18587	7.20163	7.07575	5.70044	6.16591	4.91169	4.30012	6.32553	0.0399145	0.162369	0.181876	0.125052	0.18556	0.316415	0.103556	-0.814248	1.53336	0.125815	-0.237865	1	1	1
Pgls	Q9CQ60	7.93546	8.53255	8.59544	6.96578	6.87036	7.85674	7.78856	8.5947	8.44791	7.6703	0.0398753	0.162369	0.0435989	0.0752366	0.051875	0.82344	0.0591505	0.0774306	-1.04609	0.00739229	0.27865	5	6	5
Ppp1r13b	Q62415	7.53294	7.84987	8.17642	7.74012	7.67313	7.65678	8.39318	8.2293	8.10696	7.76222	0.0400875	0.162912	0.0409716	0.00574217	0.0174219	0.127645	0.00310286	-0.390065	-0.553133	0.118436	-0.184845	3	3	2
Ruvbl1	P60122	10.6947	9.72758	9.49085	9.16917	9.16842	9.68299	10.9691	10.5078	10.2994	9.65875	0.0401803	0.162969	0.063964	0.0317844	0.0323543	0.211536	0.00875997	-0.621064	-1.25191	0.00342255	0.162056	7	8	7
Cadm3	K4DI58	11.8744	12.0831	12.3217	12.936	12.9583	12.4523	12.5497	12.2127	12.0288	12.6462	0.0403068	0.163002	0.0185093	0.022368	0.0215403	0.441366	0.0823018	-0.170663	0.518485	0.000167889	-0.362876	15	47	15
Epm2aip1	Q8VEH5	6.78005	7.06286	7.56605	6.8009	6.79961	6.76421	7.47411	7.78267	7.32373	7.12825	0.0402925	0.163104	0.0557878	0.00306713	0.0310847	0.216845	0.00552012	-0.390518	-0.7386	0.206779	-0.0767897	2	2	2
Rapgef2	A0A0A6YWG7	10.9858	11.1392	11.066	10.9172	10.9294	10.9002	10.9983	11.088	11.1674	10.9636	0.0401774	0.163117	0.00693487	0.00134453	0.00763008	0.766865	0.0270535	-0.0209213	-0.168947	0.0945172	-0.193476	20	25	18
'Sept8	B1AQZ0	10.9124	10.5339	10.6735	11.485	11.5247	11.1623	11.28	10.7609	10.6214	11.2341	0.0402637	0.163147	0.0178792	0.0174485	0.0318743	0.473635	0.0947807	-0.180805	0.503262	#N/A	#N/A	18	49	11
Gabrb3	P63080	9.67278	9.2097	9.27006	7.55228	7.61471	8.6879	8.0954	9.05202	9.15076	8.2588	0.0405634	0.163879	0.0268271	0.0802843	0.0664959	0.167047	0.178063	0.618118	-0.81443	0.0707571	-0.268528	4	8	2
Hnrnpd	Q60668	8.12619	8.65069	8.87529	9.17493	9.0872	9.3996	8.73539	8.88996	8.75455	8.99152	0.0406639	0.164125	0.0449583	0.0174745	0.00958193	0.34585	0.0152209	-0.242577	0.427274	0.663088	0.0365125	5	6	2
Hist1h1c	P15864	7.89845	9.28979	9.25739	10.1839	10.2315	10.1754	9.78103	9.35028	9.07895	10.0664	0.0407588	0.164347	0.0900831	0.0029625	0.0376506	0.306315	0.0180255	-0.588211	0.793503	0.786526	0.080196	21	40	5
Cisd3	B1AR13	7.10957	7.43129	7.86357	7.97269	7.84109	8.00506	6.88874	6.96	7.51175	7.76222	0.0409693	0.164875	0.0506615	0.0109382	0.0478908	0.3022	0.0156867	0.347976	0.81945	0.209933	-0.154791	2	2	2
Gnb2	E9QKR0	13.2577	13.0572	13.067	13.0397	13.0372	12.7201	13.4177	13.2865	13.2253	13.0051	0.0409511	0.164962	0.00860927	0.0142149	0.00738521	0.102434	0.0349718	-0.182508	-0.377472	0.671445	-0.14555	24	74	11
Rps27rt	Q6ZWU9	7.40514	8.54381	8.42752	9.66605	9.4315	9.33338	9.12825	7.97499	8.2317	9.3217	0.0410642	0.165096	0.0771084	0.0180366	0.0716984	0.559872	0.0468179	-0.319491	1.03199	#N/A	#N/A	3	5	3
Ssr4	Q9D8L3	6.55766	7.06286	7.16892	7.54381	7.56301	7.51649	7.85362	7.23554	7.59246	7.33002	0.041154	0.165296	0.0471341	0.00309988	0.041039	0.072377	0.919044	-0.630727	-0.0194385	0.289502	-0.0889451	2	2	2
Psd	Q5DTT2-3	7.82018	8.94544	8.91976	9.616	9.4446	9.94251	8.96347	8.95245	8.56758	9.53333	0.041212	0.165368	0.0750293	0.0261646	0.0255393	0.535628	0.0127147	-0.26604	0.839871	0.19466	-0.145363	5	7	5
Pbxip1	Q3TVI8	3.85149	4.59694	3.63227	4.90689	4.71699	4.83289	4.18587	4.30012	4.20163	5.29646	0.0414093	0.165999	0.125578	0.0198628	0.0146407	0.529387	0.000858431	-0.202309	0.589716	0.000235505	0.478345	1	1	1
Gm3837	P56812	8.80025	9.41469	9.58834	10.8232	10.7674	10.1697	10.1267	8.80381	8.60214	10.4587	0.041492	0.166169	0.0446794	0.0342213	0.0902367	0.874184	0.0540801	0.0902077	1.40922	#N/A	#N/A	5	10	5
Nars	Q8BP47	10.224	10.1634	10.1085	9.71476	9.99676	9.34496	10.1015	10.113	10.1255	9.91678	0.0416441	0.166617	0.0056823	0.0337496	0.0011915	0.201682	0.0861659	0.0519901	-0.427825	0.321691	-0.0659105	11	11	10
Agfg1	A0A087WR52	8.10957	7.69975	7.90147	7.59171	7.62644	7.22882	7.93664	7.89785	8.27519	7.82082	0.0418499	0.167117	0.0259274	0.0294329	0.0258284	0.473955	0.0337909	-0.132964	-0.554237	0.803049	0.0117699	3	4	3
Rab1	P62821	12.0145	12.055	12.3647	12.7244	12.6473	12.4318	12.5003	12.2876	12.1951	12.6103	0.0418434	0.167252	0.0157723	0.0120391	0.0126943	0.269367	0.0954294	-0.182959	0.273513	#N/A	#N/A	16	69	9
Nudt5	Q9JKX6	4.359	5.2817	5.15381	5.83794	5.75221	5.7761	5.77347	5.29646	5.52042	5.84046	0.0419361	0.167299	0.10137	0.00764286	0.0431552	0.134566	0.138689	-0.598614	0.258637	0.0779326	0.239435	1	1	1
Rac1	Q3TLP8	10.6782	11.1781	11.5693	12.238	12.2135	11.5941	11.4506	10.9313	10.85	11.8144	0.0420311	0.167516	0.040087	0.0303674	0.0294192	0.849476	0.0293587	0.0646116	0.937934	0.0072431	-0.212861	10	27	9
Flot1	O08917	11.0297	11.3258	11.5479	11.5911	11.5836	11.7433	11.1427	11.2629	11.2459	11.4826	0.0421078	0.16766	0.023003	0.00774455	0.00579551	0.616192	0.00276301	0.0839528	0.422154	0.0658402	-0.258754	22	40	21
Rapgef4	Q9EQZ6	10.4052	10.5282	10.6918	11.4741	11.555	10.8004	11.0473	10.7609	10.7763	11.1803	0.0425002	0.168897	0.0136385	0.0367373	0.0148341	0.0623289	0.181171	-0.319748	0.414988	0.0108702	-0.371591	16	22	15
Pdha2	P35487	4.50799	4.84298	3.21723	3.60881	3.21723	3.96347	5.04439	4.97728	5.20163	3.94486	0.0424902	0.16902	0.204904	0.103788	0.0226931	0.151459	0.00280403	-0.885035	-1.47793	#N/A	#N/A	1	2	1
Brsk2	G3UWV4	5.64962	6.71562	7.03012	5.43962	5.50779	5.40259	6.2555	8.12464	7.7761	6.20359	0.042892	0.169477	0.111914	0.00979205	0.13458	0.264517	0.0280995	-0.920298	-1.93541	0.0839484	-0.131929	6	6	1
Mavs	Q8VCF0	4.53854	4.55459	5.27426	4.01792	3.05311	3.53605	6.69627	5.71149	4.39232	4.63807	0.0427947	0.169579	0.0877428	0.136439	0.20643	0.317223	0.0461893	-0.810897	-2.06433	0.00335314	0.45988	1	1	1
Brsk2	Q69Z98	9.54516	9.6453	9.72775	8.73335	8.80832	8.93428	9.52611	10.1992	9.90824	9.16667	0.042892	0.169639	0.00948597	0.0115051	0.0341739	0.303066	0.00664447	-0.238442	-1.05253	0.0839484	-0.131929	6	7	1
Sema4d	O09126	10.4545	8.12102	9.00056	7.31107	7.30652	8.35182	9.64386	9.63336	9.65464	8.46597	0.0427913	0.169728	0.128205	0.0786522	0.00110318	0.542901	0.00463568	-0.451922	-1.98748	0.250134	-0.0855992	3	5	3
Exog	E9PZS5	10.6046	10.48	10.429	9.99223	9.88859	10.1577	9.92837	10.2183	10.2112	10.1215	0.00949894	0.0988891	0.00859779	0.0135573	0.0163425	0.0239917	0.437478	0.385225	-0.106434	0.492807	-0.082601	6	10	6
1500009L16Rik	P0C913	8.4446	8.58045	8.56643	7.17991	7.26959	8.35579	8.49705	8.59954	8.37547	7.46597	0.0431007	0.169814	0.00875858	0.0861042	0.0132108	0.635912	0.0812731	0.0398047	-0.888924	#N/A	#N/A	1	3	1
Bnip1	Q6QD59	4.41599	6.91289	6.61912	8.30104	8.29324	7.80219	7.51017	7.51964	7.35843	8.01123	0.0427864	0.169871	0.228111	0.0351425	0.012122	0.134153	0.018025	-1.48008	0.669412	0.467669	-0.0589885	3	4	3
Dlg4	Q62108-2	11.6574	11.931	12.1633	12.9967	13.1085	12.3343	12.4897	11.8735	11.8433	12.6556	0.0430787	0.16989	0.0212509	0.0326594	0.0302289	0.586133	0.0809459	-0.151608	0.744316	0.00427892	-0.361664	29	75	25
Atp2a2	O55143	12.644	12.7737	12.9268	13.4429	13.4372	13.209	13.4123	12.9791	12.8001	13.2556	0.0430496	0.169937	0.0110764	0.00998285	0.0240924	0.229468	0.204086	-0.282321	0.299218	0.00875649	-0.275336	40	109	35
Ppp2ca	P63330	7.77939	7.22786	7.25172	7.4733	7.61397	7.92006	7.26491	6.17193	5.853	7.33896	0.0433335	0.170083	0.0420193	0.0297849	0.115161	0.0997999	0.0503444	0.98971	1.23916	0.133815	-0.186395	13	34	1
Folh1	O35409	4.27742	5.33628	5.15381	6.24603	6.22689	5.87036	6.80349	5.78136	5.67807	5.59395	0.0433233	0.170205	0.114994	0.0346037	0.102189	0.0744061	0.947092	-1.16513	0.0267898	0.179195	0.45173	2	2	2
Sptbn2	Q68FG2	13.9198	13.9373	13.8092	14.039	14.1407	14.1554	14.0085	13.8446	13.7046	14.0155	0.043311	0.170318	0.00500148	0.00449206	0.0109807	0.726916	0.0527862	0.0361738	0.259137	0.0273045	-0.162549	116	235	103
Cpox	P36552	8.04275	8.32328	8.30925	8.853	8.80671	9.42228	8.61912	8.27891	7.69627	9.04275	0.0432774	0.170348	0.0192177	0.0379754	0.0569279	0.928972	0.0681929	0.0269924	0.829226	0.606884	-0.0716293	2	3	2
A830010M20Rik	Q80TK0	10.619	10.2329	10.2279	9.898	9.84266	10.2621	10.4646	10.6008	10.4465	10.2224	0.0436299	0.170437	0.0216605	0.022785	0.00803244	0.356753	0.023046	-0.144056	-0.503066	#N/A	#N/A	10	15	10
Eno1	P17182	14.5602	14.7694	14.8079	14.2599	14.1195	14.4606	14.3877	14.6102	14.7483	14.3501	0.0436761	0.170456	0.00905978	0.0120063	0.0124771	0.373055	0.104528	0.130474	-0.30203	0.00109127	0.262595	53	205	46
Commd3	Q63829	7.29462	6.49825	6.37156	4.27053	3.926	5.33628	4.94486	6.94486	7.16088	4.94953	0.0436297	0.170597	0.0744454	0.16299	0.19241	0.651707	0.0892131	0.371278	-1.83926	0.876414	0.0132847	1	1	1
Haghl	Q9DB32	7.14262	6.7252	7.04767	6.42291	6.88753	5.56986	7.4363	7.84109	9.39253	6.58646	0.0435508	0.170612	0.0313837	0.106192	0.125571	0.109246	0.0531193	-1.25148	-1.92988	0.519926	-0.0710076	1	1	1
Xpnpep1	Q3UE92	4.64663	5.38888	7.08108	8.2114	8.48059	7.26397	7.59768	6.71149	7.09276	7.79507	0.0436187	0.170716	0.218688	0.0800269	0.0623114	0.135159	0.131106	-1.42845	0.851344	0.176451	0.0935779	5	5	5
Smc3	Q9CW03	9.88874	8.71012	8.93575	8.22062	8.16138	8.40727	8.96982	10.0158	9.55746	8.75756	0.0435367	0.170718	0.0681616	0.01553	0.05511	0.515061	0.0159319	-0.336167	-1.25128	0.0155716	0.225755	6	6	6
Immt	Q8CAQ8-3	7.48301	7.2555	7.35755	7.45779	7.32463	7.19279	7.79572	7.69418	7.49025	7.36019	0.0439855	0.171018	0.0154717	0.018089	0.0203089	0.0571662	0.0469018	-0.294695	-0.33498	0.000995903	-0.23331	43	94	1
Immt	E9Q800	6.60437	7.40088	7.03012	7.03672	7.07575	7.45204	6.56377	7.06286	7.62132	7.33896	0.0439855	0.171179	0.0568431	0.0319062	0.0746971	0.862018	0.767128	-0.0708602	0.105521	0.000995903	-0.23331	41	88	1
Tbcb	Q9D1E6	8.9901	8.68685	8.69314	8.13904	8.15431	8.54381	8.53722	9.05202	8.86419	8.36282	0.0439361	0.171309	0.0197151	0.0277097	0.0295445	0.885235	0.0547596	-0.0277787	-0.538757	0.0367275	0.175251	7	8	7
Immt	Q8CAQ8-2	13.5238	13.313	13.3811	13.5521	13.5019	13.6064	13.7293	13.5993	13.4184	13.5569	0.0439855	0.17134	0.00802557	0.00385581	0.0114947	0.182399	0.776602	-0.176391	-0.0288542	0.000995903	-0.23331	48	109	5
Abhd12	Q99LR1	9.05961	9.35601	9.89178	11.0877	11.2412	10.194	10.9105	10.0286	9.85409	10.6426	0.044173	0.171586	0.0447003	0.0521651	0.0551714	0.111897	0.280144	-0.82859	0.576592	0.00826617	-0.225474	9	15	9
Tor1aip1	Q921T2	8.88874	9.25219	9.38306	8.83194	8.88844	9.1871	9.30492	9.88798	10.1805	9.21941	0.0443318	0.172041	0.0279153	0.0212781	0.0455273	0.106386	0.0425541	-0.616481	-0.821984	0.910099	0.00363251	6	9	6
Mrpl12	Q9DB15	9.62187	9.28656	9.32148	9.78807	9.70061	9.5157	9.40045	9.1814	9.24127	9.61176	0.0448308	0.172519	0.0195899	0.0143832	0.0122074	0.338692	0.0190499	0.135594	0.393752	0.323495	-0.148419	4	6	4
Fau	Q642K5	7.89845	7.7046	7.42375	6.41616	6.06609	7.43713	7.64818	8.0268	7.54226	7.10748	0.0447926	0.172533	0.0310955	0.107285	0.0329161	0.768527	0.0655815	-0.0634814	-1.09928	0.162702	-0.482907	1	1	1
Arhgap39	G3X932	9.7848	9.62132	9.64241	9.51432	9.38457	9.32305	9.51944	9.70529	9.83131	9.59787	0.0445098	0.172569	0.00918358	0.0103792	0.0161984	0.981986	0.0596699	-0.00250108	-0.27803	0.0018151	-0.205652	6	6	6
Coa7	Q921H9	9.45121	8.46516	8.6851	9.90358	9.93723	9.49765	9.29186	8.77808	8.98868	9.58946	0.0447655	0.172589	0.0583753	0.0250171	0.0286354	0.671877	0.0208375	-0.152385	0.759945	0.00605797	-0.288339	3	5	3
Gdi2	Q61598	10.8052	11.5552	11.7291	12.1559	12.1095	11.9919	11.5278	11.4325	11.4614	11.9286	0.0449051	0.172644	0.0432083	0.00699168	0.00426028	0.717266	0.000408516	-0.110744	0.611887	0.125096	0.0969381	27	76	20
Pclo	Q9QYX7	13.9683	13.8385	13.8269	13.3092	13.3487	13.8294	13.8296	14.0459	14.0467	13.6532	0.0447639	0.172744	0.00565869	0.0214598	0.00895337	0.322575	0.0584496	-0.0961615	-0.478259	0.32159	-0.17363	103	163	99
Srsf1	H7BX95	5.89724	7.01458	7.04767	7.65607	7.70598	7.66747	7.00899	5.63807	5.9472	7.43713	0.0447302	0.172776	0.0984279	0.003407	0.116015	0.463148	0.0236121	0.455076	1.47842	0.357914	0.0835534	2	2	2
Fez1	Q8K0X8	4.77028	4.84298	4.48543	3.10434	3.36457	4.05453	4.02574	4.08746	5.0917	4.42276	0.0447087	0.172854	0.0402113	0.13998	0.135952	0.457097	0.116119	0.297928	-0.893822	0.416091	0.103798	1	1	1
Olfr518	Q8VEW1	7.23554	6.15583	7.08108	4.89724	4.76022	5.98641	5.86047	6.98982	6.19967	5.38543	0.0446372	0.172901	0.0855654	0.128847	0.0912581	0.37462	0.0909793	0.474164	-1.13536	#N/A	#N/A	1	1	1
Alg2	Q9DBE8	10.3298	9.33807	9.29163	9.13443	9.00955	8.91618	10.0666	9.898	9.86419	9.16792	0.0447061	0.173006	0.060751	0.0121399	0.0109067	0.447398	0.000487799	-0.289772	-0.922886	0.649289	-0.0520599	5	9	5
Atp5g2	P56383	10.2203	10.3504	9.6339	10.978	10.6721	10.7569	10.1369	10.0715	10.56	10.8295	0.045041	0.173006	0.0379099	0.014621	0.0258605	0.522292	0.0374876	-0.187941	0.546195	0.0401289	0.648778	1	9	1
Mpp6	Q9JLB0	11.9006	11.4926	11.3215	11.0458	11.0548	11.1596	11.2944	11.3378	11.1772	11.1667	0.0451612	0.173307	0.0257143	0.00570633	0.00737035	0.165961	0.0385184	0.301734	-0.183072	0.913258	0.0100827	18	24	16
Rps7	P62082	10.2277	9.4271	9.0561	8.75956	8.84046	8.97785	9.97971	9.86186	9.59954	9.07628	0.0452759	0.173425	0.062569	0.0124569	0.0198301	0.539812	0.00178868	-0.243393	-0.954414	0.335363	-0.048857	5	6	5
Khdrbs3	Q9R226	8.35094	7.6844	7.23745	6.01346	6.01346	6.92955	6.41785	7.40173	7.18686	6.78921	0.0453579	0.173578	0.0722314	0.0837032	0.0738765	0.161345	0.184898	0.755448	-0.683321	0.720871	-0.0322645	1	1	1
Kcnt1	A2AHB8	3.94915	4.45943	4.58496	5.76818	6.2724	5.12516	5.47249	5.38888	4.39232	5.91409	0.0452755	0.173584	0.0777495	0.100494	0.118192	0.131108	0.255116	-0.753378	0.637351	0.038959	-0.343996	2	2	2
Zfyve19	Q9DAZ9	6.29462	6.48543	6.60733	5.96809	5.69209	6.48704	6.75889	7.23554	6.64097	6.37851	0.0456228	0.17443	0.0243893	0.0667229	0.0457666	0.110106	0.048489	-0.416005	-0.829391	0.478437	-0.141991	1	1	1
Ppm1h	Q3UYC0	10.9006	10.5231	10.6049	10.1197	10.1163	10.5418	10.7238	10.887	10.631	10.4335	0.0457536	0.174769	0.0186042	0.0238471	0.0120587	0.631172	0.0379198	-0.0710609	-0.487994	0.0140156	-0.237361	10	12	10
Fam213a	Q3U125	6.50779	7.91707	8.00506	9.16415	9.22569	8.74248	8.44128	7.23554	7.35843	8.7187	0.0458072	0.174812	0.112377	0.0290824	0.0864128	0.760461	0.0295401	-0.201773	1.36569	0.000213614	-0.260155	5	7	5
Cpne4	Q8BLR2	9.77956	9.11738	9.16315	8.28031	8.41827	8.85736	8.66035	8.83321	9.17068	8.6014	0.0465621	0.175106	0.0395369	0.0353737	0.0292019	0.149031	0.182918	0.465283	-0.369432	0.0361897	-0.245469	5	7	5
Fus	P56959	7.43212	6.98982	7.66888	7.10957	7.18686	7.01346	7.45533	8.21675	8.39832	7.56377	0.0459549	0.175214	0.0468083	0.0122292	0.0623578	0.133107	0.0348973	-0.659853	-0.920167	0.866846	0.0146526	2	2	2
Cacna2d1	O08532-5	12.4609	12.2134	12.3412	12.4987	12.4669	12.4653	12.7752	12.6707	12.4767	12.4942	0.0465537	0.175234	0.0100329	0.00151141	0.0119798	0.0553764	0.136447	-0.302352	-0.163852	0.000770917	-0.258687	33	63	33
Mobp	Q9D2P8	6.85922	8.01067	7.82972	8.68615	8.72996	8.18884	7.77347	7.60955	7.32373	8.55651	0.0465343	0.17532	0.0818336	0.0352163	0.0300711	0.995318	0.0113505	-0.00237751	0.966067	0.100799	0.588345	3	3	3
Ppp1r12a	Q9DBR7	10.021	10.0125	10.0091	10.5885	10.5914	10.5754	10.6335	10.2636	9.89239	10.4875	0.0461187	0.175353	0.000609979	0.000804461	0.0361072	0.309267	0.206926	-0.248986	0.321949	0.147294	-0.107314	11	14	9
Gcom1	E9PZ54	4.17275	4.84298	4.48543	5.20555	5.10014	4.76553	4	4.02868	4.61303	4.57894	0.0467694	0.175406	0.0745194	0.0457309	0.0820974	0.361277	0.0278464	0.286483	0.809839	0.584097	0.0950751	1	2	1
Grm7	Q68ED2	8.75889	8.69975	9.02431	8.30652	8.21189	8.09961	8.4363	9.39853	9.29347	8.50383	0.0468249	0.175455	0.0195818	0.0126223	0.0583714	0.539074	0.0544115	-0.215118	-0.83676	0.149052	-0.181013	6	7	6
Pabpc1	P29341	11.7861	11.1509	11.3606	11.1126	10.9197	11.0529	11.6638	11.6315	11.4122	11.1241	0.0465281	0.175457	0.0283082	0.00895701	0.0118328	0.537522	0.00516252	-0.136646	-0.540765	0.698594	0.0212821	16	25	12
Ldhb	P16125	12.7398	12.351	12.5473	13.3662	13.2486	12.8702	12.9547	12.5996	12.4111	13.1003	0.0461933	0.175475	0.0154955	0.0196935	0.021808	0.605456	0.0813993	-0.109114	0.506496	0.00717757	0.138147	21	76	18
4931406C07Rik	Q91V76	8.27984	7.99831	8.1416	7.38457	7.38802	8.03397	8.32283	8.1179	8.10014	7.84298	0.0462439	0.175506	0.0172944	0.0491888	0.0151293	0.728023	0.0638395	-0.0403739	-0.578103	#N/A	#N/A	5	5	5
Rpl5	P47962	7.75889	7.19869	7.56071	8.65069	8.56453	9.56624	8.32283	7.98982	6.85175	8.53722	0.0461186	0.175514	0.0378446	0.0621856	0.0999009	0.673509	0.0929257	-0.215368	1.20569	0.00030984	-0.246899	2	2	2
Zzef1	E9Q5W5	6.78005	5.93074	6.62936	5.21335	5.17792	5.71973	6.56377	6.81634	5.74953	5.91409	0.0460767	0.175516	0.0702926	0.0564409	0.0874301	0.873883	0.0515626	0.0701651	-1.00622	0.571352	-0.0469741	1	1	1
Lactb	Q9EP89	9.8302	8.22062	8.25927	7.73132	7.76818	7.73742	9.66622	9.34141	8.8189	8.24698	0.0467618	0.175537	0.104713	0.00255119	0.0460878	0.436165	0.00345826	-0.505481	-1.52987	0.257699	-0.146479	5	6	5
Mapre1	Q61166	8.81025	9.75856	9.90238	10.5896	10.4303	11.1486	9.81602	9.886	8.83952	10.4826	0.0464678	0.17555	0.0625258	0.0351792	0.0614928	0.963455	0.0396198	-0.023454	1.20899	0.0218533	0.151422	10	19	8
Mpp2	Q9WV34-2	11.3969	11.5367	11.5192	11.1857	11.1772	11.2616	11.2261	11.538	11.4614	11.3441	0.0467313	0.175582	0.00663543	0.0041456	0.0142462	0.50514	0.109326	0.0757884	-0.200355	0.0701576	-0.100451	24	32	22
Itih3	Q61704	11.9089	10.8243	10.084	8.03947	7.75956	9.80462	9.57648	10.6082	11.1641	9.89512	0.04652	0.175586	0.0839056	0.129917	0.0770936	0.525738	0.0727499	0.489505	-1.91503	0.363203	0.237975	3	3	3
Dock4	P59764	4.35025	5.91169	5.53605	7.35226	7.2075	6.79181	5.64674	6.22304	4.20163	7.14873	0.0464546	0.17566	0.154766	0.0408777	0.194386	0.910735	0.0478535	-0.0911368	1.76006	0.473809	-0.0703599	6	8	6
Syne1	Q6ZWR6	12.3952	12.0856	12.0502	12.0784	12.0545	12.0192	12.3354	12.4875	12.3122	12.1713	0.0464155	0.175673	0.0155855	0.00246876	0.00769343	0.17576	0.00471501	-0.201402	-0.327697	0.0140253	-0.183117	48	54	48
Dnajc7	Q9QYI3	8.33673	7.83605	8.23314	7.53838	7.53528	7.824	7.87529	8.16491	8.16742	7.97154	0.0463739	0.175677	0.0324866	0.0217238	0.0208126	0.733153	0.0327552	0.0661022	-0.43665	0.932053	-0.00372081	5	5	5
Kcnc3	E9QKI2	7.32283	7.33628	7.18388	5.62644	5.52669	6.87774	6.52826	7.21043	6.732	6.6014	0.0463465	0.175734	0.0115881	0.125267	0.0513194	0.0926927	0.165043	0.457437	-0.813269	#N/A	#N/A	1	2	1
Cacnb4	Q8R0S4	11.3245	10.9819	11.0391	10.9206	10.7481	10.7819	11.197	11.0484	11.0685	10.9112	0.0470031	0.175804	0.0165113	0.00844867	0.00725997	0.931565	0.0149806	0.0105786	-0.287738	0.0836123	-0.169227	15	23	12
Mpst	Q3UW66	7.29462	7.56605	7.8586	8.60326	8.83447	7.94134	8.19426	7.96	7.80219	8.07361	0.0469795	0.175875	0.0372446	0.0547952	0.0247041	0.106599	0.17836	-0.412394	0.474203	0.00814968	0.27734	6	7	6
Rpl10	Q6ZWV3	8.12619	8.23122	8.35447	9.24222	9.15355	8.45615	8.15987	7.94486	8.55766	8.81762	0.0472892	0.176078	0.0138713	0.0481006	0.0378197	0.935399	0.0759557	0.0164981	0.729846	0.0018364	-0.449568	3	4	3
Tapt1	Q4VBD2	7.82018	8.00225	8.06016	7.12309	7.3336	7.6388	7.65607	8.51412	8.54728	7.53761	0.0471266	0.176107	0.0157305	0.0352063	0.0613221	0.406849	0.0560604	-0.278294	-0.873994	0.666331	-0.0393819	3	3	3
Plaa	P27612	8.33673	8.57213	8.94046	9.97828	10.0208	9.06393	9.60844	9.04111	9.04712	9.59787	0.0472569	0.176116	0.0353156	0.0558032	0.0352922	0.0749748	0.279502	-0.615784	0.455461	0.309299	-0.0913362	10	11	10
Rps2	P25444	7.9542	7.99831	7.73809	8.05311	8.01514	8.06878	7.32823	7.47735	7.71425	7.82082	0.00797324	0.0933519	0.0176348	0.00342834	0.0259325	0.0476293	0.00897782	0.390257	0.539067	0.0672367	-0.133292	3	3	3
Nell2	Q61220	6.73742	7.46189	7.26679	7.96463	7.80735	8.43838	7.44626	7.87406	8.17393	8.02514	0.0471864	0.176171	0.0523898	0.0407021	0.0466972	0.0890255	0.447636	-0.67605	0.238706	0.09156	0.110844	2	2	2
AW549877	Q8BR90	4.12878	4.2608	4.67243	5.80219	5.75756	5.10014	5.51096	4.29242	5.03562	5.24031	0.0474383	0.176474	0.065125	0.0707834	0.124164	0.203944	0.222829	-0.592336	0.606959	#N/A	#N/A	1	1	1
Sod2	P09671	10.9311	10.732	10.6985	12.0294	11.7632	11.0269	11.1744	10.9845	10.9346	11.6466	0.0475241	0.176634	0.0116559	0.0447426	0.0114667	0.076891	0.135717	-0.243956	0.575309	0.300219	0.175197	9	25	9
Napepld	Q8BH82	7.07682	5.98185	5.58496	5.35403	5.66107	5.97269	6.87529	6.92955	7.00675	5.90207	0.0476449	0.176924	0.124332	0.0546277	0.00952279	0.181817	0.0022164	-0.722653	-1.2746	0.110771	0.136448	2	2	2
Eif4g1	Q6NZJ6	6.85922	5.91169	6.54844	8.36063	8.37851	7.35579	7.75822	6.63807	6.32373	7.88874	0.0478164	0.177401	0.0750057	0.0728834	0.109173	0.41755	0.11079	-0.466892	1.12497	0.113857	-0.112387	2	2	2
Ppap2b	Q99JY8	9.13417	9.0207	8.99379	9.22665	9.25219	8.88935	8.67243	8.84956	8.45327	8.97298	0.0312534	0.149157	0.00823305	0.0221991	0.0229276	0.0330574	0.0470645	0.391134	0.464313	0.928426	-0.00930623	5	13	5
Pea15a	Q62048	9.78986	9.91379	10.0623	11.4114	11.4746	10.5873	10.9165	10.0872	9.57497	11.0037	0.0479141	0.177445	0.0137486	0.0443682	0.0664158	0.534145	0.117083	-0.270894	0.964895	#N/A	#N/A	9	16	9
Mrps35	Q8BJZ4	7.84046	7.58271	7.58946	8.47289	8.34784	8	8.14873	8.22304	7.71425	8.40344	0.0478825	0.177487	0.0191509	0.0296169	0.0342302	0.117629	0.313462	-0.357793	0.244908	0.0168121	-0.301799	2	3	2
Hnrnpm	Q9D0E1	11.5083	10.9883	10.7046	9.26913	9.2529	10.6322	10.545	11.294	10.8935	10.1261	0.048088	0.177771	0.0368323	0.081465	0.0343551	0.650647	0.0777895	0.156243	-1.19275	0.0168843	0.136801	9	13	9
Khsrp	Q3U0V1	9.46414	9.24698	9.4028	8.6471	8.83857	9.21189	9.28123	9.69627	9.3262	9.15406	0.0481989	0.177863	0.0119463	0.0322762	0.0241402	0.688152	0.0646855	-0.0632657	-0.535384	0.0697496	0.135241	4	6	4
Cab39	Q06138	5.64962	6.41278	7.48784	8.8802	8.91229	7.58946	8.11322	7.45615	7.2384	8.31832	0.0482469	0.177881	0.141714	0.0891941	0.0599036	0.141804	0.167045	-1.08585	0.858058	0.788826	-0.0198263	3	4	3
Hmgn2	F6W687	9.60455	9.1249	9.3474	10.0074	9.85985	10.1511	10.0104	9.92154	9.40663	9.97857	0.0481862	0.177975	0.0256478	0.0145564	0.0333323	0.146331	0.333314	-0.420571	0.226625	0.0207102	0.489567	5	17	5
Hid1	Q8R1F6	10.1056	8.73268	7.93782	6.42122	6.29829	7.91827	8.32283	8.65213	8.88448	7.76222	0.0484085	0.178	0.122873	0.131105	0.0327402	0.664559	0.0332132	0.305568	-1.74055	0.14955	-0.132594	1	1	1
Lamtor3	O88653	7.17393	6.7252	6.27426	7.6632	7.42038	7.08321	6.63081	5.52042	6.39232	7.40769	0.0483224	0.178	0.066895	0.0394198	0.094566	0.271086	0.0328037	0.543277	1.20775	0.125885	0.145261	2	2	2
Nampt	Q99KQ4	6.65105	6.85922	6.90569	8.16189	8.10643	7.17792	7.32823	6.61912	6.22497	7.824	0.0484978	0.178012	0.0199265	0.0707298	0.0831445	0.818854	0.0740196	0.0812172	1.09131	0.154264	0.15413	2	2	2
Cntnap2	E9QNF7	11.0766	10.7906	10.5854	10.3059	10.3975	10.5568	10.3944	10.3916	10.4559	10.4603	0.0352697	0.154909	0.0228054	0.0121824	0.00349435	0.04865	0.939953	0.403592	0.0061123	0.0217794	-0.138879	13	17	13
Snap29	Q9ERB0	9.03397	8.52082	8.44667	7.87283	7.70598	8.64566	8.8716	8.97126	9.12386	7.98014	0.048392	0.178098	0.0369016	0.0620879	0.0141347	0.180684	0.0376149	-0.321753	-0.914084	0.964989	0.00384227	6	7	6
Ttc9b	Q9D6E4	5.64962	5.59991	6.18388	6.79831	6.45615	6.49185	6.95652	6.63807	6.24982	6.3345	0.0268847	0.140473	0.0557142	0.0285758	0.0535046	0.0440302	0.894445	-0.803669	-0.0327026	0.00160336	-0.29669	1	1	1
Ubtf	P25976	4.79174	5.74416	5.76022	6.50303	6.49985	7.05094	5.51096	5.91409	4.39232	6.74953	0.0484889	0.178137	0.102094	0.0474609	0.149536	0.788543	0.0451028	0.159585	1.41215	0.051023	0.205856	2	3	2
Rtcb	Q99LF4	9.30857	9.23122	9.16113	7.82082	7.82909	8.88844	8.63988	9.07307	9.45861	8.47816	0.0487045	0.178138	0.00798678	0.0750684	0.0452232	0.503461	0.108484	0.176451	-0.87774	0.0222627	0.0922104	3	4	3
Kcnc1	E9PVV3	6.40599	6.36282	6.28725	5.3505	5.43962	5.84046	5.04439	5.56071	6.12102	5.98185	0.0486671	0.178159	0.00946202	0.0470794	0.0965783	0.0680069	0.930984	0.776646	-0.031847	0.667504	-0.0799709	1	1	1
Neto2	Q8BNJ6-2	8.02514	7.75956	7.8586	6.81378	6.83794	7.08958	7.17692	7.63807	8.48543	7.03892	0.0486271	0.17817	0.0170298	0.0220918	0.0854513	0.784552	0.0958628	0.114292	-0.853038	#N/A	#N/A	2	2	2
Prnp	P04925	8.50819	9.44543	9.60121	10.7249	10.8122	10.3316	10.5646	9.64277	9.19992	10.4397	0.0488876	0.178177	0.0643705	0.0241015	0.0710255	0.306618	0.127902	-0.617495	0.820463	0.701484	0.0279101	5	20	5
Camk2b	P28652	13.5134	13.1234	13.0974	12.966	13.0722	12.9272	13.5169	13.3799	13.2891	13.0385	0.0488136	0.178221	0.0175951	0.00578022	0.00856229	0.371988	0.00678967	-0.150629	-0.406828	0.258318	-0.113257	29	117	20
Fkbp5	Q64378	6.73742	6.36282	6.25927	6.88387	6.75221	7.48704	6.39746	6.45615	6.06393	6.74953	0.0488568	0.178222	0.0389809	0.0556473	0.033548	0.480894	0.0459404	0.147322	0.73519	0.27644	0.178378	1	1	1
Fam50a	Q9WV03	5.3505	6.21335	6.18388	7.15076	6.80478	6.79961	6.2114	5.19771	6.17393	6.70874	0.0485982	0.178222	0.0828077	0.0290913	0.0980622	0.90588	0.0396506	0.0548971	1.05737	0.0441448	0.328492	1	1	1
Mtmr2	Q9Z2D1	7.32283	5.70598	5.9331	4.73335	4.848	5.35755	6.02237	6.53916	6.06393	5.69488	0.049073	0.178224	0.138487	0.0667254	0.0462469	0.843302	0.00835846	0.112149	-1.22885	0.503809	-0.0533907	1	1	1
Npepps	Q11011	11.5527	11.6057	11.9264	12.8934	13.0392	12.0637	12.2879	11.5469	11.6734	12.4797	0.0487808	0.178259	0.0172874	0.0415477	0.0334893	0.612033	0.0946899	-0.141112	0.829385	0.0481838	0.0789297	26	41	26
Dlg1	E9Q9H0	3.76773	4.51096	4.48543	7.79896	7.76288	6.03342	6.56377	4.30012	3.98907	7.24698	0.0492158	0.178272	0.0991676	0.140181	0.283851	0.457298	0.0876476	-0.696281	2.24743	0.0032304	0.497487	23	41	1
Acsl5	Q8JZR0	7.60437	6.53294	6.52513	5.22882	4.77083	5.92125	5.83289	7.23554	7.00675	5.93782	0.0491439	0.178325	0.0901427	0.109135	0.112455	0.745698	0.064955	0.195755	-1.38476	#N/A	#N/A	2	4	1
Ctsb	P10605	5.64962	7.7502	7.98299	9.13955	9.15203	9.19992	8.22738	7.99774	7.39232	8.65607	0.0490648	0.178351	0.180321	0.00347745	0.0547975	0.395168	0.0066486	-0.744874	1.29135	0.398507	0.132127	6	11	6
Vac14	Q80WQ2	10.3439	8.98783	9.19771	8.15482	8.16641	8.20848	8.55919	9.26045	9.61894	8.46189	0.0491988	0.178367	0.0767519	0.00345315	0.0589355	0.525831	0.0358247	0.363607	-0.96962	0.100371	-0.156627	3	4	3
Pmch	P56942	8.65033	8.14771	7.39832	5.91648	5.83289	6.62352	6.16591	8.09751	7.81057	6.8392	0.0490603	0.178491	0.078117	0.0709231	0.141655	0.371291	0.131389	0.707458	-1.2337	#N/A	#N/A	1	1	1
As3mt	Q91WU5	8.73775	7.40684	7.1375	5.59991	5.37156	7.09276	8.18834	8.13853	7.28725	6.87652	0.0490251	0.17852	0.110403	0.155248	0.0643443	0.856659	0.0394043	-0.110673	-1.84996	0.874296	-0.0290497	2	2	2
Stmn3	O70166	7.65033	7.74012	7.6907	8.36938	8.52513	8.23936	8.13699	7.14466	7.7761	7.93369	0.0495	0.178832	0.0058448	0.0170779	0.0653502	0.979915	0.0833851	0.0077983	0.692038	0.0531392	-0.193185	3	4	3
Gstz1	Q9WVL0	8.89815	8.38802	8.34385	8.36151	8.2724	8.11894	8.70805	8.74786	8.8189	8.15431	0.0497033	0.178941	0.0360592	0.0148706	0.00641164	0.300262	0.00287025	-0.21493	-0.507322	0.133482	0.270306	5	5	5
Fth1	P09528	8.12619	8.6077	8.8586	9.33851	9.57856	9.14338	9.17143	8.48824	8.66391	9.16038	0.0498374	0.178956	0.043631	0.0233042	0.0404319	0.457819	0.0736886	-0.243697	0.578958	0.30808	1.47325	4	8	4
Ndufs3	Q9DCT2	9.54516	10.1401	10.2063	10.7635	10.99	10.4576	10.4866	9.99563	10.022	10.294	0.0497648	0.179006	0.0365415	0.0248867	0.0271633	0.482099	0.0623452	-0.204236	0.568984	0.00363197	-0.332092	14	21	14
Tln2	E9PUM4	12.8178	12.654	12.7477	12.7194	12.7234	12.6856	13.0167	12.9498	12.7822	12.7618	0.0498139	0.179027	0.00644914	0.00163235	0.00935115	0.104636	0.0431483	-0.176405	-0.206759	0.100938	-0.173167	58	90	47
Atad1	Q9D5T0	10.5632	10.5231	10.6263	9.22328	9.15305	9.84987	9.41743	10.5246	10.6605	9.73149	0.0497013	0.179089	0.00492066	0.040776	0.0668443	0.401776	0.154362	0.369975	-0.792135	0.0492254	-0.204844	8	10	8
Iglon5	Q8HW98	8.72724	7.96867	7.44377	7.15886	6.98413	6.8505	7.41701	7.85798	7.7502	7.12825	0.0496871	0.179194	0.080192	0.0220979	0.0299526	0.400738	0.0133297	0.371495	-0.677233	0.00638527	-0.365584	3	3	3
Alad	P10518	9.1581	9.21868	9.17866	7.60585	8.19623	9.02292	8.63154	9.01235	8.64997	8.50184	0.104341	0.248269	0.00335392	0.0860196	0.0245001	0.0283669	0.317686	0.420531	-0.489618	0.00113338	0.472663	5	5	5
Atp5f1	Q9CQQ7	10.8253	11.0258	11.0644	11.6323	11.5101	11.0805	10.7866	10.8577	11.0991	11.3165	0.0500261	0.179477	0.0117011	0.0254051	0.0150063	0.65798	0.0622551	0.0573619	0.493132	0.000403061	-0.259352	15	35	15
Arhgdia	Q99PT1	8.47046	9.10014	9.56777	10.382	10.6169	9.8936	10.4041	9.68247	9.40939	10.1453	0.0504687	0.180908	0.060871	0.0358321	0.0522704	0.145031	0.271505	-0.785859	0.46552	0.101923	-0.0706678	5	16	5
Sptbn1	Q62261	15.195	15.2612	15.2197	15.8193	15.821	15.4047	15.5413	15.1546	15.1515	15.6099	0.0506494	0.181085	0.00219937	0.0152968	0.0146668	0.684748	0.102951	-0.0571642	0.399189	0.044451	-0.0384219	167	493	152
Exoc7	O35250	10.0254	9.40684	9.28794	8.1634	8.21091	9.40621	9.55267	9.92154	9.79133	8.81442	0.0506185	0.181131	0.0413589	0.0819478	0.019177	0.511919	0.0507765	-0.181779	-1.16167	0.224352	-0.0651591	4	6	4
Pik3c3	Q6PF93	7.77939	6.62059	6.79961	6.65105	6.26866	6.19967	7.34873	7.64746	7.2384	7.04985	0.0507063	0.181131	0.0882772	0.0381521	0.0285548	0.415642	0.00505879	-0.345003	-1.0384	0.0327373	-0.190542	1	2	1
Ppp1cb	P62141	3.76794	5.84046	5.83794	8.00056	7.94661	5.4822	3.88753	4.29182	4.7942	7.1639	0.0508	0.181153	0.232258	0.201404	0.105033	0.326914	0.0317948	0.824266	2.81861	0.155352	-0.0892625	8	18	1
Ppapdc2	Q9D4F2	4.84922	5.55459	5.76022	4.84298	4.96347	5.67525	6.2555	6.19771	5.9472	5.04002	0.05089	0.181161	0.0886787	0.0871575	0.0267194	0.0628942	0.0244472	-0.745461	-0.972901	0.0570981	-0.447214	1	1	1
Ppp2r5e	Q61151	9.47046	9.21868	9.28448	10.2559	10.2254	9.90253	10.1572	9.36457	9.26608	9.99704	0.050588	0.181179	0.0140038	0.0193335	0.0509126	0.405189	0.154899	-0.27142	0.531984	0.025209	-0.258086	6	8	6
Vipas39	Q8BGQ1	4.66724	5.57894	5.32912	7.40939	7.76487	5.97269	6.14364	4.08746	4.92951	7.01681	0.0507885	0.181268	0.0907431	0.134614	0.204546	0.843376	0.0694565	0.138228	1.99545	0.353064	-0.0923194	1	2	1
Abca2	P41234	5.45615	5.04876	4.43962	3.75489	3.93546	4.27053	4.90977	4.61791	4.23921	3.71053	0.0508895	0.181316	0.102698	0.0656264	0.0732656	0.328986	0.0706349	0.392545	-0.602006	0.146012	0.235003	1	1	1
Tmx3	Q8BXZ1	9.10145	9.46352	9.75255	10.3528	10.6323	9.97671	10.0434	9.26045	9.25668	10.0816	0.0510645	0.181626	0.0345614	0.0318747	0.0475989	0.813958	0.0685217	-0.0810148	0.800408	8.86338e-05	-0.369739	6	8	6
Reps1	O54916	8.94486	8.86109	8.59544	7.77545	7.7662	8.2854	8.24365	9.46168	9.072	8.27053	0.051348	0.182477	0.0207291	0.0374108	0.0696906	0.754575	0.0688803	-0.125314	-0.983429	0.444695	-0.040858	2	2	2
Pi4k2a	Q2TBE6	5.3505	5.62059	5.51096	6.74147	7.00675	6.57743	6.98299	5.67525	5.47897	6.70874	0.0514683	0.182748	0.024725	0.0319753	0.135235	0.313122	0.209525	-0.551724	0.729475	0.409638	-0.0570126	2	2	2
Eif2b2	Q99LD9	7.37851	7.04658	7.0045	6.57894	6.38888	6.47249	6.69627	6.83289	6.58195	6.90087	0.00438659	0.0768213	0.0286806	0.0147002	0.0187409	0.0339399	0.0699583	0.439492	-0.223604	0.461149	0.134041	1	1	1
Gigyf2	Q6Y7W8	9.70027	8.0864	7.98755	7.57894	7.50541	7.58045	9.35843	9.01597	8.72792	7.98014	0.0516537	0.183092	0.111923	0.00567724	0.0349394	0.490843	0.00129731	-0.442703	-1.47917	0.821921	-0.0155917	4	11	4
Dnajc3	Q91YW3	7.10957	7.65821	7.75355	8.60288	8.67136	8.10591	8.52395	7.81634	7.73268	8.36938	0.0516199	0.183129	0.0462981	0.0364777	0.0541739	0.182779	0.229807	-0.517214	0.435728	0.687674	0.024608	3	5	3
Hacd2	Q9D3B1	4.05916	6.58796	6.08958	8.3746	8.49466	7.04767	6.61471	4.19377	4.7792	7.63445	0.0517547	0.183135	0.240105	0.100725	0.243099	0.736833	0.0325	0.383006	2.77641	#N/A	#N/A	1	4	1
Ocrl	Q6NVF0	7.45779	7.84987	7.77939	6.94251	6.95536	7.26115	7.24413	7.84987	8.05799	7.07146	0.0521742	0.184147	0.02716	0.025574	0.0547874	0.940463	0.0665434	-0.0216451	-0.664321	0.468173	-0.0653995	2	2	2
Sephs2	P97364	6.78005	7.20653	7.63009	6.15987	6.2854	6.74819	7.08321	7.96	7.17393	6.89482	0.0520858	0.184149	0.058985	0.0484311	0.0651072	0.618243	0.0381821	-0.200161	-1.00789	#N/A	#N/A	1	1	1
Prpf31	Q8CCF0	6.85922	6.2555	6.46271	5.30378	5.08746	6.25172	6.39746	7.35579	6.54226	5.86542	0.0521444	0.184199	0.0470085	0.111625	0.0763605	0.528118	0.0591119	-0.23936	-1.21752	0.0919352	0.195847	1	1	1
Ndufa2	Q9CQ75	12.1372	12.2037	12.2786	10.8636	10.7103	11.4047	10.9764	12.0214	12.4048	11.5129	0.0523765	0.184703	0.00579456	0.0331844	0.0626477	0.397723	0.164803	0.405621	-0.808037	0.00156272	-0.323953	7	20	7
Rpl21	O09167	8.07682	7.8125	7.8679	9.09355	8.91109	8.01346	8.05907	7.6851	7.59246	8.71699	0.0524416	0.184775	0.017602	0.0666644	0.0317577	0.440219	0.0695153	0.140193	0.893825	0.0279704	-0.191618	2	2	2
Camkv	Q3UHL1	12.0101	11.2156	11.1901	10.9378	11.2667	10.3685	11.8868	11.8107	11.7638	11.0135	0.0527417	0.185516	0.0406432	0.0418519	0.00525055	0.268688	0.0220438	-0.348505	-0.962766	0.153831	-0.181578	18	33	18
Pycr2	Q922Q4	8.00787	8.48583	8.71184	8.93074	8.95942	8.84612	8.53294	8.40131	8.49065	8.82877	0.0528332	0.185522	0.0427789	0.00660999	0.00792972	0.746522	0.00106392	-0.0731201	0.437127	0.0107277	-0.379474	6	6	6
Ptms	Q9D0J8	8.66142	9.2097	9.37112	9.79084	9.70857	9.61545	9.40769	9.37895	9.06151	9.65338	0.0529436	0.185594	0.0409667	0.00904195	0.0206955	0.450429	0.0257544	-0.201967	0.422235	0.405052	0.125375	4	8	4
Actc1	P68033	12.0046	11.9171	11.7317	12.1685	12.1585	12.4752	12.0658	11.9462	11.7224	12.1145	0.0527209	0.185601	0.0117254	0.0146716	0.0146359	0.84428	0.0696657	-0.026998	0.355933	0.06014	-0.0938662	24	273	5
Vps29	Q9QZ88-2	7.73809	8.85425	8.81474	9.92822	9.90524	9.20457	9.15709	8.32688	8.51136	9.66213	0.052829	0.185665	0.0747802	0.0424952	0.0503099	0.681513	0.0427727	-0.196083	1.01423	0.247883	-0.0528297	6	6	6
Usp14	Q9JMA1	9.10983	9.19722	9.18041	9.47147	9.39146	9.21578	9.13391	9.23577	9.1375	9.29347	0.0529343	0.185719	0.00506062	0.0139747	0.00630396	0.885228	0.0822625	-0.00657914	0.190505	0.341018	-0.0397022	10	13	10
Ppp1ca	P62137	9.2353	9.65714	9.97183	11.5802	11.5052	10.2753	10.5505	9.66871	9.05066	10.9914	0.053078	0.185908	0.0384105	0.0658874	0.0772554	0.794127	0.0879488	-0.135188	1.36362	0.649895	-0.0303093	11	24	3
Clip1	F8WIA1	10.5632	9.98556	10.1286	9.79312	9.75455	10.0079	10.2492	10.3487	10.3954	10.0811	0.0531738	0.185928	0.0294184	0.0138541	0.00722763	0.587761	0.0059418	-0.105332	-0.479283	0.0813375	0.0676824	14	19	9
Spg7	D3Z1Z1	6.60437	6.55459	6.38543	7.06609	7.26866	6.44791	5.97039	6.22304	4.853	7.14873	0.0531611	0.186041	0.017616	0.0617178	0.128312	0.12239	0.0631592	0.832653	1.24541	0.0600031	-0.311619	3	3	3
Eftud2	A2AH85	4.09078	5.07895	6.10643	6.38888	6.44791	6.8125	5.09592	5.24793	5.56377	6.39575	0.0534444	0.186087	0.197934	0.0350307	0.0450077	0.74261	0.00284868	-0.210486	1.24722	0.939337	-0.00579684	2	2	2
Kcnab1	P63143	7.26491	7.57743	7.98299	7.50224	7.44626	7.34518	7.98925	7.92184	8.00731	7.808	0.0532805	0.186144	0.0473217	0.0107112	0.00564996	0.156979	0.000509519	-0.364356	-0.541575	0.328131	-0.129551	5	5	4
Pacsin1	Q61644	11.9621	12.6157	12.8065	13.3421	13.5993	13.1178	13.1294	12.6292	12.4489	13.1793	0.0535521	0.186149	0.0355378	0.0180432	0.0276836	0.448412	0.0665138	-0.274376	0.617243	0.000979797	-0.287852	40	116	37
Gnao1	P18872	13.0933	13.7438	14.0286	14.3278	14.2109	14.2369	13.7477	13.5859	13.4252	14.2022	0.0535158	0.186179	0.0351933	0.00430714	0.0118697	0.908684	0.00251413	0.0356655	0.672302	0.923993	0.017643	31	150	28
Itgam	Q3U1U4	8.00787	7.49185	7.67384	8.2914	8.1634	8.79214	7.93015	7.75622	8.18041	8.27286	0.0534277	0.186186	0.033881	0.039483	0.026803	0.301411	0.11372	-0.231072	0.460054	0.00613657	0.287681	2	3	2
Lxn	P70202	11.1542	10.4363	10.1699	9.47917	9.49125	10.0547	10.1413	10.4829	10.3159	9.91079	0.0533517	0.186235	0.048088	0.0339917	0.0165608	0.427654	0.0405961	0.273405	-0.638342	0.181553	0.226493	3	9	3
Acaa2	Q8BWT1	11.0512	11.1434	11.1655	9.978	9.77479	10.9066	10.7062	11.1584	11.169	10.4689	0.0534091	0.186278	0.00545248	0.0590424	0.0239895	0.524957	0.1059	0.108849	-0.791402	0.586764	0.0315144	11	15	11
Itpka	Q8R071	8.72724	9.47107	9.56339	10.1013	9.92244	9.67983	9.13699	9.21989	9.32912	9.82718	0.0537264	0.186598	0.049539	0.0213656	0.0104421	0.930168	0.00743261	0.0252277	0.672526	0.00638854	-0.35529	9	11	8
Ppp1r12b	A6H644	7.45779	7.47978	7.64097	9.11998	9.12696	8.09329	8.85019	8.47249	7.65964	8.91169	0.0538494	0.186868	0.013289	0.0677429	0.0730577	0.0875535	0.408962	-0.801258	0.452638	0.568458	0.0435129	7	8	5
Epdr1	Q99M71	10.692	8.36238	8.6575	7.69558	7.75756	7.89421	10.0356	9.97327	9.15735	8.69975	0.0541015	0.187428	0.137316	0.0130589	0.0504075	0.570328	0.00256418	-0.484784	-1.93963	0.330561	0.546162	3	5	3
Pbx2	O35984	6.82018	7.00675	6.72792	4.73877	4.24031	5.90689	5.1416	6.78267	6.88387	5.46923	0.0540711	0.18748	0.0207318	0.172394	0.155996	0.365212	0.156324	0.582238	-1.30739	#N/A	#N/A	1	1	1
Unc5a	Q8K1S4	4.3453	4.6837	4.98641	5.79442	5.85798	5.96578	5.09592	5.24793	3.65493	5.74953	0.0543207	0.187558	0.0686505	0.0147513	0.188401	0.992308	0.0771978	0.00554163	1.20647	0.0364255	-0.335887	1	1	1
Ube2m	P61082	10.3985	10.6578	11.0815	10.6234	10.6781	10.2796	10.965	11.5259	11.208	10.8665	0.054208	0.18764	0.0321829	0.0205197	0.0250396	0.112774	0.0261114	-0.520355	-0.705913	0.71066	-0.0215857	8	16	8
Rnf14	Q9JI90	9.76404	10.9286	10.1591	7.97671	7.92837	9.07788	8.52395	9.631	10.5372	9.34074	0.0543092	0.187676	0.0575871	0.0780733	0.105426	0.346389	0.14882	0.719861	-1.2364	0.0158516	0.338317	2	3	2
B930041F14Rik	A2A9Q0	4.75235	5.22882	5.02237	5.2555	5.18587	5.33628	5.23266	6.08958	6.06393	5.45286	0.0544047	0.187692	0.0477763	0.0143134	0.0841201	0.0644064	0.132874	-0.794212	-0.536176	#N/A	#N/A	1	1	1
Arl15	Q8BGR6	10.681	9.55228	9.27729	7.56071	7.6279	9.12593	9.03094	9.898	9.48804	8.65069	0.0543033	0.187812	0.075619	0.109184	0.0457903	0.50407	0.0740839	0.364522	-1.36748	0.157289	-0.18669	3	3	3
Pde10a	Q8CA95-3	9.02542	8.82655	9.33539	10.4326	10.5364	9.52121	10.1716	9.4208	9.44791	10.0048	0.0547194	0.188463	0.0282964	0.0549616	0.0439909	0.0977516	0.299189	-0.617636	0.483344	0.136714	0.346388	14	18	14
Npdc1	A2AJ21	7.17393	6.59991	7.63009	6.66107	6.72928	6.99322	7.47411	7.69418	7.67807	7.24698	0.0546991	0.18855	0.0723524	0.0258187	0.0161084	0.191597	0.00266632	-0.480814	-0.820933	0.812826	0.0395477	2	2	2
Csrp1	P97315	12.9012	13.0047	12.984	11.3711	11.2705	12.3256	11.569	12.6558	12.7833	12.171	0.0550048	0.189288	0.00422256	0.0499591	0.0540945	0.17997	0.254164	0.627289	-0.680285	0.00134104	0.576103	18	35	18
Prkcb	P68404-2	11.3952	11.5112	11.5284	12.1291	12.0335	11.7736	12.0007	11.6651	11.4513	11.879	0.0551917	0.189301	0.00631188	0.0153605	0.0236618	0.240775	0.228083	-0.22748	0.273005	0.0781762	-0.201623	23	38	14
Ccdc42	Q5SV66	4.96909	3.80735	4.38543	5.97499	5.74685	5.16189	5.4363	4.56308	4.85693	5.46923	0.0550643	0.189335	0.132399	0.0745208	0.0897234	0.251991	0.12789	-0.564807	0.675808	#N/A	#N/A	1	1	1
Rabl6	Q5U3K5	10.3612	10.1326	9.30925	7.78398	7.83415	9.3746	9.06824	9.77824	9.6664	8.62352	0.0551104	0.189336	0.055694	0.108537	0.0401662	0.329953	0.107148	0.430057	-1.17338	0.761524	-0.0205768	5	5	5
Cbx3	P23198	4.17004	5.96347	6.05528	7.1127	6.97957	6.33628	5.74416	4.19377	4.30012	6.61618	0.0551584	0.189344	0.196975	0.060974	0.182479	0.457534	0.0204511	0.650248	2.0635	0.181046	0.173609	1	3	1
Sec24c	G3X972	6.60437	6.37504	7.33002	8.84549	8.73944	7.36894	8.33316	7.48784	7.56224	8.40131	0.05538	0.189632	0.0736392	0.0990123	0.0600489	0.0603478	0.39264	-1.0246	0.523546	0.250299	-0.0773738	3	4	3
Gnl1	P36916	8.62753	8.0268	7.48784	6.79312	6.74416	7.15684	7.23266	7.76553	8.30561	7.15886	0.0553403	0.189653	0.070846	0.0326849	0.069063	0.569846	0.060738	0.279458	-0.869894	0.0135705	-0.143538	3	3	3
Atp6v0a1	K3W4T3	12.374	12.1797	12.4699	13.1613	13.3024	12.6429	12.8685	12.2697	12.3919	12.8989	0.0554913	0.189699	0.0119804	0.02664	0.0252893	0.449529	0.124738	-0.168818	0.525486	0.037431	-0.263086	31	99	31
F8a	Q9JJQ6	6.55766	6.96463	6.94251	7.42291	7.62278	7.24413	7.71218	7.06286	7.25077	7.12825	0.0554577	0.189741	0.0335479	0.0254951	0.0455092	0.0900703	0.711743	-0.520337	0.0880016	#N/A	#N/A	2	2	2
Lgi1	Q9JIA1	10.8887	10.7388	10.6556	11.2889	11.2745	10.9701	11.0465	10.6698	10.5935	11.0909	0.0558103	0.190317	0.0109792	0.0161061	0.0225211	0.957282	0.0794712	-0.0088781	0.4079	0.0690193	-0.141153	14	24	14
Eci1	P42125	10.4119	10.253	10.1775	9.75589	9.73657	10.0839	9.70425	9.83099	9.96434	9.97441	0.0191976	0.125544	0.0116377	0.0197976	0.0132266	0.0118072	0.859335	0.447639	0.0255858	0.294218	0.118243	5	7	5
Cast	P51125	4.54763	6.85922	7.25927	4.56682	4.27053	5.55766	6.87529	7.53993	7.18686	6.36982	0.0558022	0.190446	0.235263	0.140481	0.0461815	0.321941	0.00520427	-0.978651	-2.40236	0.0267564	0.163635	1	1	1
Cep152	A2AUM9	4.70451	5.64386	6.19967	6.24793	6.8679	6.36457	5.74416	4.04971	4.10628	6.08108	0.0557742	0.190508	0.137008	0.0507387	0.207705	0.279655	0.0339474	0.882628	1.86008	#N/A	#N/A	1	1	1
Adgrb1	Q3UHD1	9.79507	9.76587	9.60121	9.98684	9.89542	9.81698	9.75455	9.65696	9.51924	9.95347	0.056072	0.190737	0.0107519	0.00858704	0.0122593	0.444898	0.0381401	0.0771293	0.256162	#N/A	#N/A	8	12	8
Stmn4	G3X9Z6	7.40514	5.36107	5.9331	4.0268	4.44626	5.20945	5.71149	6.67525	6.22497	5.20555	0.0560598	0.190853	0.169184	0.131466	0.077729	0.967302	0.0208612	0.0291986	-1.64307	0.0838942	-0.282033	2	4	1
6330403A02Rik	J3QP43	6.85922	7.64241	7.71218	8.41109	8.46923	8.37069	7.95652	7.78267	8.80187	8.07093	0.0565297	0.191036	0.0639604	0.00588563	0.0666502	0.136324	0.495663	-0.775747	0.236649	#N/A	#N/A	3	7	3
Gfap	P03995	13.3369	13.6041	13.3717	13.7408	13.8785	13.8741	13.6845	13.4054	12.9902	13.6216	0.056497	0.191082	0.0108102	0.0056608	0.0261521	0.740628	0.0848989	0.0775192	0.471086	0.00710376	1.758	61	156	5
Pfas	Q5SUR0	3.97453	4.94953	5.98641	6.70736	6.52982	7.01346	5.88996	5.8505	4.63105	6.27053	0.0567328	0.191098	0.202428	0.0362436	0.131151	0.532008	0.0415131	-0.487011	1.29304	0.76527	-0.0226193	1	1	1
Clcn4	Q61418	9.3015	9.59134	9.19771	8.79279	8.85331	8.27519	8.82146	9.3298	9.53216	8.73234	0.0567829	0.191111	0.0217878	0.0367747	0.0396807	0.604877	0.103833	0.135709	-0.587373	0.305622	-0.105432	3	3	3
Kif21a	E9Q0J5	11.4833	11.7366	11.7997	11.2745	11.218	11.5932	11.717	11.8347	11.6687	11.5394	0.0566992	0.19114	0.0143471	0.0178039	0.00727115	0.57077	0.0405808	-0.0669353	-0.378252	0.00115633	-0.169681	20	47	18
Acat2	Q8CAY6	10.2203	9.63988	9.93015	9.5519	9.50323	9.5812	10.2137	10.1045	9.81682	9.63807	0.05644	0.191202	0.029223	0.00412601	0.0204099	0.605265	0.0143226	-0.114906	-0.499558	0.341143	0.0635279	7	9	7
Apoo	Q9DCZ4	7.85985	8.44997	8.68229	9.28286	9.07227	8.78234	8.76222	8.75221	8.81057	9.12102	0.0566736	0.19121	0.0508957	0.0277811	0.00355658	0.144534	0.137614	-0.444296	0.270822	2.45756e-05	-0.35933	3	7	3
Gfap	P03995-2	7.69488	6.95652	7.03012	5.12928	4.99548	6.6893	6.18785	7.07682	7.05094	6.05961	0.056497	0.191238	0.0562758	0.168016	0.0747122	0.291233	0.131577	0.455306	-1.16718	0.00710376	1.758	57	149	1
Mrps30	Q9D0G0	6.45779	6.03122	6.58346	6.81762	7.15583	6.78398	7.00899	6.61912	6.78529	6.54071	0.0564112	0.191261	0.0455307	0.029724	0.0287518	0.0910249	0.522636	-0.446976	0.114679	0.0510922	-0.379905	2	2	2
Cul5	G3X914	7.77939	8.10591	8.41785	9.70321	9.55689	8.6279	9.49925	8.48301	8.848	9.42354	0.0569328	0.191303	0.0394095	0.0627366	0.0575613	0.0736664	0.476317	-0.842367	0.352582	0.52302	-0.0299485	4	5	4
Steap2	Q8BWB6	8.00787	6.92125	7.05637	5.79961	5.41954	6.22304	5.09592	6.17193	6.80219	6.22304	0.0563937	0.191359	0.0808109	0.069133	0.14324	0.0968705	0.722679	1.30515	-0.209288	0.0215658	-0.312373	1	1	1
Rps11	P62281	9.18165	10.0972	9.65768	10.4428	10.4891	10.1217	9.90283	9.52963	9.6987	10.2697	0.0566729	0.191364	0.0474746	0.0193352	0.0192448	0.83144	0.0154308	-0.0648636	0.64083	0.0594039	-0.0942048	7	12	7
Commd6	Q3V4B5	8.75889	8.91259	8.65499	8.08905	7.94251	8.72178	8.11322	8.44543	8.4149	8.41616	0.109637	0.253286	0.0147682	0.0501922	0.022058	0.0254566	0.792913	0.450976	-0.0733987	0.611604	0.0689975	1	1	1
Cotl1	Q9CQI6	11.7523	11.6239	11.7284	11.4202	11.2509	12.2108	10.9854	11.5329	11.1959	11.6918	0.273074	0.422228	0.00583607	0.044063	0.0245737	0.0477341	0.311196	0.463488	0.389217	6.32424e-05	0.590797	8	22	8
Mdp1	Q9D967	4.02977	5.74416	5.02237	5.45286	5.29646	5.90689	4	4.03526	4.45905	5.80219	0.0570292	0.191472	0.174521	0.0571101	0.0613393	0.212915	0.00412592	0.767329	1.3873	0.408706	-0.121146	1	1	1
Sugt1	Q9CX34	7.65033	8.36238	8.53955	9.43734	9.35711	8.75188	9.08348	8.49346	8.56758	9.19869	0.0563839	0.191483	0.0575086	0.0408123	0.0368794	0.182042	0.176479	-0.530749	0.467272	0.192365	0.0504562	6	14	6
Mkln1	O89050	8.04275	6.77479	6.25927	4.80219	4.21723	6.08108	6.04658	6.3906	7.02237	5.84046	0.0571709	0.191636	0.130639	0.189374	0.0762991	0.421162	0.0791005	0.539089	-1.45301	#N/A	#N/A	2	2	2
Mrps23	Q8VE22	8.15836	7.89057	7.87283	7.03012	6.8716	7.7761	7.59768	7.82464	7.74147	7.49426	0.0571339	0.191668	0.0200623	0.0668431	0.0148708	0.090378	0.159041	0.252656	-0.495324	0.148511	-0.218303	1	1	1
Eif2s3x	Q9Z0N1	11.4102	10.0289	9.87052	8.3403	8.26303	9.37395	8.93664	10.0872	9.93943	9.22183	0.0573143	0.191806	0.0811527	0.0716345	0.0648402	0.267754	0.122081	0.782121	-0.995329	#N/A	#N/A	5	6	5
Micall1	Q8BGT6	5.00181	6.78398	6.44956	7.84361	8.01179	7.21432	7.83226	6.81634	7.26303	7.24222	0.0573684	0.191831	0.155841	0.0546646	0.0697146	0.119676	0.368519	-1.22543	0.386026	0.184592	0.262218	2	2	2
Gpc4	P51655	9.86465	8.9431	9.31266	8.49586	8.65607	8.55075	8.76222	9.36172	9.1871	8.79344	0.0573134	0.191958	0.0494774	0.00950308	0.0338696	0.448657	0.0435988	0.269787	-0.536125	0.00420811	0.298058	6	6	5
Eif3l	Q8QZY1	3.91511	4.20163	4.76022	6.70321	6.78136	5.50144	6.04658	4.19377	3.69476	6.05961	0.0575793	0.192226	0.100131	0.113368	0.266769	0.665595	0.111374	-0.352716	1.68363	0.637501	-0.028635	1	1	1
Igf2	E9QLW5	10.1221	9.40067	9.2717	7.95768	7.79896	9.00394	8.75087	9.86589	9.88646	8.81442	0.0575503	0.192284	0.047747	0.0793242	0.0683894	0.842881	0.0791554	0.0970643	-1.24755	#N/A	#N/A	2	3	2
Snap91	Q61548	11.6334	11.305	11.7683	12.7681	12.9042	12.0708	12.4817	11.8654	11.5225	12.4253	0.0577563	0.192505	0.020597	0.0355389	0.0406514	0.282645	0.176808	-0.387633	0.62448	0.0290655	-0.199723	19	51	17
Dapk3	O54784	8.12619	7.48623	7.79442	6.13955	6.41278	7.15381	6.72792	7.88996	7.67807	6.78921	0.0582401	0.192565	0.0410202	0.0798937	0.0832715	0.409384	0.13916	0.370294	-0.863271	0.761832	0.0500314	1	1	1
Unc5c	O08747-2	8.14211	7.49185	7.50621	6.66534	6.64097	7.43212	7.41701	7.92955	7.99266	6.91289	0.0577298	0.192572	0.0481435	0.0650828	0.0405816	0.825187	0.0523364	-0.0663498	-0.86693	0.913358	0.0139441	3	4	3
Mcam	Q8R2Y2	8.20506	8.10591	7.93369	7.43962	7.10643	7.75355	7.72792	7.94486	8.40939	7.70874	0.0578398	0.192628	0.0169911	0.0435354	0.0433704	0.814419	0.096327	0.0541631	-0.594188	0.352579	0.151279	2	2	2
Myh14	Q6URW6-3	10.8935	10.5671	10.7046	10.5906	10.6231	10.3845	10.9854	10.938	10.7424	10.6519	0.0582178	0.192645	0.0152856	0.0122859	0.0118314	0.237865	0.0278872	-0.166873	-0.355913	0.147763	0.144679	22	27	20
Mapre3	Q6PER3	11.4927	11.4572	11.375	11.8023	11.762	11.5314	11.6027	11.4187	11.5115	11.6213	0.0579912	0.192667	0.00527734	0.0124939	0.0079903	0.336223	0.133106	-0.0693626	0.187556	0.0031226	-0.156488	14	30	2
Gdap1	O88741	9.93575	10.0176	10.2306	11.0682	11.0769	10.3907	10.6744	10.0448	9.99619	10.7441	0.0583404	0.192743	0.0151284	0.0363009	0.0369484	0.493709	0.126535	-0.177115	0.606822	0.00628634	-0.321976	9	17	9
Cep170b	Q80U49	10.5422	10.5608	10.6528	9.97785	10.0484	10.4284	10.3931	11.0484	11.2737	10.2974	0.0582039	0.192754	0.00559815	0.023871	0.0419498	0.296127	0.0652817	-0.319761	-0.753512	8.08534e-06	-0.283192	16	21	16
Ppm1e	Q80TL0	10.3542	9.23817	9.2427	8.78267	8.78333	8.93428	9.69436	9.65696	9.70096	9.15026	0.0580741	0.192787	0.0669046	0.00988785	0.00245016	0.855014	8.33281e-05	-0.0723886	-0.850667	0.0175409	-0.292313	6	9	6
Mapre3	D3Z6G3	5.64962	6.09381	5.41278	6.2114	6.24793	6.37504	5.4363	5.47897	6.36982	6.3345	0.0579912	0.192822	0.060457	0.0136818	0.0914801	0.91173	0.169255	-0.0429572	0.516429	0.0031226	-0.156488	13	28	1
Lama2	Q60675	7.91707	8.57478	8.47857	9.72315	9.7738	9.09408	9.2891	8.89785	7.98527	9.41532	0.0581963	0.192883	0.0426776	0.0397324	0.0766909	0.41151	0.143457	-0.400597	0.80627	0.133736	0.164035	8	9	8
Grin2b	G3X9V4	10.4801	10.8054	10.6992	11.1733	11.2589	10.7974	10.6953	10.8185	10.6941	10.9139	0.0581704	0.192952	0.015561	0.0221634	0.00665766	0.515066	0.0822948	-0.0743947	0.340575	0.123484	-0.217953	17	27	17
Htt	G3X9H5	9.43817	8.53255	8.67701	8.26303	8.33494	8.2114	9.11035	8.84956	8.86419	8.31379	0.0579845	0.192955	0.0547754	0.00750293	0.0163877	0.850951	0.00186274	-0.0587889	-0.671574	0.0181645	-0.204002	6	8	6
Fam175b	Z4YJY0	4.72111	6.74551	6.84925	8.01346	8.23266	7.58946	7.07146	7.09064	6.62205	7.91588	0.058494	0.193096	0.196528	0.0411554	0.0382759	0.310673	0.0138659	-0.822765	1.01714	0.057348	-0.0782559	2	2	2
Shoc2	O88520	8.26491	7.57213	7.45615	6.59842	6.54535	7.33092	7.34873	7.64746	8.08587	7.31198	0.0585449	0.193109	0.0563238	0.0643275	0.0481894	0.842025	0.0588216	0.0703784	-0.869122	0.165312	-0.128275	2	2	2
2510002D24Rik	Q3U595	7.60437	6.41278	6.24413	5.83036	6.15381	6.01346	7.79572	7.06286	6.96232	6.04876	0.0586902	0.193434	0.109785	0.027036	0.0625445	0.359089	0.0102581	-0.519871	-1.27442	#N/A	#N/A	1	1	1
Cyp51	Q8K0C4	8.05961	7.89966	7.40429	5.97499	5.93546	6.2114	5.83289	7.57969	8.03617	6.17393	0.0587468	0.193467	0.0438721	0.0247026	0.162654	0.413318	0.176706	0.638269	-1.10897	#N/A	#N/A	2	2	2
Wasf1	Q8R5H6	9.77956	9.99081	10.1226	10.4166	10.4195	10.3558	10.5428	10.1028	10.1222	10.2242	0.0588104	0.193522	0.0173655	0.00346076	0.0242457	0.170784	0.384937	-0.291615	0.141378	0.00647872	-0.217518	8	13	6
Shisa6	Q3UH99	8.70563	8.00619	8.08905	7.32373	7.26397	7.51649	7.31741	7.93723	8.24413	7.31651	0.0589605	0.193861	0.046227	0.0179105	0.0602686	0.283499	0.175814	0.434035	-0.464858	#N/A	#N/A	4	5	4
Mia3	J3KMH5	7.17393	5.96347	6.02237	6.48864	6.73064	7.29554	6.99548	6.59991	5.47897	6.59395	0.0591057	0.19403	0.106863	0.0605527	0.123722	0.964509	0.402482	0.0284666	0.480151	0.255027	-0.0628377	4	4	1
Capza1	Q5RKN9	11.6975	10.8481	10.5752	9.51235	9.60233	10.4673	10.3796	10.8028	10.9605	9.90704	0.0591925	0.194161	0.0530171	0.0534742	0.0280366	0.439196	0.0714863	0.325954	-0.85363	0.571468	0.0298148	9	17	7
Mia3	Q8BI84	8.61618	8.42249	8.40472	8.78921	8.71665	9.13955	8.60214	8.69836	8.42585	8.84612	0.0591057	0.194184	0.0138304	0.0254618	0.0161162	0.418417	0.115839	-0.0943208	0.306354	0.255027	-0.0628377	6	6	3
Rplp2	P99027	5.23649	8.12516	8.19967	10.2525	10.259	9.9208	10.0214	8.52982	7.7761	9.81682	0.0592574	0.19422	0.2351	0.0190687	0.130208	0.248649	0.11031	-1.58867	1.36835	0.937789	-0.00681268	2	5	2
Gfra2	O08842	9.2427	9.10591	8.84172	9.56091	9.56834	9.37243	9.28656	8.69836	8.48543	9.49506	0.0593229	0.19428	0.0224896	0.011686	0.0470288	0.419416	0.0524288	0.239995	0.67711	0.00140408	-0.326154	5	10	5
LOC102641600	Q9D881	10.6587	11.7004	11.6958	12.2108	12.1954	12.5631	11.8046	11.6063	11.1433	12.1962	0.0595034	0.194409	0.0528642	0.0168789	0.0294634	0.697359	0.0248285	-0.166408	0.805006	#N/A	#N/A	7	16	7
Tnpo2	E9PV58	7.3505	6.04658	5.97039	5.04002	4.94953	5.62352	5.77347	6.0045	5.78398	5.36807	0.0595016	0.194557	0.120162	0.0702895	0.0222854	0.255747	0.0442443	0.601839	-0.649628	0.326577	-0.104333	2	2	1
2010012O05Rik	Q9CRC6	7.23554	6.18388	6.33092	5.46923	5.32193	6.02015	6.11894	6.63807	6.65964	5.70874	0.05964	0.194702	0.0865036	0.0656769	0.0473001	0.780567	0.0347764	0.111227	-0.868448	#N/A	#N/A	1	1	1
Lamb2	Q61292	11.2779	11.3476	11.4459	11.3783	11.4668	11.1643	11.5054	11.8501	11.6184	11.4585	0.0595	0.194706	0.00743547	0.0137224	0.0150732	0.0556485	0.0766049	-0.300843	-0.32148	0.120985	0.131497	24	35	24
Plek	Q9JHK5	4.21188	6.24222	6.15381	5.66676	5.44956	5.98641	6.94369	7.46679	6.96232	5.73606	0.0604423	0.195315	0.207289	0.0473695	0.0416579	0.0810535	0.00355865	-1.5883	-1.42336	0.145992	0.269827	2	2	2
Ndufb6	Q3UIU2	8.35094	8.32643	8.26632	6.65678	6.49346	7.35843	6.74281	8.44543	8.27519	6.92481	0.0599054	0.195414	0.0052367	0.0672242	0.119897	0.414115	0.177684	0.493417	-0.984923	0.00250761	-0.371294	1	5	1
Clstn1	Q9EPL2	8.39189	7.24888	6.88753	5.84549	5.82528	6.45286	5.09592	5.8505	6.83542	6.3345	0.0601424	0.195416	0.104575	0.059035	0.147165	0.079831	0.844372	1.58215	0.113928	0.405403	-0.0759055	2	2	2
Cct3	P80318	11.1077	10.9154	10.9906	11.4636	11.5109	11.2772	11.3204	10.7367	10.8824	11.3212	0.0604334	0.195439	0.00880676	0.0108226	0.0276709	0.899497	0.082049	0.0247656	0.437395	0.134904	-0.0556663	21	35	21
Rapgef6	Q5NCJ1	6.23458	4.73424	5.41278	4.17792	4.16189	4.35755	5.23266	6.17193	4.97989	4.51728	0.0599699	0.19547	0.137589	0.0256673	0.115005	0.998724	0.028846	-0.000961647	-1.22904	#N/A	#N/A	4	4	2
Optn	Q8K3K8	6.85922	5.4363	6.61912	5.20555	5.42626	5.46271	6.68089	6.34518	6.24982	5.93782	0.0600345	0.195526	0.120817	0.0259371	0.0352393	0.805929	0.00229934	-0.120419	-1.06046	0.000507888	-0.181026	2	2	2
Madd	A2AGQ6	10.6727	10.8498	11.1311	11.4071	11.5265	11.1511	11.282	11.2629	11.0027	11.2842	0.0602743	0.195537	0.0212377	0.0168774	0.0139533	0.137894	0.27795	-0.297983	0.179061	0.00687422	-0.242523	21	33	3
Kcna3	P16390	4.14491	4.1375	5.18587	5.33271	5.12516	5.35755	5.4363	5.19771	5.20163	5.22497	0.0604167	0.195538	0.134348	0.0242059	0.0258839	0.0916146	0.953201	-0.789118	-0.00674069	0.624616	0.0881119	4	4	1
Erbb4	Q61527	4.48422	4.6837	4.76022	5.20163	5.29278	5.07468	5.74416	5.03562	4.97071	5.16591	0.0601332	0.195539	0.0306916	0.0211075	0.0817196	0.080489	0.824643	-0.607454	-0.0604687	0.885853	-0.0149743	1	1	1
Ctsl	P06797	9.01681	8.12516	8.38457	7.43796	7.37243	8.19918	8.25456	8.83321	8.77643	7.96	0.0603227	0.19554	0.0539008	0.05992	0.0369964	0.744705	0.0421311	-0.112555	-0.951541	0.585677	-0.035604	2	2	2
Lman2	Q9DBH5	4.02464	4.59694	4.98641	6.38716	6.90689	5.10014	5.77347	5.03562	5.39232	5.97039	0.0603859	0.195592	0.106652	0.1517	0.0683255	0.0696212	0.274492	-0.864475	0.730924	0.300011	-0.0348166	1	1	1
Sugp2	Q8CH09	7.20457	7.6844	7.21432	7.57969	7.45039	7.61397	7.00899	6.84925	6.78529	7.59395	0.00950409	0.0986946	0.037224	0.0114296	0.0167438	0.0471942	0.00130863	0.486587	0.666842	0.456452	-0.0752246	1	1	1
Pck2	Q8BH04	9.35777	9.19007	9.29692	9.52748	9.5988	9.40812	9.41743	9.65231	9.44253	9.34074	0.0606055	0.195689	0.00914657	0.0101292	0.0135702	0.0670577	0.940568	-0.222502	0.00737488	0.273287	-0.153781	7	10	7
Madd	A2AGQ8	8.67278	8.33673	8.14568	3.70044	4.2854	7.78202	7.09592	7.96751	7.84361	7.26115	0.0602743	0.19569	0.0318249	0.419924	0.0617537	0.0747098	0.141834	0.74938	-2.37973	0.00687422	-0.242523	19	29	1
Trf	Q921I1	7.65033	7.41954	7.06393	6.0045	5.99548	6.97154	6.61471	6.92955	7.38111	6.53294	0.0608573	0.196349	0.040039	0.0887029	0.0552287	0.22403	0.172713	0.402811	-0.651282	#N/A	#N/A	18	27	1
Syp	Q62277	10.2942	10.2538	11.1301	12.7905	13.313	11.5055	12.5516	11.0113	10.9971	12.3282	0.0612722	0.197534	0.0468484	0.0741987	0.0775531	0.17859	0.244031	-0.960622	1.01631	0.0768506	-1.0299	3	28	3
Aifm1	Q9Z0X1	10.3368	10.4621	10.5598	11.0201	11.0922	10.6107	10.5873	10.034	10.476	10.8334	0.0614656	0.197541	0.0106902	0.0238126	0.0282356	0.655202	0.0744708	0.0871248	0.541904	0.0160716	-0.187828	12	18	12
'Marc2	Q922Q1	6.97269	7.16993	7.66888	9.09803	9.15203	7.86047	8.26021	6.89845	6.99209	8.60326	0.0614327	0.197589	0.049354	0.0839427	0.103016	0.827277	0.0960595	-0.113083	1.31993	#N/A	#N/A	4	5	4
Acan	Q61282	5.45615	6.87652	6.79961	5.06609	5.04876	5.99322	6.35931	6.98982	7.26303	5.81506	0.0614177	0.197694	0.12525	0.100636	0.0674579	0.40723	0.0217172	-0.493298	-1.50136	0.0460049	0.369778	1	1	1
Flot2	Q5SS83	10.8203	10.8066	10.9966	11.5932	11.6567	11.1441	11.3585	10.7889	10.8251	11.3922	0.0613842	0.19774	0.00974506	0.0243704	0.0290166	0.581115	0.12499	-0.116327	0.473853	0.0402119	-0.332649	22	36	22
Pum1	Q80U78	7.84046	7.41954	7.6014	7.7039	7.75556	8.51531	7.40769	7.18488	6.58195	7.90689	0.0618496	0.197852	0.0277029	0.0568457	0.0605258	0.110461	0.0605206	0.562293	0.933414	0.793952	-0.0795802	2	2	2
Gpr37	Q9QY42	6.55766	5.46271	5.12102	4.3147	4.06178	4.80219	4.99548	5.63807	6.17393	4.3147	0.0618188	0.197906	0.131351	0.0856727	0.105315	0.849829	0.040191	0.111297	-1.20961	0.0327013	0.616829	1	1	1
Copb2	O55029	6.55766	6.8679	7.40429	6.65105	6.32553	6.92955	7.46434	7.82464	7.19967	7.33896	0.061809	0.198028	0.0616887	0.0455614	0.0418479	0.145575	0.0267214	-0.552938	-0.860839	0.0096093	0.108488	1	2	1
Grp	Q8R1I2	5.55766	6.24222	6.15381	6.48543	6.20555	6.28725	6.59842	6.59991	6.48059	6.37851	0.0617643	0.198039	0.0622175	0.0227505	0.0104375	0.0581241	0.0640958	-0.575081	-0.233566	#N/A	#N/A	1	1	1
Bcr	Q6PAJ1	10.2797	9.29989	9.23338	8.37634	8.43588	8.92362	8.98299	9.53993	9.73471	8.78856	0.061682	0.198082	0.0609987	0.0350017	0.0414183	0.672351	0.0416594	0.185121	-0.840597	0.0728608	-0.137807	9	11	8
Dgkh	D3YXJ0	9.01681	7.20653	7.46271	6.4446	6.3147	6.9331	7.73539	7.76553	7.85175	6.97728	0.0617493	0.198144	0.124076	0.0496745	0.00775805	0.85409	0.0031099	0.111123	-1.22009	0.0085221	-0.308553	2	2	2
Tia1	P52912	8.10957	6.44956	7.08958	5.84549	5.88509	6.34696	7.22207	7.21043	6.80219	6.47735	0.0623715	0.198752	0.116019	0.0462666	0.0337833	0.797271	0.00769141	0.138007	-1.05239	0.797944	-0.022242	2	2	2
Rdx	P26043	10.1503	9.0983	9.39124	9.18809	9.06985	9.1472	10.215	10.0573	9.71218	9.3262	0.0623404	0.198806	0.0568699	0.00657365	0.0257319	0.265832	0.00486897	-0.448251	-0.859798	0.0399268	0.414073	14	22	7
Agpat1	O35083	3.65629	3.56071	4.53605	6.23458	6.41616	4.93546	6.31832	4.81301	4.44964	5.12516	0.0622986	0.198826	0.137236	0.137765	0.190768	0.121479	0.416303	-1.27597	0.668411	0.0257098	-0.464904	2	2	2
Tpm2	A2AIM4	7.50859	6.95652	7.03892	7.21626	7.08321	6.47249	7.62352	7.59021	7.64962	7.13853	0.0624457	0.198835	0.0415475	0.0572833	0.00390678	0.058667	0.0385618	-0.453105	-0.697127	0.701835	-0.126821	12	22	1
Eif3a	P23116	9.18165	8.9257	8.93133	8.24174	8.40472	8.86326	8.89239	8.75221	8.80607	8.72724	0.0622935	0.198964	0.0162183	0.0378981	0.00802016	0.104747	0.174982	0.196003	-0.313651	0.27164	0.0461372	4	4	4
Cops3	O88543	11.4432	11.1226	11.3704	10.0689	9.86093	10.8422	10.3446	11.1887	11.2859	10.6693	0.0622581	0.199004	0.0148538	0.0504085	0.0473181	0.301621	0.181528	0.372334	-0.682369	0.059008	-0.095743	6	10	6
Spag9	Q58A65	7.07682	7.58871	7.93782	8.58271	8.54071	8.45245	8.38802	8.07682	7.32373	8.36282	0.0625713	0.199082	0.057477	0.00779855	0.0690103	0.382324	0.134528	-0.395073	0.595767	0.622613	0.0279695	4	6	4
Psma4	Q9R1P0	10.7899	9.45306	9.76802	9.13981	9.2738	9.22906	10.4222	10.1616	10.0091	9.39832	0.0627449	0.199327	0.0698642	0.00740329	0.0204814	0.669027	0.00149182	-0.19397	-0.983424	0.126651	0.0955463	7	10	7
Glod4	Q9CPV4	11.5115	11.6172	11.4745	11.2381	11.1728	11.0731	11.2268	11.7809	11.6087	11.2971	0.062698	0.199331	0.00642174	0.00744343	0.024577	0.980438	0.0913958	-0.0044145	-0.377437	0.00892694	0.150796	14	28	14
Cox6a1	Q9DCW5	9.78986	10.6656	10.2609	8.0864	7.54381	9.13622	8.14262	9.75205	10.1188	8.10276	0.0628486	0.19935	0.0428068	0.0980634	0.112574	0.242497	0.230549	0.900969	-1.08235	0.276326	-0.250563	2	4	2
Timm44	O35857	6.60437	8.20604	8.43379	9.67807	9.56148	8.81986	8.77742	8.53993	8.26913	9.27146	0.0628339	0.199457	0.128677	0.049769	0.0298199	0.259044	0.0545667	-0.78076	0.82431	9.22508e-05	-0.290962	6	7	6
Dld	O08749	13.027	13.3801	13.4028	12.8812	12.911	12.9244	12.8853	13.0014	13.189	13.0232	0.0629378	0.19948	0.0158786	0.00171134	0.0117662	0.179089	0.251597	0.24473	-0.119704	0.000478749	-0.279026	24	63	24
Ica1	P97411	8.4187	8.31651	8.38457	8.43505	8.38241	7.97212	8.4508	8.94866	9.06851	8.33628	0.0630501	0.19953	0.00621318	0.0306717	0.0371278	0.0787864	0.0794052	-0.449399	-0.559465	0.0155644	-0.15576	4	5	4
Vps54	Q5SPW0	4.80218	3.88115	4.10185	5.07895	4.69488	4.81762	3.65634	3.848	4.39232	4.45286	0.0630294	0.199617	0.112837	0.0403301	0.096282	0.45046	0.0222674	0.296174	0.898267	#N/A	#N/A	1	1	1
S100a6	P14069	4.27679	5.19771	6.47573	8.20408	8.40812	7.23745	7.05853	6.67525	4.4033	7.96867	0.063174	0.199769	0.207701	0.0786632	0.237393	0.524063	0.10287	-0.728952	1.90419	0.00409712	0.750922	1	2	1
Armc10	Q9D0L7	6.82018	7.36282	7.9472	8.34163	8.38802	7.84862	7.54612	7.10434	7.39232	7.97441	0.0632483	0.199851	0.0764076	0.0364871	0.030522	0.937687	0.0172883	0.0291404	0.845164	0.158347	-0.15052	3	5	3
Slc9a3r1	P70441	10.9655	11.8234	11.7734	12.208	12.084	12.407	11.7991	11.6039	11.3519	12.1358	0.0633453	0.200005	0.0417972	0.0133184	0.0193545	0.844434	0.0154779	-0.0641905	0.648055	0.000895096	0.336588	20	49	20
Ipo9	Q91YE6	7.23554	8.50343	8.43379	6.89603	6.92244	6.83542	7.05853	7.44543	7.90026	7.25644	0.0639361	0.200949	0.0884592	0.00648035	0.0564164	0.285017	0.07556	0.589511	-0.583447	0.409583	-0.0803866	4	5	4
Ppp1r9a	H3BJD6	11.3542	11.3857	11.3813	11.7615	11.7771	11.793	11.7233	11.4643	11.1111	11.6938	0.0640458	0.200988	0.00149684	0.00133494	0.0268782	0.755841	0.124676	-0.0591744	0.344269	0.0105407	-0.216434	24	36	23
Brcc3	P46737	7.53294	7.22014	7.21432	6.74953	7.14057	7.21432	7.35843	7.53993	7.64962	6.94837	0.0640099	0.201028	0.024896	0.035508	0.0195664	0.225643	0.0452294	-0.193528	-0.481185	0.158165	-0.112796	1	2	1
Homer2	Q9QWW1	10.7002	10.0167	9.81458	9.35799	9.36348	9.39832	9.63572	10.1518	10.4451	9.58477	0.0639184	0.201046	0.0456017	0.00233327	0.0406622	0.794318	0.0410374	0.0996057	-0.704276	0.643215	-0.0451385	4	4	4
Nif3l1	Q9EQ80	5.3505	4.51096	4.76022	7.43379	7.15583	5.94953	6.2114	5.24793	3.73685	6.78921	0.063896	0.201129	0.0884624	0.115248	0.246246	0.813946	0.104827	-0.1915	1.78099	0.666845	0.0264416	3	4	3
Mccc1	Q99MR8	9.73775	9.78283	9.1416	7.64962	7.69975	9.1581	8.66818	9.31198	9.24745	8.93517	0.0638092	0.201162	0.0374622	0.104885	0.0390643	0.175511	0.165585	0.478194	-0.906713	0.882824	0.0160513	4	5	4
Necab1	Q8BG18	8.14211	8.05474	7.86357	6.25927	6.09803	6.46761	7.57213	7.52982	7.45861	6.94251	1.27214e-05	0.0174964	0.0177625	0.0295278	0.00762877	0.00486968	0.000372182	0.49995	-1.24522	9.22224e-06	-0.427638	1	1	1
Stoml2	Q99JB2	9.87912	9.54959	9.68633	8.40642	8.52278	9.65535	9.71802	9.69401	9.91424	9.09882	0.0641781	0.20125	0.0170591	0.077858	0.012359	0.583862	0.0866884	-0.0704076	-0.913906	0.475702	-0.0531214	11	15	11
Fabp5	Q05816	12.639	12.1572	12.1867	11.8212	11.7299	12.1815	12.4963	12.3859	12.3126	12.0237	0.0637985	0.201282	0.021909	0.0200481	0.00745953	0.690352	0.0300214	-0.0706271	-0.487424	0.0914136	0.408606	10	40	10
Camk1	Q91YS8	6.85922	7.22786	6.64097	7.80284	8.05311	7.21723	7.62352	7.48784	7.19967	7.75221	0.064317	0.201533	0.0429328	0.0557797	0.0291038	0.0675666	0.411612	-0.52766	0.254051	0.0200502	-0.191021	4	5	3
Add3	Q9QYB5	9.58703	10.0768	10.2417	11.019	11.0707	10.4168	10.6335	9.85985	10.0843	10.6502	0.0644208	0.201705	0.0341601	0.0335511	0.039053	0.499979	0.107738	-0.224025	0.642965	0.000555058	0.682929	13	20	12
Hint1	P70349	8.76918	9.46801	9.55305	9.71733	9.63245	10.4243	8.99266	9.2635	8.96636	9.60715	0.0646476	0.202262	0.0464331	0.043803	0.0181274	0.51592	0.0338801	0.189241	0.850512	0.307862	0.0738358	4	9	4
Eif3h	Q91WK2	7.26491	7.96058	7.3443	8.271	8.09011	9.24151	7.73539	7.96	7.79377	8.47816	0.0649819	0.203154	0.0506167	0.072553	0.0148848	0.253429	0.124854	-0.306455	0.704487	#N/A	#N/A	2	2	2
Smarca5	Q91ZW3	7.45779	7.6893	7.87283	8.53294	8.50581	7.86419	8.04658	8.19131	7.93958	8.46597	0.0651791	0.203156	0.0271044	0.0455991	0.0156758	0.0515671	0.353113	-0.385848	0.241825	0.929256	-0.0107157	3	3	3
Ppp2r5d	Q91V89	9.50204	9.6319	9.67825	10.1956	10.3038	9.82177	9.92659	9.27891	9.2317	9.85534	0.0650837	0.203165	0.00951114	0.0250234	0.0409623	0.616128	0.0787485	0.124994	0.627988	0.104777	-0.142342	10	11	7
Ganab	Q8BHN3	7.55689	9.10983	9.45635	10.7383	10.8103	10.1217	10.5328	9.41257	9.11035	10.1673	0.0651353	0.203173	0.11617	0.035853	0.0773779	0.24984	0.146606	-0.977564	0.87147	0.741258	0.0193238	11	13	11
Arpc3	Q9JM76	11.0254	10.9491	11.0397	11.0331	10.9233	10.8539	10.2547	10.4454	10.9191	11.0396	0.0652855	0.203181	0.00442564	0.00825956	0.0324579	0.0801814	0.123873	0.464999	0.397025	0.0542049	-0.113703	6	9	6
Peg3	Q3URU2	6.55766	6.50938	6.02237	7.3505	7.61102	6.92125	7.34873	6.3906	6.8679	7.22786	0.0650404	0.203184	0.0465333	0.0477515	0.0697424	0.194692	0.281638	-0.50594	0.425181	#N/A	#N/A	1	2	1
Mrs2	Q5NCE8	3.91852	4.91169	5.62936	5.97957	6.10014	6.63227	5.51096	6.74819	6.06393	6.12309	0.0653748	0.203306	0.178243	0.0556815	0.101474	0.102992	0.767785	-1.28784	0.129628	0.0743082	-0.279429	1	1	1
Lrrc8a	Q80WG5	3.9417	5.48543	6.12102	8.05311	7.95826	6.63227	7.13134	5.94486	5.14568	7.52591	0.0652831	0.203327	0.216248	0.105243	0.16449	0.361989	0.116108	-0.891246	1.47392	0.105953	-0.16587	3	3	3
Mapk1	P63085	10.3403	9.9867	10.2709	11.1795	11.1503	10.2729	10.3345	10.0924	9.97757	10.8738	0.0655942	0.203835	0.0183694	0.0474093	0.0179788	0.691128	0.0809282	0.0644821	0.732743	0.0192648	0.196931	11	17	6
Ctnnd1	E9Q8Z8	8.98128	8.91916	9.25006	10.6215	10.5445	9.56624	9.97312	8.81218	8.65928	10.0062	0.0659168	0.204684	0.0194336	0.0574265	0.0785388	0.829714	0.110432	-0.0980261	1.09588	0.0173586	-0.170334	10	13	10
Plin4	O88492-2	8.49586	8.90388	9.01346	8.87437	8.78758	8.37981	9.19697	9.35601	9.09987	8.99972	0.065968	0.204689	0.0309808	0.0304205	0.0140287	0.0767397	0.0340683	-0.413219	-0.537034	0.000429942	0.706848	4	5	4
Aqp4	P55088-3	8.80025	9.21699	8.98071	8.81698	8.65642	9.57024	8.55919	8.58984	8.31152	9.07895	0.148732	0.297391	0.0232229	0.0541224	0.0179819	0.0265346	0.148304	0.512469	0.527699	0.0104174	0.445333	3	4	3
Slc13a3	Q91Y63	4.40608	5.2817	6.35755	7.6907	7.94661	6.6851	7.47411	5.63807	6.50144	7.42878	0.0661617	0.204982	0.182754	0.0896208	0.140498	0.199363	0.24033	-1.18943	0.902928	0.028174	0.488961	1	1	1
Ptprn	A6MDD2	9.63898	8.90177	9.06447	8.44128	8.6489	8.10957	9.26538	9.82687	8.78921	8.90117	0.0664658	0.205155	0.0420897	0.0323852	0.0558881	0.817684	0.0575444	-0.0920768	-0.893901	0.047925	-0.253368	6	9	5
Atp6v1a	P50516	13.1885	13.4755	13.5521	13.9505	13.9308	13.6459	13.7211	13.3144	13.3957	13.7311	0.0663711	0.20517	0.0142981	0.0123128	0.0159691	0.688713	0.0825091	-0.0717055	0.365302	0.0046915	-0.185736	34	137	34
Tars2	Q3UQ84	8.36457	8.0864	7.54226	8.59694	8.45779	8.93546	7.73539	8.21043	7.22593	8.56033	0.0666788	0.2052	0.0522978	0.0283574	0.0637434	0.503567	0.0416654	0.273829	0.93948	0.249393	-0.226506	3	3	3
Irs1	P35569	4.13972	3.45943	4.32912	4.8125	5.32553	4.39917	4.08162	3.79573	4.25552	5.53294	0.0666436	0.205244	0.115026	0.0957694	0.0574036	0.829164	0.0555077	-0.0681946	0.801446	0.0354561	-0.296871	1	1	1
Arpc4	P59999	9.9857	9.7413	9.96953	10.3059	10.1408	10.1161	10.0788	9.78038	9.92585	10.1976	0.066546	0.20525	0.0138073	0.0101318	0.0150314	0.813073	0.0685888	-0.0295054	0.259272	0.0474445	-0.105898	8	14	8
Bin2	S4R270	7.60437	6.54381	7.29554	7.89724	7.74819	8.40599	7.82528	8.01959	7.73268	8.03562	0.0664633	0.205301	0.0763129	0.0430206	0.0186319	0.0946084	0.505747	-0.711277	0.157961	0.554337	-0.0470459	7	12	5
Sec13	Q9D1M0	4.57472	6.54381	6.22882	7.12412	6.98299	7.51412	5.23266	6.2724	5.56377	7.1639	0.0663675	0.205312	0.182918	0.0381723	0.0933576	0.898497	0.0117473	0.0928381	1.51747	0.630449	0.0216254	2	2	2
Try5	Q9QUK9	7.48301	6.66391	6.35755	5.30378	5.27426	6.56377	6.71149	6.97499	7.6872	6.3345	0.0666229	0.205334	0.085133	0.128829	0.0708474	0.550266	0.0520453	-0.289736	-1.41062	#N/A	#N/A	1	1	1
Scn2a1	B1AWN6	10.8001	10.3856	10.5568	11.8061	11.9299	10.9524	11.4774	10.7154	10.823	11.4567	0.06678	0.205358	0.0196833	0.0460315	0.0374709	0.186743	0.224839	-0.424456	0.557504	#N/A	#N/A	22	30	19
Cplx2	P84086	7.50859	8.61581	8.33718	9.07307	9.02237	9.11972	8.6844	8.60437	8.06501	9.07895	0.0663534	0.205422	0.0706324	0.00536721	0.0398621	0.483177	0.0342757	-0.297401	0.62046	0.0123125	-0.310247	6	8	2
Itgb1	P09055-2	10.6017	9.78283	9.69575	9.18041	9.14236	9.6756	10.1998	10.0573	9.96246	9.47695	0.0668924	0.205551	0.0498465	0.0318762	0.0118592	0.883208	0.0161268	-0.0464365	-0.7404	0.00205297	0.343914	8	12	8
Bcan	Q61361	9.87912	10.3058	10.1814	9.6893	9.66196	9.91349	9.94002	10.183	10.2176	9.92348	0.0669539	0.205587	0.0216797	0.0141475	0.0149569	0.958227	0.0386447	0.00857637	-0.358629	0.251116	0.113743	9	11	9
Ahcyl1	Q80SW1	12.0523	12.0639	12.1776	12.6162	12.627	12.2963	12.4664	12.1724	12.0078	12.4593	0.0671183	0.205939	0.00572272	0.0150146	0.0190206	0.448226	0.159539	-0.117566	0.297656	0.395276	-0.0575447	24	52	15
Ist1	Q9CX00	8.98128	8.67913	8.66605	9.37504	9.42206	9.01848	9.17717	8.74786	8.79344	9.21091	0.0672514	0.206194	0.0203231	0.0238023	0.0264771	0.486641	0.121385	-0.130671	0.365705	0.032851	0.123248	5	5	5
Gpm6b	A2AEG3	3.936	5.59991	6.42459	7.93192	8.1634	6.97499	7.47411	6.34518	5.60288	7.38629	0.0674146	0.206236	0.238274	0.0819272	0.145542	0.274436	0.136682	-1.15389	1.21604	0.899071	-0.0125597	5	6	1
Lrrfip2	E9QN52	3.98494	5.9472	5.24413	6.32733	6.27612	6.10014	6.14364	6.43463	6.39232	6.36107	0.0675616	0.20638	0.196525	0.0191146	0.0248625	0.0951223	0.478243	-1.26477	-0.0889983	0.142166	-0.12792	3	7	2
Gpm6b	A2AEG6	6.55766	8.83826	9.55017	10.6884	11.214	9.77264	10.3547	9.12825	8.58233	10.275	0.0674146	0.206389	0.187999	0.069086	0.0970267	0.375526	0.14799	-1.03973	1.20327	0.899071	-0.0125597	6	14	2
Islr2	E9Q9N7	9.22014	8.95826	8.60992	7.6279	7.51254	8.09487	7.87529	8.57024	9.40663	8.24698	0.0675488	0.206493	0.0342831	0.0398121	0.0889781	0.548421	0.141534	0.312054	-0.872281	0.835551	-0.029136	3	4	3
Slc7a2	E9QJY0	9.21262	4.91169	5.67525	4.03562	3.03562	3.41954	5.88996	5.88264	6.14771	4.24031	0.0674082	0.206522	0.34769	0.144261	0.0252737	0.661654	0.00123588	0.626415	-2.47651	0.0398801	0.319491	1	1	1
Erp44	Q9D1Q6	8.05961	8.59395	8.3336	8.7879	9.06097	8.75489	8.82146	8.39017	8.49065	8.6756	0.0677443	0.206633	0.0320801	0.0189443	0.0263394	0.303205	0.137982	-0.238369	0.300494	0.0844715	-0.0716881	3	8	3
Rfk	Q8CFV9	8.30834	7.6893	7.6014	7.18686	7.02015	7.35843	7.39832	7.3906	7.8189	7.3906	0.0676954	0.206636	0.0489798	0.0235305	0.0325219	0.27837	0.113372	0.330407	-0.347461	0.2645	-0.127746	2	2	2
AK157302	I3ITR1	5.89724	7.1918	6.97842	8.10381	8.05365	7.30104	7.10748	5.63807	6.30012	7.59395	0.0678838	0.206905	0.10376	0.0575103	0.115916	0.591069	0.041796	0.340596	1.47094	#N/A	#N/A	2	2	2
Dnajc6	Q80TZ3	13.1705	11.4197	11.6666	11.0556	11.1115	10.7094	12.4296	12.2135	12.0087	11.3316	0.0679791	0.207043	0.0784063	0.0198756	0.0172305	0.825793	0.00197667	-0.131667	-1.25842	0.000118629	-0.233875	18	37	16
Rps8	P62242	10.1895	10.3324	10.3074	9.89072	9.73623	10.4469	9.81426	9.97885	10.065	10.0535	0.276013	0.424233	0.00742856	0.0372845	0.0128008	0.0195194	0.768245	0.323709	0.0719007	0.0133102	-0.236429	8	13	8
Slc1a2	P43006	11.7925	12.3659	12.732	14.4544	14.4447	13.3429	14.0032	12.4421	11.9916	13.9187	0.0682335	0.207665	0.0385129	0.0453769	0.0823975	0.483391	0.149631	-0.515468	1.26837	0.109636	-0.237528	19	95	19
Gad2	P48320	9.70027	9.7487	10.3721	11.7853	11.8654	10.6038	11.268	10.1283	9.90433	11.2931	0.0682989	0.207711	0.0376936	0.0618668	0.0700916	0.357251	0.168779	-0.493179	0.984655	0.0426232	-0.276288	11	23	11
Srgap2	Q91Z67	10.9171	10.6453	10.6583	10.4892	10.5108	10.5586	10.7228	10.9371	10.6975	10.4776	0.0684074	0.207735	0.0142769	0.00337526	0.0122039	0.716178	0.0277191	-0.0455429	-0.266251	0.108094	-0.147449	10	15	10
Prdx2	Q61171	9.94953	11.1184	11.3193	12.0672	12.0817	11.7243	11.5306	11.2933	10.8178	11.8338	0.0685331	0.207812	0.0685172	0.0169195	0.032369	0.429033	0.0362112	-0.418153	0.74383	0.0410454	0.18396	11	32	11
Uqcrh	P99028	8.93575	9.82432	10.2279	10.9645	11.6321	10.6707	10.8449	10.0412	9.57743	10.8507	0.0685298	0.207954	0.0684129	0.0444289	0.0631546	0.407292	0.115911	-0.491895	0.934537	0.0195777	-0.234694	5	16	5
Dpy30	Q99LT0	8.26491	7.83605	7.46271	6.71836	6.42459	7.56148	7.51964	7.6851	7.72383	6.40429	0.0686907	0.207984	0.051107	0.085511	0.0141903	0.427675	0.0990815	0.211701	-0.74138	0.182295	0.174124	2	2	2
Pdzd8	B9EJ80	7.29462	6.01569	6.61912	5.80478	5.75489	5.78398	6.37851	6.83289	6.45943	6.42122	0.0686407	0.207985	0.0963101	0.00433458	0.0369649	0.837935	0.00527926	0.0862003	-0.77573	0.257347	-0.122209	2	2	2
Chmp2a	Q9DB34	8.77972	8.66356	7.77939	7.00338	7.23649	7.73335	7.22207	7.43463	8.12722	7.31198	0.0688717	0.20838	0.0650723	0.0509045	0.0623222	0.123479	0.480644	0.812916	-0.270232	0.525097	0.0673808	2	2	2
Syngr3	Q8R191	6.45779	7.26959	8.2738	9.82146	10.3952	8.60992	9.03727	6.81634	6.88387	9.22424	0.0690376	0.208729	0.124043	0.0948538	0.166669	0.798309	0.0869797	-0.245433	2.0297	0.0140069	-0.381048	3	9	3
Kcnip4	Q6PHZ8	6.60437	7.57213	7.28077	7.48704	7.67666	7.74349	6.98299	6.32012	6.96232	7.54148	0.0691637	0.208957	0.0694148	0.0174228	0.0557917	0.331566	0.0188402	0.397279	0.880584	0.0204739	-0.379801	3	3	3
Slc20a2	Q80UP8	6.82018	7.41278	7.33718	8.25077	8.12722	7.43212	7.50144	7.43463	7.38111	8.06286	0.0693791	0.208997	0.0448588	0.0556056	0.00810407	0.258995	0.125077	-0.249014	0.497646	0.0299983	0.177139	2	2	2
Cnpy2	Q9QXT0	9.385	7.6844	8.11738	7.79181	7.80155	7.98071	9.82703	9.09408	8.86016	8.52552	0.0692959	0.209051	0.105267	0.0135354	0.0544729	0.214997	0.00922826	-0.864826	-1.4024	0.351302	-0.0501976	3	4	3
Spry4	Q9WTP2	6.73742	4.59694	4.03291	2.60881	2.16993	3.75489	4	4.08746	4.30012	3.848	0.0693775	0.209145	0.278536	0.287693	0.0373808	0.29679	0.0556976	0.993224	-1.28465	#N/A	#N/A	1	1	1
Chkb	O55229	3.74857	4.76553	5.38543	6.56224	6.91409	5.94953	6.07039	4.30012	3.97395	6.14364	0.0694936	0.209189	0.17837	0.0753819	0.235925	0.863187	0.0754286	-0.148311	1.6938	0.178337	-0.168254	1	1	1
Cct7	P80313	11.7745	12.013	12.0346	11.1457	11.0158	11.4346	10.8907	11.4915	11.8571	11.3868	0.0692914	0.20919	0.0120916	0.0191421	0.0427533	0.146953	0.524349	0.527593	-0.214382	0.232676	-0.0687365	14	21	14
Fcho2	Q3UQN2	9.87912	8.46516	8.6014	8.04166	7.89057	8.56605	9.46699	9.57743	9.08614	8.37156	0.0698017	0.209506	0.0868418	0.0434135	0.0274881	0.451821	0.00874694	-0.394959	-1.21076	0.135338	0.119086	3	3	3
Napb	P28663	13.988	13.5737	13.73	13.5714	13.4642	13.0535	13.8583	13.7089	13.8519	13.5747	0.0697889	0.20962	0.0151994	0.0204587	0.0061201	0.760798	0.055025	-0.0424601	-0.443347	0.00666493	-0.19447	25	94	21
Acot11	A2AVR6	9.20506	8.52395	8.57516	8.92837	9.10957	8.11426	10.1615	9.39853	9.45594	8.95274	0.0697428	0.209634	0.0432615	0.0608131	0.0439313	0.0514388	0.0716996	-0.903936	-0.954594	0.0986217	-0.273953	5	7	5
Dlg2	Q91XM9-4	12.1876	12.3706	12.3217	12.5072	12.4534	12.3415	12.3246	12.1571	12.0659	12.3324	0.0697182	0.209713	0.00770714	0.00680189	0.0107696	0.30152	0.0492716	0.110745	0.251517	0.50121	-0.111264	28	52	26
'Sept7	E9Q1G8	13.8592	14.1093	14.1224	13.8227	13.7743	13.9839	13.7791	14.085	14.0777	13.9464	0.0705658	0.209819	0.0105713	0.00791666	0.0124816	0.726058	0.369356	0.0497065	-0.120277	#N/A	#N/A	42	176	2
D430042O09Rik	Q8C753-4	5.73877	3.45012	3.95286	2.29278	1.67807	3.41954	4	4.1061	4.07424	4.03767	0.0706568	0.209939	0.274572	0.358516	0.0134092	0.668743	0.0353451	0.320467	-1.59665	#N/A	#N/A	1	1	1
'Sept7	O55131	7.5812	8.20994	8.17293	3.72247	3.53605	7.2317	5.99548	7.83289	8.26303	6.65964	0.0705658	0.20997	0.0441666	0.431041	0.163551	0.437535	0.142115	0.62422	-2.53373	#N/A	#N/A	41	167	1
Exoc8	Q6PGF7	9.85985	9.25219	9.32665	8.36763	8.34563	9.05066	8.91319	9.09408	9.72349	8.77215	0.0707193	0.209973	0.0349627	0.046676	0.0460143	0.490658	0.123963	0.235978	-0.65561	0.236169	-0.111806	5	5	5
Ctsd	P18242	11.9779	11.695	11.4049	10.7868	10.765	11.8693	11.0984	11.3001	11.0419	11.2554	0.242334	0.391389	0.0245016	0.0566752	0.0121761	0.0406499	0.987102	0.545823	-0.00641228	0.0891234	0.322417	8	21	8
Slc25a20	Q9Z2Z6	7.17393	7.10224	7.08108	7.94837	8.41701	7.52826	7.79572	6.91409	7.42626	7.70529	0.0704873	0.210039	0.00683511	0.0558219	0.060002	0.369826	0.18113	-0.259606	0.585856	0.711984	-0.0495934	3	3	3
Kcna1	P16388	10.224	9.21868	9.44997	8.89633	8.81057	9.12438	9.93162	9.88402	9.3981	9.15911	0.0700338	0.210051	0.0546689	0.0181346	0.0303193	0.774092	0.0150576	-0.107028	-0.794153	0.541597	-0.0777916	6	10	4
Atraid	Q6PGD0	3.66377	4.80219	5.12102	5.4363	5.70874	5.81506	4.83289	4.98784	4.23455	5.06178	0.0704684	0.210134	0.169148	0.0345566	0.0849069	0.769763	0.0193649	-0.1561	0.968271	#N/A	#N/A	1	1	1
Bcas1	Q80YN3	13.0518	12.9673	12.7953	12.1881	12.2283	12.5962	12.2783	12.8895	12.8867	12.5711	0.0702663	0.210138	0.0101027	0.0182299	0.027754	0.307606	0.223314	0.253283	-0.3473	0.0284444	0.598747	23	51	6
Sorbs2	Q3UTJ2-2	10.8401	11.4174	11.1815	11.5061	11.5191	11.6513	11.3293	11.0837	11.1911	11.4197	0.0704328	0.21018	0.0260389	0.00694969	0.0109949	0.777543	0.0135782	-0.0550146	0.357465	0.0710465	-0.186109	21	36	9
Rasal1	Q9Z268	10.1621	10.2442	10.5963	9.50402	9.62571	9.48905	9.61268	10.3031	10.7633	9.69645	0.0710966	0.210188	0.0223175	0.00785713	0.0566312	0.779331	0.111326	0.107864	-0.686766	0.262336	-0.17057	8	13	8
Atp2b1	G5E829	12.6927	12.942	13.3348	13.7363	13.7497	13.3463	13.3901	13.0533	12.8386	13.4785	0.0710656	0.210246	0.0249218	0.0168354	0.021228	0.694173	0.0678652	-0.104159	0.516779	0.00610227	-0.317979	54	166	31
Ythdf1	A2AWN8	4.00365	5.38888	5.4363	6.7046	6.62644	6.70598	6.11894	5.14568	3.77903	6.30743	0.0710157	0.210249	0.164638	0.00681657	0.234408	0.935034	0.0703872	-0.0716105	1.66445	0.391034	-0.0648667	2	2	2
Cldn12	Q9ET43	4.46746	5.31107	4.94953	3.76553	4.34341	4.54226	4.86526	5.56071	4.97728	3.74416	0.0701622	0.210283	0.08621	0.0956779	0.0727268	0.527765	0.0445545	-0.225062	-0.91735	#N/A	#N/A	1	1	1
Bcas1	F7BNZ5	6.65105	7.61618	7.32283	7.50938	7.99944	7.73944	8.08321	6.98982	6.9472	7.55995	0.0702663	0.21029	0.0687504	0.0316386	0.0877276	0.774985	0.361634	-0.14339	0.409342	0.0284444	0.598747	18	36	1
Sorbs2	D3Z080	7.10957	5.89482	5.97039	6.27053	6.79831	5.87036	6.87529	5.71149	6.74953	6.39575	0.0704328	0.210331	0.107601	0.0737253	0.0990959	0.833995	0.786152	-0.120512	-0.132371	0.0710465	-0.186109	13	22	1
Fam129b	Q8R1F1	7.80025	6.98982	6.85798	5.96116	5.79181	6.6453	6.23266	6.69349	7.02237	6.51728	0.0708955	0.210345	0.0707091	0.0736825	0.0596565	0.203569	0.210842	0.566513	-0.516748	0.420831	0.0833493	1	1	1
Psmb7	P70195	6.3505	7.38802	7.52435	8.62972	8.52435	8.02181	8.26021	7.26021	7.06501	8.12619	0.0703954	0.210372	0.0905799	0.0387106	0.0851662	0.447398	0.105932	-0.44086	0.86348	0.0370751	0.166235	3	5	3
Slc4a4	E9Q8N8	10.448	10.7332	11.0989	11.6599	11.7583	11.224	11.4889	10.9657	10.7424	11.4444	0.0710138	0.210394	0.0303221	0.0246258	0.0346257	0.352182	0.155251	-0.305638	0.481738	0.680018	-0.0483715	18	44	1
Sv2a	Q9JIS5	11.5207	11.5834	11.8675	12.1001	12.2231	11.8381	11.9131	11.6877	11.7698	11.9783	0.0702611	0.210427	0.0158548	0.0163164	0.00967517	0.348779	0.115056	-0.132959	0.26359	0.0243346	-0.308532	18	46	17
Esyt2	Q3TZZ7	7.60437	7.18488	7.22978	6.71973	6.27612	6.8125	6.58045	6.74819	7.05094	6.72247	0.0282063	0.144636	0.0313813	0.043417	0.0351015	0.0461583	0.426413	0.546482	-0.190408	0.0322293	-0.155074	1	1	1
Fnbp1l	E9PUI5	4.31069	5.2817	6.07253	7.81057	7.78594	5.95884	6.31832	5.67525	5.25172	7.17393	0.071308	0.210511	0.169	0.147814	0.0934257	0.42699	0.104725	-0.52679	1.43669	0.909026	-0.0160208	1	1	1
Slc4a4	O88343	7.48301	5.41278	5.67525	1.926	3	3.99095	5.88996	6.17193	5.74953	4.74953	0.0710138	0.210545	0.182081	0.347458	0.0362317	0.721753	0.00823232	0.253207	-2.96482	0.680018	-0.0483715	18	42	1
Camk2d	F7A856	6.45779	5.99774	5.82018	5.8125	5.32553	5.23649	5.71149	5.88264	5.91648	5.36807	0.0715383	0.21059	0.0540176	0.0568078	0.0188267	0.271895	0.116927	0.255033	-0.378698	0.10161	-0.141108	8	18	1
Sort1	Q6PHU5-2	7.53294	7.75956	8.10957	8.49985	8.58271	8.09645	8.11946	7.93723	8.31152	8.39318	0.0714477	0.210623	0.0372412	0.0309949	0.0230426	0.181805	0.217894	-0.322048	0.270265	0.45379	0.0831012	5	6	5
Hibch	Q8QZS1	9.03397	9.84627	9.9472	10.4573	10.2999	10.2011	9.89769	9.3208	9.64764	10.2604	0.0713039	0.21065	0.052103	0.0125182	0.0300661	0.971038	0.0188989	-0.0128957	0.697395	0.474206	0.0648061	7	8	7
Hax1	O35387	7.10957	5.57894	6.21529	4.853	4.96347	5.44294	5.27426	5.59991	5.91648	5.41954	0.0716143	0.210663	0.122028	0.061657	0.0573745	0.217012	0.120227	0.704382	-0.510412	0.4625	-0.0779678	1	1	1
Dmwd	Q08274	7.14262	6.89482	6.97842	6.31651	6.10434	6.71425	6.61471	7.6851	7.41532	6.61618	0.0716669	0.210668	0.0179957	0.0485428	0.0769095	0.518411	0.0795172	-0.233089	-0.860013	0.0168292	-0.236481	1	1	1
Camk2d	E9Q1T1	11.7784	10.9324	10.9318	10.5451	10.4979	10.3996	11.6185	11.381	11.3792	10.717	0.0715383	0.21074	0.0435688	0.00708044	0.012011	0.449583	0.000410843	-0.245356	-0.97871	0.10161	-0.141108	17	44	3
Gnpda1	O88958	9.1179	8.25219	8.1375	7.45697	7.24982	7.74349	7.57213	8.4292	8.29967	7.68089	0.0717955	0.210896	0.0630403	0.0331256	0.0570343	0.380625	0.1112	0.402201	-0.616904	0.0610891	0.116462	2	2	2
Pfkl	P12382	9.52689	9.90719	9.90117	10.3406	10.3731	10.1596	10.272	9.70079	9.90041	10.1144	0.0720652	0.211538	0.0222786	0.0111771	0.0291144	0.439985	0.137792	-0.179332	0.333361	0.475906	-0.0725524	17	34	13
Arhgap1	A2AH25	10.8647	10.217	10.1949	9.96867	9.93723	9.50918	10.3217	10.3253	10.8944	10.0909	0.0721793	0.211572	0.0364942	0.0261794	0.0313525	0.776397	0.042454	-0.0883094	-0.708791	0.285455	0.0503198	6	9	6
Slc8a1	G3X9J1	7.85985	9.31175	9.07895	9.79588	9.84235	9.62114	9.07735	8.72554	8.60214	9.63263	0.0721502	0.211637	0.089117	0.0119593	0.0280155	0.91841	0.003786	-0.0514945	0.951445	0.00502366	-0.257468	12	17	12
Adcy5	P84309-2	9.70563	9.73877	9.7211	8.79636	8.70977	9.2703	8.95681	9.04494	9.48804	9.1249	0.0167477	0.119548	0.00170543	0.033807	0.0310692	0.0274663	0.377008	0.558569	-0.237787	0.0127826	-0.111561	10	13	10
Lypla2	Q9WTL7	8.72724	9.00225	8.87067	9.73268	9.8699	9.30287	9.46699	8.86604	8.38111	9.3262	0.0724623	0.211801	0.0155129	0.0307033	0.0610883	0.912288	0.110546	-0.0379939	0.730433	0.174534	-0.165567	4	7	4
Dab2ip	Q3UHC7	9.61029	9.12877	9.12748	7.84987	7.70113	8.808	8.32823	9.42899	9.32035	8.68755	0.0723627	0.21181	0.0299691	0.0739849	0.067207	0.532405	0.139844	0.26299	-0.906186	#N/A	#N/A	7	9	5
Gh	P06880	5.3505	6.03122	7.42375	7.83226	7.5947	9.73268	7.47411	8.32103	8.83131	8.59768	0.0724165	0.211817	0.168588	0.139726	0.0835103	0.0559239	0.831736	-1.94033	0.177729	#N/A	#N/A	2	3	2
Slc39a7	Q31125	3.76691	3.81573	4.71699	7.08534	7.76155	5.58796	6.68089	3.96371	3.65988	6.72928	0.0727352	0.212448	0.13049	0.163301	0.348861	0.543915	0.151662	-0.668278	2.04346	0.280888	-0.171617	1	1	1
'Sept3	Q9Z1S5	12.6511	12.6573	12.4972	12.9343	12.8155	12.5266	12.4371	12.401	12.488	12.7474	0.0731306	0.213001	0.00719469	0.0164335	0.00351126	0.051346	0.0625251	0.159823	0.316766	#N/A	#N/A	18	51	18
Lgi3	Q8K406	8.91707	8.57478	8.58383	8.22255	8.6435	8.43045	8.71218	9.21989	8.93162	8.44956	0.0731941	0.213036	0.0224417	0.0249611	0.028436	0.229069	0.0519643	-0.26267	-0.5224	0.601784	0.0972989	4	5	4
Cpne1	Q8C166	7.97212	7.54381	7.3505	6.94953	7.08958	7.46761	7.57213	8.07682	7.79377	7.30743	0.0732749	0.213121	0.0417374	0.0373823	0.0323722	0.458969	0.0386652	-0.192098	-0.64533	0.754759	-0.0453432	2	2	2
Gdpd1	Q9CRY7	10.1261	9.15886	9.12748	8.82464	8.85643	8.71562	9.79766	9.76089	11.4893	9.00113	0.0730688	0.213122	0.0599409	0.00839305	0.0954127	0.252528	0.0534324	-0.878481	-1.55039	0.0030718	-0.314911	4	4	4
Plch2	A2AP18-3	9.30857	9.10407	9.06851	8.83289	8.92125	8.83447	9.10145	9.37591	8.97384	8.83826	0.073122	0.213126	0.0141431	0.00570493	0.0224531	0.946661	0.0781943	0.0099837	-0.287531	0.708931	-0.0440756	9	12	9
Rab18	P35293	6.23458	7.62644	7.43713	8.63844	8.53372	7.74349	7.51964	6.76553	7.32373	8.16641	0.073044	0.2132	0.106333	0.0589122	0.054323	0.843196	0.0381274	-0.103585	1.10225	0.0285227	-0.122062	4	6	4
Klc1	Q8CD76	11.8451	11.5762	11.4721	11.1541	11.1141	11.4609	11.1059	11.4583	11.145	11.3868	0.0733685	0.213243	0.0165492	0.0168739	0.0171887	0.0662451	0.968153	0.394732	0.00663953	0.190581	-0.073893	16	21	13
Slc3a2	P10852-2	11.0362	11.1476	11.6329	12.2819	12.3352	11.5428	11.756	11.3179	11.4288	11.9015	0.0734929	0.213455	0.0281455	0.0367446	0.0198052	0.36791	0.127099	-0.22866	0.552416	0.0500093	-0.133094	22	41	22
Cttnbp2	B9EJA2	7.93546	8.95391	9.09935	9.53741	9.55938	9.44336	8.95681	8.60437	8.90839	9.41849	0.0737391	0.213719	0.0732051	0.00647818	0.0216527	0.696624	0.00399065	-0.160286	0.690192	0.837829	-0.0170602	10	14	10
Abcb1a	P21447	8.07682	8.50064	8.6268	9.22062	9.40727	8.58007	8.53294	8.54496	8.18686	8.98584	0.0736885	0.213723	0.0342926	0.047838	0.0241488	0.925866	0.0792563	-0.0201664	0.647732	#N/A	#N/A	6	6	6
Eif3e	P60229	7.26491	7.26959	7.46923	7.94251	7.63735	8.1127	7.23266	7.87406	7.43713	8.0493	0.0736588	0.213786	0.0159024	0.0304967	0.043601	0.420609	0.178238	-0.180036	0.382905	0.339504	-0.060003	2	2	2
Nt5dc3	Q3UHB1	9.18958	8.96232	9.36785	10.4292	10.3495	9.44646	9.96996	9.4508	9.38133	10.038	0.0742756	0.215123	0.0221578	0.0541766	0.0335054	0.123566	0.264447	-0.427447	0.474358	0.0534314	-0.204485	7	9	7
Ankrd63	A2ARS0	4.6341	5.85798	6.21529	5.24413	5.45615	5.45286	6.18785	7.13134	6.48059	7.04439	0.0745793	0.21555	0.148898	0.0225603	0.0731729	0.136313	0.0133928	-1.0308	-1.21555	#N/A	#N/A	1	1	1
Nhsl1	Q8CAF4	7.85985	8.49185	7.97842	6.66391	6.79961	7.2724	6.74281	7.96751	8.13391	7.18388	0.0748513	0.215582	0.0414218	0.0462133	0.099765	0.360058	0.21372	0.495294	-0.702775	#N/A	#N/A	3	3	3
Rpl26	P61255	4.78696	6.67384	7.05637	8.40088	8.28586	7.94544	7.87529	8.30925	6.54226	8.11842	0.0750084	0.215584	0.196839	0.0288442	0.121552	0.186104	0.311658	-1.40321	0.635131	0.0375951	-0.230299	2	3	2
Syngap1	F6SEU4	12.9438	12.8266	12.8911	12.9305	12.9496	12.9884	13.1081	12.9339	13.0891	12.94	0.0748191	0.21564	0.00455428	0.00227812	0.00732663	0.0729374	0.204022	-0.156552	-0.0875644	0.0137663	-0.41677	29	88	28
Set	Q9EQU5	7.89845	8.24174	7.84862	7.7761	7.7866	8.6489	7.31741	7.37851	7.50144	8.07093	0.0790131	0.221247	0.0267675	0.062066	0.0126675	0.0114534	0.0845975	0.597152	0.671411	0.226107	0.122589	2	2	2
Pde4b	B1AWC9	9.39189	9.65051	9.67825	9.88935	9.83999	10.3695	9.56567	9.78251	9.35843	9.9928	0.0749823	0.215659	0.0164969	0.0291539	0.022161	0.977015	0.090124	0.00467922	0.464073	0.83271	-0.0108781	8	10	7
Soga3	Q6NZL0	9.76404	9.90824	10.1543	11.0672	11.2098	10.4265	10.8005	9.70304	9.84784	10.787	0.0745187	0.215676	0.0198485	0.0382747	0.0589326	0.654716	0.135437	-0.174926	0.784051	0.00113607	-0.169591	18	29	18
Pdlim5	Q8CI51	7.9542	6.98185	6.30195	5.96809	5.66959	5.71149	6.16591	7.10434	7.12102	5.78921	0.0747322	0.21569	0.117303	0.0279446	0.0804283	0.648686	0.0368969	0.282246	-1.01403	0.0194154	0.29544	2	2	2
Pcp4l1	Q6W8Q3	7.10957	8.48583	8.51254	9.09355	9.00506	8.86326	8.08321	7.52982	8.10014	8.93958	0.0747895	0.215705	0.0998517	0.0129261	0.0410527	0.805305	0.00553601	0.13159	1.0829	0.189843	-0.197602	2	3	2
Atp1b1	P14094	12.7191	12.3884	12.6879	13.8444	13.9262	13.107	13.6854	12.7814	12.579	13.4836	0.0749705	0.215775	0.0144917	0.0331148	0.0452621	0.306783	0.227248	-0.416782	0.610556	0.0145025	-0.231729	25	97	25
Kif3a	B1AQZ2	6.60437	7.16289	6.62936	7.80607	7.78333	7.10329	7.45533	6.96	7.2384	7.31651	0.074727	0.215826	0.0464047	0.0527941	0.0344002	0.144923	0.271146	-0.419038	0.346315	0.0282209	-0.111787	5	6	5
Rras	P10833	4.103	4.10146	3.43296	5.47249	5.45615	4.56071	5.04439	3.70836	3.75863	5.14568	0.0754777	0.216631	0.0996115	0.101055	0.181579	0.584773	0.134889	-0.291317	0.992657	0.241151	0.0839253	1	1	1
Slc27a4	Q91VE0	8.83036	8.60214	8.74853	9.30583	8.89875	9.02791	9.13699	8.97527	8.87652	9.11582	0.075532	0.216637	0.0132484	0.0229163	0.0146171	0.0561915	0.598092	-0.269252	0.0812365	0.0209161	-0.232935	7	10	7
Vsnl1	P62761	10.9006	11.0038	11.2431	12.9653	12.8349	11.438	12.0796	11.2357	10.9577	12.4105	0.0754308	0.216647	0.0158978	0.0682112	0.0511417	0.346882	0.1714	-0.375143	0.98842	0.000363705	-0.198623	17	39	14
Methig1	Q76I26	7.99039	7.95187	8.36457	8.79474	8.62425	8.09803	8.08321	7.84109	7.75889	8.07093	0.0755889	0.21665	0.0281366	0.0426979	0.0213575	0.272991	0.0573264	0.207877	0.611275	#N/A	#N/A	3	3	3
Arhgef9	B1AXI6	6.65105	7.33628	6.59544	7.83099	7.79442	7.59619	7.84674	6.92955	7.09276	7.59768	0.0757201	0.216725	0.060139	0.0163212	0.0671195	0.310459	0.197161	-0.428759	0.450847	0.78032	0.0401218	2	2	2
2310035C23Rik	E9QM90	11.2126	10.3058	10.1949	9.86465	9.82988	9.62881	10.2452	10.4126	10.8673	10.11	0.0757025	0.216825	0.0528161	0.0130256	0.0306339	0.874238	0.0213535	0.0627623	-0.733901	#N/A	#N/A	11	11	11
Grik5	Q61626	6.85922	6.56682	6.37156	5.24793	5.2891	6.46271	6.2114	7.2724	7.03672	6.0268	0.0759143	0.216831	0.0371924	0.121727	0.0814507	0.530651	0.0836236	-0.240974	-1.1736	#N/A	#N/A	1	1	1
Adss	P46664	10.9746	10.7713	10.3551	9.59638	9.53955	9.66906	9.90794	10.1434	10.2365	10.0589	0.00206664	0.0647065	0.029509	0.00676127	0.0167726	0.0431684	0.00916688	0.604398	-0.494278	0.896738	0.0140172	5	8	5
Atp1a2	Q6PIE5	13.9533	13.902	14.013	14.1289	14.155	14.0567	14.0438	13.8705	13.7231	14.0628	0.0759119	0.216974	0.00398389	0.00360792	0.0115671	0.476444	0.0734863	0.0769807	0.234429	0.056736	-0.187068	84	433	50
Ptk2b	Q9QVP9	10.8549	10.5948	10.5479	10.0753	10.0796	10.5824	10.4935	10.9399	11.0373	10.3048	0.0758875	0.217054	0.0155095	0.0284543	0.0267947	0.459191	0.0717004	-0.157716	-0.577785	#N/A	#N/A	11	15	11
Homer1	Q9Z2Y3	10.6838	11.3221	11.1977	11.6285	11.7258	11.3573	11.2727	11.0466	10.9462	11.5483	0.0764224	0.217981	0.0305738	0.0165068	0.0150796	0.92909	0.0302434	-0.0206418	0.482029	0.0689759	-0.27495	20	33	20
Emc8	O70378	7.53294	6.98185	6.71699	7.78921	7.6893	7.54767	7.41701	7.75622	7.47978	7.69139	0.0765839	0.21799	0.0588162	0.0158129	0.0239008	0.144787	0.377957	-0.473743	0.124387	0.224388	-0.111155	2	5	2
Fxyd6	Q9D164	3.90695	3.36457	4.83794	7.01235	7.82209	4.89239	6.2555	4.68731	4.89656	5.94953	0.0765664	0.21809	0.18461	0.230076	0.161264	0.129754	0.265683	-1.2433	1.29582	0.191178	-0.145301	2	2	2
Mrpl48	E9QPQ8	4.18946	6.07895	6.38543	7.15785	7.25456	7.15076	6.31832	6.43463	5.88509	7.38629	0.0766721	0.218091	0.214236	0.00806752	0.0466146	0.402312	0.0046282	-0.661396	0.975047	0.00690513	-0.256792	1	1	1
Mmab	Q9D273-2	6.50779	6.04658	6.30195	7.33628	7.08321	6.88142	6.23266	6.36807	4.642	6.85175	0.0765172	0.2181	0.0367597	0.032099	0.167	0.398791	0.0764059	0.537864	1.35273	0.69767	-0.0559547	2	2	2
Rab15	Q3TYH2	6.40599	7.96463	8.6851	9.70926	9.51215	9.06313	8.90959	8.20408	7.9472	9.29117	0.0768129	0.218341	0.151584	0.0351233	0.0596532	0.412582	0.0358479	-0.668384	1.07455	0.0120694	-0.387706	7	21	5
Fgf1	P61148	6.45779	6.96463	7.12205	6.72792	7.06286	6.55919	6.51096	5.91409	6.19967	6.58646	0.0768704	0.218354	0.0506865	0.0377933	0.0480861	0.0726893	0.0645753	0.639917	0.575081	0.0293205	0.500981	2	2	2
Gpc1	Q9QZF2	9.78986	9.43024	9.43066	8.88844	8.91439	8.85269	8.94017	9.07307	8.8189	9.17043	0.00214228	0.0636987	0.0217276	0.00348664	0.0142138	0.0124996	0.479309	0.606209	-0.0588764	0.524726	-0.0483206	8	8	8
Tbc1d15	Q9CXF4	4.00583	5.57894	5.65249	4.78136	4.97728	5.0045	6.04658	6.17193	6.03562	5.27798	0.0771285	0.218637	0.183142	0.0247378	0.0124461	0.135405	0.000148566	-1.00563	-1.16366	0.844818	-0.0141765	1	1	1
Nucb1	Q02819	4.6502	7.46189	7.67384	9.578	9.49486	8.85736	8.68054	7.21043	6.45943	9.12102	0.0770291	0.218655	0.255916	0.0423474	0.151647	0.506406	0.0545328	-0.854823	1.85994	0.903702	-0.0109104	7	7	7
Cse1l	Q9ERK4	6.45779	5.91169	6.72792	7.58871	7.62863	6.69349	6.84674	5.97499	5.67807	6.84549	0.0774163	0.218852	0.0653205	0.0723969	0.0985051	0.663688	0.070797	0.1992	1.13701	0.892388	-0.0118323	1	1	1
Gm20503	G3UZK1	8.71631	8.05094	8.30195	7.6865	7.47816	7.95245	7.90989	8.56491	8.50104	7.94544	0.0772741	0.218899	0.0402098	0.0308507	0.0433802	0.91826	0.0680658	0.0311166	-0.619577	#N/A	#N/A	1	3	1
Vps25	A2A4J8	9.21262	8.41024	8.51531	8.21189	8.14364	8.14262	8.59805	8.6893	9.07895	8.25172	0.0773368	0.218927	0.0500532	0.00486185	0.0290614	0.80725	0.0139999	-0.0760467	-0.62272	0.254971	-0.0505133	3	3	3
Vwc2	Q8C8N3	7.00787	7.1918	6.85798	6.10014	5.71699	6.79181	6.80349	6.73064	7.44791	6.80219	0.0775539	0.218941	0.0238201	0.0878194	0.0564442	0.923793	0.111375	0.0252046	-0.791031	0.0116947	-0.410417	1	2	1
Selenbp1	P17563	4.73287	4.98185	4.98641	5.52669	5.57289	5.52982	5.39917	4.20957	4.71777	5.60881	0.0773962	0.218945	0.029607	0.00465721	0.124991	0.742535	0.0900706	0.124871	0.767629	0.0304693	0.575388	1	1	1
Slc38a3	Q9DCP2	3.75052	6.03122	6.69627	8.13289	8.18982	7.3505	7.89603	6.56071	6.4363	7.88325	0.077505	0.218953	0.281275	0.059436	0.1162	0.217675	0.161287	-1.47167	0.926722	0.467374	0.100491	2	2	2
Scp2	P32020	11.7484	11.2333	10.7272	10.3735	10.2517	10.8419	10.1871	10.6663	10.5762	10.4705	0.077695	0.219041	0.0454447	0.0297051	0.0243091	0.0823794	0.959676	0.759753	0.0124991	0.123617	0.193213	7	10	7
Epb41l1	A2AUK5	11.4545	11.4933	11.6333	11.7319	11.895	11.7145	11.8803	11.7695	11.5799	11.7255	0.0776798	0.219147	0.00815824	0.00845086	0.0129342	0.104056	0.740407	-0.216241	0.0372389	0.00634005	-0.161109	27	58	12
Sri	Q6P069	9.39189	9.1533	9.14746	7.79701	8.05799	8.95245	8.37851	8.93693	9.05799	8.50184	0.0778061	0.219204	0.0151086	0.0732808	0.041228	0.121381	0.269593	0.439737	-0.521994	0.0224163	0.223561	3	3	3
Tanc2	A2A690-2	10.3851	9.24698	9.55459	8.79474	8.80896	9.28817	9.53508	10.2789	9.91229	9.22786	0.0781318	0.219673	0.0605151	0.031333	0.0375354	0.677762	0.0246455	-0.17987	-0.944802	0.0323022	-0.541193	9	11	9
Plekha6	Q7TQG1	7.71631	7.78856	7.93369	7.30287	7.07895	7.6893	7.86109	7.59991	7.64962	7.36019	0.0780898	0.219704	0.0141703	0.0419678	0.0180029	0.346117	0.150892	0.109312	-0.346499	0.226499	-0.0999188	4	4	4
Cyc1	Q9D0M3	9.57516	9.99605	10.3813	10.976	10.8501	10.3618	10.44	9.88402	9.85409	10.6039	0.078037	0.219705	0.0403853	0.0302358	0.032805	0.814908	0.0662338	-0.0752027	0.669929	0.000968575	-0.340885	8	25	8
Ablim3	Q69ZX8	7.80025	6.93074	7.58946	6.48704	6.58346	6.36457	6.72792	7.6851	8.18041	7.14364	0.078249	0.219853	0.0609638	0.0169335	0.0980437	0.864531	0.0709974	-0.0909907	-1.05279	0.0646122	-0.21311	2	2	2
Oat	P29758	9.56929	9.98142	10.0178	9.18463	9.26608	9.83873	9.91304	10.0067	10.0633	9.61084	0.0787464	0.2211	0.0252744	0.0378021	0.00759171	0.410048	0.0550604	-0.138184	-0.564535	0.0271653	-0.217198	8	15	8
Prmt1	Q9JIF0	5.55766	6.92125	7.35755	8.3156	8.39703	7.80607	8.04056	7.15785	6.83542	8.1814	0.0788609	0.221121	0.141998	0.0391888	0.0849468	0.323379	0.110233	-0.732461	0.828289	0.0639832	-0.099199	3	4	2
Hprt	P00493	8.29416	9.53664	9.58252	11.0238	10.9168	9.88432	10.2165	9.10093	9.14746	10.4745	0.0788315	0.221188	0.079992	0.0593165	0.0665109	0.56366	0.09509	-0.350524	1.11999	#N/A	#N/A	7	14	7
Ptgds	O09114	8.53294	9.04303	8.604	8.37025	8.33851	8.29094	8.00225	8.40131	7.9472	8.29324	0.0349903	0.154009	0.0316594	0.00479023	0.0305313	0.0466059	0.20982	0.609736	0.216316	0.027023	0.524955	2	2	2
Ankrd44	E9QNQ2	8.40514	7.38802	7.38457	6.65535	6.64241	7.26959	7.40769	7.84109	8.21917	7.1179	0.0790094	0.221387	0.076138	0.0522809	0.0519072	0.826163	0.0365045	-0.0967423	-0.966865	0.481916	-0.084883	1	1	1
Ahcyl2	Q68FL4	8.32283	8.84987	8.85362	7.91109	7.91886	8.54959	8.56377	8.75656	8.98499	8.19377	0.0793236	0.221666	0.0352002	0.0450889	0.0240477	0.686645	0.0581873	-0.0929958	-0.641922	0.639153	0.0436403	14	26	5
Dync1i2	O88487	8.87928	8.77906	8.78953	8.6388	8.87744	8.38111	9.06501	9.26679	8.86016	8.8645	0.0793013	0.221754	0.00624837	0.0287548	0.0224313	0.111019	0.0802984	-0.248027	-0.431536	0.123474	0.25516	7	9	7
Kif3b	Q61771	6.55766	7.69975	8.06878	8.76255	8.73268	8.2854	8.71596	8.39017	7.96232	8.69105	0.0792511	0.221764	0.105862	0.0311018	0.0452328	0.144228	0.42461	-0.91409	0.237393	0.34361	-0.0548291	4	4	4
Nup205	B9EJ54	4.96288	6.82146	7.19967	7.75087	7.93369	8.11426	7.00899	6.91409	7.06501	7.55228	0.0796227	0.222202	0.1892	0.0229039	0.0109052	0.38943	0.00118576	-0.668027	0.936914	0.82461	0.0249267	4	4	4
Ccdc53	Q9CR27	6.55766	6.74551	5.91409	7.38543	7.1467	6.86542	6.80349	5.91409	5.71425	7.09276	0.0795984	0.222284	0.0680684	0.0364939	0.0943788	0.565833	0.0544353	0.26181	0.988578	0.676076	0.0419696	2	2	2
Myadm	O35682	5.3505	4.64386	4.58496	5.0268	5.61765	5.75221	4.72478	4.75069	3.81816	5.3505	0.0797698	0.222462	0.0876583	0.0706028	0.119849	0.336867	0.0524939	0.42856	1.03434	0.186301	0.196014	1	2	1
Dnaja4	Q9JMC3	4.71742	5.31107	6.19967	7.42962	7.26209	5.97269	6.87529	6.08958	6.99209	7.24698	0.079933	0.222617	0.137909	0.115736	0.0737835	0.0734912	0.685148	-1.24293	0.235814	0.035314	-0.180247	1	1	1
Gps1	G3UXW9	9.36457	9.76338	9.65482	9.51057	9.5904	9.15583	9.8197	9.86589	9.80623	9.63807	0.0800875	0.222747	0.0214904	0.0245594	0.00318287	0.12114	0.0378569	-0.23635	-0.411673	0.192761	-0.0603195	7	13	7
Glo1	Q9CPU0	8.71631	9.71373	9.99393	10.7024	10.542	10.0568	9.83605	9.59712	9.53722	10.2657	0.0799262	0.222748	0.0708761	0.032219	0.016372	0.671197	0.0223094	-0.182142	0.776928	0.0435628	0.146641	5	9	5
Ywhah	P68510	12.619	12.8303	12.8728	13.032	12.9088	12.9425	12.8101	12.8025	12.812	12.9979	0.0800559	0.222809	0.0106387	0.00491141	0.000394776	0.685654	0.0143014	-0.0341954	0.152873	0.620922	-0.0386005	26	101	19
Plxnb2	B2RXS4	6.93546	8.12877	8.22207	8.62242	8.77314	8.57099	8.79961	8.57024	8.40386	8.34296	0.0802957	0.222876	0.0924246	0.0121378	0.0231288	0.125937	0.646328	-0.829136	0.0642822	0.168219	0.0986122	6	8	6
Pnpo	Q91XF0	8.37808	8.56377	8.44667	7.11582	7.13443	8.35711	8.04658	8.5947	8.51136	7.8586	0.0804295	0.222948	0.011095	0.0943961	0.0352273	0.683048	0.129059	0.0786275	-0.848424	0.172418	0.239842	2	3	2
Grm2	Q14BI2	7.82018	7.93899	8.19967	9.59264	9.89709	8.7269	9.44832	7.96	7.84361	9.16289	0.0804917	0.222971	0.0243062	0.0645488	0.106302	0.460615	0.188596	-0.43103	0.988234	0.0576038	-0.207456	7	16	5
Spon1	Q8VCC9	7.10957	5.2817	6.15381	5.29646	4.76553	5.23649	6.4363	6.2724	6.06393	5.06178	0.0802912	0.223013	0.147897	0.057019	0.0298239	0.894837	0.00437983	-0.0758509	-1.15805	0.0287389	0.256415	1	1	1
Them6	Q80ZW2	4.29472	4.45943	5.15381	5.59096	5.94953	4.93546	4.77282	4.83148	4.30012	4.853	0.0804081	0.223038	0.098349	0.0936331	0.0628563	0.997177	0.0659133	0.00117584	0.857175	0.14661	-0.171811	1	2	1
Ttc39b	Q8BYY4	6.55766	6.11061	6.64097	6.04439	5.94251	5.12516	6.11894	7.03452	6.80219	6.1639	0.0802484	0.223044	0.0443117	0.0883402	0.0715494	0.538039	0.0769374	-0.215474	-0.947865	0.320191	-0.224521	1	1	1
Serpinb6a	F8WIV2	7.73809	7.51491	7.79442	8.14109	8.09117	7.73742	7.75087	7.63807	7.49025	8.00843	0.0805982	0.223116	0.0192412	0.0275434	0.0171384	0.648359	0.0697114	0.056074	0.363492	#N/A	#N/A	4	5	4
Dhdh	Q9DBB8	3.76992	5.87774	6.07253	6.94486	6.80607	7.05745	6.33807	6.17193	6.14771	6.87652	0.0808801	0.223149	0.243681	0.0181541	0.0166613	0.256144	0.0015969	-0.979171	0.716889	#N/A	#N/A	1	1	1
Dennd4b	Q3U1Y4	6.40599	7.53838	7.41109	5.01346	5.16993	6.75221	6.72792	6.58045	6.88387	6.31651	0.08086	0.223243	0.0871411	0.17039	0.0225426	0.35229	0.125694	0.387743	-1.08554	0.140777	-0.123787	1	2	1
Synrg	V9GX40	4.58572	6.40088	6.31651	7.52748	7.6532	6.73471	7.30743	6.73064	6.6014	7.2937	0.0807074	0.223269	0.177626	0.0681688	0.05464	0.152304	0.30315	-1.11212	0.425307	0.258181	-0.104196	2	2	2
Atg9a	A0A087WP33	4.32009	4.30743	5.21335	4.52356	5.1334	4.61471	6.09592	5.38888	8.43713	4.63807	0.0808185	0.223277	0.112583	0.0691474	0.240257	0.10454	0.11578	-2.02702	-1.88342	0.420455	0.101954	1	1	1
Acsl1	D3Z041	11.1036	9.92258	9.88004	9.91633	9.90162	9.37981	10.9476	10.8102	10.5512	9.99138	0.080779	0.223317	0.0674112	0.0313997	0.0186898	0.325376	0.00799323	-0.467597	-1.03709	0.232216	0.109012	7	12	6
Naa15	G3X8Y3	8.99915	9.03287	9.14542	6.98527	6.8392	8.85829	8.30241	9.44812	9.25668	8.32283	0.0810576	0.22349	0.00845477	0.148914	0.068173	0.881433	0.123379	0.0567474	-1.44148	0.0903832	-0.148231	2	2	2
Rims3	Q80U57	7.43212	7.80284	7.03892	6.61765	6.25172	6.84298	7.07146	7.06286	8.00731	7.04985	0.0812178	0.223633	0.0514525	0.0454136	0.0735464	0.913958	0.0862731	0.0440857	-0.809759	0.0706631	-0.137267	4	4	4
LOC102642938	O88569	11.8389	10.4859	10.5876	10.2318	10.2922	10.3015	11.8247	11.5006	10.9452	10.6043	0.0812733	0.223637	0.0686844	0.00368183	0.0389363	0.420838	0.0111973	-0.452713	-1.14835	#N/A	#N/A	11	16	11
Pitpnc1	Q8K4R4	8.83036	8.45902	8.47857	6.1416	6.02237	8.00169	6.97039	8.26068	8.6872	7.04985	0.0812168	0.223779	0.0243298	0.165124	0.112118	0.309369	0.203081	0.616556	-1.25087	0.225192	0.194174	1	1	1
Inpp5j	P59644	3.80731	4.87774	3.97551	4.8125	5.53294	5.20945	4.77573	3.82414	4.11417	4.07895	0.0814851	0.22407	0.136401	0.0695945	0.115085	0.969311	0.0539052	-0.0178305	0.946946	0.731498	0.0596554	1	1	1
Prkce	P16054	10.4383	10.4822	10.8447	11.4809	11.6169	10.9259	11.266	10.5194	10.6393	11.1735	0.0816707	0.224432	0.0210662	0.0322784	0.0370953	0.453176	0.164316	-0.219875	0.532936	0.0010715	-0.387519	18	32	18
Rundc3a	O08576	3.95802	5.01346	4.45838	5.87036	5.6893	4.76553	5.39917	5.38888	5.20163	5.41954	0.082005	0.224455	0.117936	0.108892	0.0208627	0.051948	0.764075	-0.853272	0.111838	0.0916706	-0.122143	1	1	1
Mapt	A2A5Y6	12.6111	13.0908	13.171	13.2317	13.2864	13.6732	13.0687	13.127	12.9532	13.3229	0.0818047	0.224501	0.0233667	0.0179638	0.00677995	0.639972	0.0787501	-0.0920099	0.347487	0.0214557	1.89174	29	66	2
Gadd45gip1	Q9CR59	4.76005	3.1375	3.75318	5.07468	5.0917	4.73335	4.33315	4.02941	3.84227	4.82782	0.0819318	0.224552	0.210913	0.0407033	0.0608958	0.727493	0.00824392	-0.184702	0.898299	0.420568	-0.109765	1	1	1
Nme1	P15532	7.9542	7.07895	7.64097	7.926	7.72042	7.37417	8.43171	8.33271	8.00731	7.72247	0.0819922	0.224568	0.0586761	0.036344	0.0268899	0.0710657	0.0470522	-0.699202	-0.583712	0.691828	-0.036857	10	23	1
Hgs	Q3UMA3	8.92659	9.41003	9.39789	9.9431	9.9969	9.47411	9.73927	9.44543	9.5218	9.69384	0.0818859	0.224575	0.0298192	0.0293289	0.0159335	0.149445	0.277738	-0.323997	0.23587	0.0193166	-0.0963065	9	9	9
Sms	P97355	8.45779	8.20994	8.43379	9.12386	9.11192	8.67948	8.82528	7.90569	8.27519	8.84894	0.0822794	0.224611	0.0163373	0.0282204	0.0555151	0.914646	0.104877	0.0317893	0.636368	0.880425	0.00807453	3	6	3
Ubxn2b	Q0KL01	6.89845	7.59991	7.3443	6.19967	6.14975	6.08108	6.09592	7.55995	7.57213	6.94251	0.0824982	0.224615	0.0487584	0.00969161	0.119954	0.719347	0.13051	0.204884	-0.932501	0.389464	0.173672	1	1	1
Mapt	P10637-3	3.82082	5.96347	6.66249	7.91528	7.83605	7.71012	7.52826	6.78267	5.60288	7.75556	0.0818047	0.22465	0.270087	0.0132299	0.146252	0.321446	0.103896	-1.15568	1.18255	0.0214557	1.89174	23	59	2
Fis1	Q9CQ92	6.29462	7.1918	7.84423	10.2738	10.0909	8.56834	9.18859	7.33271	5.78398	9.53916	0.0821889	0.224661	0.109423	0.0970857	0.229266	0.778907	0.12051	-0.324874	2.20925	0.035546	-0.111974	5	6	5
Psmd7	P26516	6.17393	6.90448	7.30925	7.76553	7.61618	7.93074	7.69627	7.14466	6.8189	7.55228	0.0824636	0.224668	0.0846687	0.0202481	0.0614276	0.369197	0.112526	-0.424057	0.550874	0.0945829	-0.0951888	3	4	3
Cldn10	Q9Z0S6	4.76097	4.30743	5.67525	7.00562	7.10119	5.49185	5.83289	4.09646	3.70464	6.32553	0.0823632	0.224691	0.141768	0.138197	0.249239	0.655149	0.0762009	0.369885	1.98822	0.000490924	0.65629	2	2	2
Zfp428	H3BLD9	3.72368	5.4363	6.28725	4.97269	4.83794	4.45943	6.2555	6.86542	6.32373	5.01792	0.08226	0.224706	0.253579	0.0559429	0.05156	0.16199	0.00219983	-1.33248	-1.72486	#N/A	#N/A	1	1	1
LOC102642884	P17665	10.5269	10.6979	10.7674	12.1594	11.9507	10.8196	11.1493	10.4208	10.7268	11.6768	0.082152	0.224708	0.0116052	0.0619124	0.0339784	0.672298	0.133223	-0.101583	0.877588	#N/A	#N/A	2	12	2
Hap1	O35668	8.59283	8.01848	8.28077	8.69174	8.78136	9.14797	8.72758	8.61434	8.28725	8.75255	0.0824588	0.224804	0.0346538	0.0272402	0.0267651	0.311151	0.160342	-0.245698	0.330633	#N/A	#N/A	2	2	2
Lrch3	E9QAU9	4.33087	4.41278	4.58496	4.848	4.76553	5.36807	3.8798	3.65545	3.96315	4.60881	0.00210924	0.064098	0.029191	0.0654165	0.0415215	0.00675812	0.00521025	0.610072	1.16107	#N/A	#N/A	1	1	1
Hibadh	Q99L13	11.2088	10.3472	10.5291	10.1927	10.0715	10.3289	10.8269	10.9069	10.6594	10.2433	0.0828279	0.225216	0.0424615	0.0126295	0.0116986	0.725058	0.00450302	-0.102703	-0.600061	0.631284	-0.022338	10	16	10
Tmem132b	F7BAB2	3.86437	5.1416	3.94223	6.54689	6.67101	5.16189	5.35755	3.9033	5.47897	6.0268	0.0835424	0.225232	0.165889	0.136742	0.178448	0.41252	0.15813	-0.59721	1.21332	0.0247611	-0.215689	2	2	2
Map4k3	E9QNE9	4.88177	5.1416	6.07253	7.01011	6.99887	6.04002	6.51096	5.81762	5.39232	6.74953	0.0833819	0.22524	0.116696	0.0833261	0.0955903	0.328168	0.165344	-0.541668	0.776031	0.00451186	-0.269003	2	2	2
Exoc6b	A6H5Z3	6.89845	7.26209	7.43713	7.91707	7.87774	7.58721	7.63952	7.65678	7.10643	7.77873	0.0829492	0.225249	0.038169	0.0231161	0.0418986	0.326862	0.192409	-0.268354	0.326432	0.317637	-0.0675877	4	5	4
Ahi1	E9QP54	6.50779	7.79377	7.92422	8.72724	8.66285	8.36501	8.36851	7.76553	7.61176	8.33851	0.0833311	0.22525	0.105666	0.0225096	0.0505321	0.37464	0.0593256	-0.506675	0.669764	#N/A	#N/A	3	3	3
Npy	P57774	9.01681	8.6453	8.98071	8.86326	8.85112	9.41574	8.08958	8.60437	8.05094	8.95565	0.0307361	0.14875	0.0230682	0.0356655	0.0374589	0.0417291	0.0368157	0.632643	0.795078	0.0246982	0.368603	2	4	2
Insrr	Q9WTL4	4.68437	5.16993	4.67243	7.55228	6.79051	5.50144	6.23266	4.39232	4.9053	6.91886	0.0829044	0.225275	0.0586187	0.156719	0.18346	0.590246	0.151168	-0.33452	1.43798	#N/A	#N/A	1	1	1
Herc1	E9PZP8	7.40514	6.38888	6.87774	5.92125	6.18785	4.96347	6.27612	5.94486	6.74953	5.84046	0.0830684	0.225277	0.0737605	0.113143	0.0639558	0.205021	0.222986	0.567082	-0.63265	0.162832	-0.0589535	3	3	3
Pnkd	Q69ZP3-3	4.77759	3.89943	4.87774	3.05311	2.926	4.33628	4.12185	5.38888	5.78398	3.92801	0.0834647	0.225317	0.119128	0.226882	0.170323	0.381138	0.0694854	-0.579981	-1.65977	0.212228	-0.266122	2	2	2
Pip4k2b	Q80XI4	9.1179	10.0053	10.1454	10.5031	10.5109	10.1358	9.87682	9.34141	9.42878	10.3633	0.0833096	0.225339	0.0571144	0.0206412	0.0300809	0.59761	0.0157083	0.20722	0.834273	0.00175342	-0.217262	9	30	5
Ctu2	Q3U308	3.92144	3.09644	4.58496	2.8679	2.43296	2	4.09592	3.09805	5.34696	3.14601	0.0830402	0.225348	0.192812	0.178314	0.269556	0.709038	0.0663772	-0.312696	-1.74669	#N/A	#N/A	1	1	1
Pcdhgc5	Q91XW9	12.0243	9.75972	10.0539	9.28193	9.44481	8.90238	10.8467	11.067	10.3911	9.78627	0.0831616	0.225382	0.116026	0.030222	0.0320113	0.843319	0.00366912	-0.155652	-1.5586	0.036154	-0.329042	5	6	3
Rasgrf1	P27671	7.40514	7.87283	7.88264	8.41109	8.54844	7.89785	8.22207	8.36151	8.03617	8.27752	0.0836544	0.225387	0.0353484	0.0413861	0.0198886	0.057023	0.736194	-0.486379	0.0792067	0.00448326	-0.34624	2	4	2
Jakmip2	D3YXK0	8.07682	7.2555	7.56605	6.99435	6.84925	7.3147	7.81057	7.41278	8	7.51017	0.0832368	0.225438	0.054332	0.0337681	0.0387162	0.732417	0.0357163	-0.108328	-0.688351	0.210394	-0.0785511	3	3	3
Krt42	Q6IFX2	9.90298	9.13263	9.17093	9.24982	8.71836	8.63336	9.56358	9.43463	9.9453	9.42564	0.0832969	0.225453	0.0461732	0.0376775	0.027525	0.450144	0.033915	-0.245657	-0.780653	#N/A	#N/A	5	8	3
Adcy9	P51830	10.5928	10.634	10.914	10.6657	10.716	10.4418	10.8396	11.1772	10.9093	10.7474	0.0838821	0.225853	0.0163126	0.0137591	0.0162413	0.143511	0.0506771	-0.261762	-0.367556	0.068525	-0.195338	16	26	16
Fscn1	Q61553	11.2521	11.7484	11.7441	11.9755	12.045	12.2366	11.8225	11.6334	11.1591	11.9555	0.0839621	0.225921	0.0246323	0.0111892	0.0296171	0.874588	0.0613363	0.0432295	0.547407	0.90542	0.00979781	30	51	30
Prkcd	P28867	7.6279	6.7252	6.94251	7.94427	7.86171	7.28633	8.29186	8.25456	7.55228	7.71218	0.0840819	0.22595	0.0663718	0.0465631	0.0518671	0.061772	0.350032	-0.934365	-0.335465	0.0469368	-0.332953	2	2	2
Lrpprc	Q6PB66	11.2815	11.0339	11.18	11.0547	11.0631	10.642	11.2199	11.3487	11.2606	11.0975	0.0840475	0.226004	0.0111488	0.0220473	0.00583983	0.242995	0.0686624	-0.111262	-0.356496	0.0015017	-0.39817	27	30	27
Cpe	Q00493	8.17393	8.9257	9.19967	9.82591	9.79572	9.3015	9.35843	8.91767	8.69174	9.55842	0.0842503	0.226255	0.0605829	0.0305405	0.0377187	0.573271	0.0657873	-0.222848	0.65176	0.170846	0.160636	8	11	8
Chgb	P16014	10.2465	9.83368	10.1015	9.61084	9.55708	9.97842	10.0879	10.0819	10.0526	9.63626	0.084324	0.226306	0.0208169	0.0236041	0.00187496	0.916453	0.0541099	-0.013559	-0.358655	0.905796	-0.0119268	10	15	10
Begain	A0A087WQY4	9.34385	9.79718	9.58684	9.83936	9.7807	9.7848	10.1104	9.95812	9.76984	9.73488	0.0844877	0.226598	0.0236903	0.00334108	0.0171499	0.0867971	0.223081	-0.370147	-0.144482	0.00719845	-0.368176	10	15	10
Tpt1	P63028	6.73742	8.41024	8.77446	10.3315	10.6007	9.52845	9.68843	8.21675	7.06501	9.69209	0.0847598	0.227033	0.136232	0.0549377	0.157983	0.740678	0.0906905	-0.349357	1.83013	0.025788	-0.129769	4	8	4
Psmc2	Q8BVQ9	10.8277	10.3818	10.3787	10.5473	10.5834	10.2079	11.1815	10.8393	10.772	10.471	0.0847528	0.227162	0.0245376	0.0198315	0.0200879	0.10957	0.0497568	-0.401501	-0.484739	0.855033	-0.00899384	14	21	14
Lmbrd1	Q8K0B2	7.40514	6.74551	7.18388	5.6893	5.36457	6.6851	5.80219	6.51885	6.8189	6.35226	0.084992	0.227213	0.047208	0.11637	0.0818789	0.110887	0.402147	0.731529	-0.466991	0.581346	-0.0859273	1	1	1
Ptprd	Q64487	12.1432	11.5141	11.4932	11.2909	11.3682	11.4773	11.8698	11.8522	11.8678	11.3725	0.0849889	0.227352	0.0315281	0.00822865	0.000813308	0.530153	0.000875242	-0.146455	-0.484472	0.0156075	-0.0629767	23	38	18
Snrnp40	Q6PE01	4.03799	5.4363	6.25927	6.53138	6.42626	6.5157	5.31832	5.19771	4.20163	6.57137	0.084936	0.227358	0.214126	0.00873609	0.124926	0.670423	0.0111519	0.338634	1.58523	0.339617	0.113966	1	1	1
Zwint	Q9CQU5	7.93546	7.03892	6.87774	8.28771	8.24793	7.67807	7.51017	7.07682	6.50144	7.88631	0.0855733	0.22759	0.0782357	0.0422577	0.0719868	0.593907	0.0416853	0.254566	1.04176	#N/A	#N/A	2	3	2
Map1lc3b	M0QWC2	6.17393	6.78398	6.53605	7.51333	7.26115	6.67666	6.64818	6.49825	6.67807	6.94251	0.0852551	0.227622	0.0472151	0.0600239	0.0145814	0.584816	0.0996438	-0.11018	0.542216	#N/A	#N/A	1	2	1
Cacna1a	P97445	8.4187	8.42249	9.037	9.61692	9.64332	9.00759	9.31786	8.64277	8.77643	9.38759	0.0852058	0.227638	0.0412573	0.0381698	0.0401108	0.381238	0.156323	-0.286298	0.510249	0.0209453	-0.281147	9	12	9
Gria2	P23819-4	11.0576	11.0709	11.2745	12.1822	12.2893	11.328	11.7042	11.0448	11.3241	11.8305	0.0857119	0.227665	0.0109196	0.0441476	0.0291438	0.334143	0.184415	-0.223394	0.575462	0.000907481	-0.455223	31	74	22
Twf2	Q9Z0P5	10.2906	10.2874	10.2287	10.6371	10.5709	10.2113	10.252	9.96953	10.1408	10.161	0.0855631	0.227709	0.0033929	0.0218782	0.0140579	0.154769	0.0864401	0.148115	0.352314	0.000700573	-0.1666	7	12	6
Trappc6b	Q9D289	6.50779	5.89482	6.87774	6.30378	6.30743	5.46271	7.04658	6.83289	6.93192	5.84046	0.0856955	0.227768	0.0772463	0.0807768	0.0154155	0.156725	0.0337934	-0.510344	-0.912491	0.00758144	-0.178517	2	2	2
Ciapin1	Q8WTY4	9.13417	8.37851	8.29508	8.01179	7.92065	8.03562	8.29692	8.36151	8.50621	8.08428	0.0855314	0.227771	0.0537338	0.00759518	0.0127764	0.477644	0.00496194	0.214377	-0.398856	0.192651	-0.0889676	3	3	3
Gm3244	Q9CQC7	8.14211	9.6858	9.62132	10.7036	10.6602	9.97097	9.95347	9.42899	9.47735	10.3616	0.0855013	0.227838	0.095438	0.0393528	0.0301309	0.426084	0.0468184	-0.470195	0.824992	#N/A	#N/A	6	9	6
Anxa2	P07356	8.30834	7.50383	7.19967	8.63771	8.44667	8.56148	8.67243	7.89785	8.42038	8.39703	0.0854665	0.227892	0.0746802	0.0112495	0.0474277	0.17598	0.404869	-0.659605	0.218403	0.0143469	0.65658	5	7	5
Ggct	Q9D7X8	5.45615	5.19771	4.83794	5.87036	5.9472	6.30378	5.99548	6.41278	6.24982	6.40429	0.00479393	0.0780047	0.0601254	0.0382862	0.0338153	0.00819167	0.377628	-1.05543	-0.178916	0.493943	-0.0624669	2	2	2
Phka1	A2AI87	4.46908	5.41278	4.63227	6.23458	6.08746	5.25927	5.51096	4.77839	4.91648	5.68089	0.0861414	0.228073	0.104253	0.0897194	0.0767979	0.564781	0.104074	-0.230567	0.791827	0.239379	0.140848	1	1	1
Rangap1	P46061	7.20457	7.10224	7.31651	7.54458	7.56605	8.41405	7.33807	7.2724	6.71425	7.62717	0.0859313	0.228102	0.0148688	0.0632409	0.0482233	0.656275	0.102846	0.0995358	0.733324	0.0867998	0.0846093	3	3	3
Dctn4	Q8CBY8	9.92184	10.0449	10.1396	10.1353	10.0666	10.1387	10.1673	10.1895	10.2112	10.0764	0.0862163	0.228125	0.010878	0.00402016	0.00215257	0.0748974	0.0468356	-0.153857	-0.0757657	0.151571	-0.0836341	9	13	9
Fxyd1	Q9Z239	4.17571	5.2817	6.33092	8.11582	8.49665	6.59096	8.29186	6.74819	5.78398	7.37764	0.086126	0.228179	0.204784	0.130384	0.182248	0.155117	0.443637	-1.67857	0.793135	0.674498	0.0771266	1	3	1
Cul2	Q9D4H8	4.70015	6.30925	7.01346	8.44336	8.38974	7.30652	7.59768	6.74819	5.91648	7.88874	0.0860893	0.228228	0.19738	0.0797159	0.12446	0.423976	0.101681	-0.746496	1.29242	0.0377772	-0.0996933	3	3	3
Nmral1	Q8K2T1	9.43817	8.63988	8.74853	8.65177	8.47857	8.34917	9.27333	9.11816	8.93162	8.73742	0.0860451	0.228257	0.0484163	0.0178763	0.0187855	0.571337	0.00963794	-0.165512	-0.614536	0.96289	0.00993072	3	3	3
Gars	Q9CZD3	8.39189	9.33002	9.44025	10.1387	10.237	9.54032	9.55919	8.97126	8.82718	9.5988	0.0865831	0.228657	0.0636282	0.0378107	0.0425235	0.878783	0.0523954	-0.065157	0.852774	0.987619	0.000389248	9	11	9
Serpinf1	P97298	11.0974	11.2241	10.1901	7.47249	7.37417	10.0581	8.75856	10.5	11.0247	9.2446	0.0864897	0.228702	0.0520418	0.183338	0.117516	0.38281	0.182855	0.742772	-1.79282	0.753911	-0.0276517	3	3	3
Mtdh	Q80WJ7	7.50859	7.74012	7.77939	8.60066	8.55689	8.51649	8.58082	8.18438	7.27519	8.44543	0.0865463	0.228706	0.0190639	0.00491883	0.0835325	0.441739	0.232378	-0.337433	0.544546	0.116829	0.132801	4	5	4
Ddx1	Q91VR5	8.47046	8.40684	8.46597	8.79572	8.67631	8.85829	8.65213	8.79961	8.34074	8.79344	0.0868087	0.229106	0.00420278	0.0105344	0.0272476	0.335188	0.285088	-0.149734	0.179281	0.620362	0.029057	5	5	5
Bcs1l	Q9CZP5	7.07682	7.33002	7.61839	9.18834	9.30766	7.85674	8.19967	7.47735	6.24982	8.54303	0.0869829	0.229127	0.0369088	0.0916935	0.134872	0.958361	0.115152	0.0327904	1.47529	0.0248997	-0.149654	5	5	5
Slc17a6	Q8BLE7	7.9542	7.03892	7.19967	9.55785	9.66835	8.1236	8.83605	7.01903	7.02237	9.05637	0.0869596	0.229212	0.06606	0.0945236	0.13744	0.749688	0.129789	-0.228222	1.49078	0.907385	-0.0233665	3	7	2
Arhgap23	B1AQY2	9.34385	8.36238	8.71733	8.2854	8.62936	7.9472	9.2465	9.1249	8.89633	8.53138	0.0869169	0.229245	0.056422	0.0411572	0.0195602	0.408053	0.022534	-0.281388	-0.801925	0.0379445	0.193839	5	6	4
Anxa11	P97384	7.6279	8.10224	7.94251	8.56339	8.53605	8.29646	8.43171	7.71218	7.98527	8.26115	0.0872334	0.229641	0.0305857	0.0173483	0.0451601	0.5782	0.135349	-0.15217	0.422245	0.463658	0.0473367	6	9	6
Timm8b	P62077	7.82018	7.62644	7.70667	8.3403	8.09381	8.05039	8.14262	7.51964	7.72383	8.05202	0.0877847	0.22992	0.0126131	0.0191577	0.040741	0.706456	0.147696	-0.0775996	0.366139	0.0241647	-0.170422	2	3	2
Tln1	P26039	11.8935	11.1864	11.1839	10.9922	10.979	11.2047	11.7698	11.7127	11.4567	11.0939	0.0878592	0.22997	0.0358105	0.0114534	0.0143172	0.427244	0.00827065	-0.2251	-0.587718	0.00457874	0.179676	37	57	27
LOC105242480	Q3UHD9	12.1005	11.9656	11.5814	11.2291	11.259	11.6647	11.6526	11.7819	12.1008	11.5089	0.0879156	0.229972	0.0226688	0.021372	0.0194755	0.863926	0.0759311	0.0374068	-0.460845	#N/A	#N/A	21	34	21
Cope	O89079	9.8302	8.01848	7.08958	6.47411	6.57743	6.38543	6.84674	7.49905	7.18686	6.87652	0.0879782	0.22999	0.167671	0.0148313	0.0454545	0.241531	0.0236387	1.1352	-0.698559	0.794188	-0.0179036	3	3	3
Ndufaf3	Q9JKL4	7.71631	6.36282	6.02237	4.49185	4.3505	6.27053	6.37851	6.41278	7.19967	5.18587	0.0877576	0.229995	0.133726	0.212414	0.0697096	0.95262	0.0732137	0.0368426	-1.62603	0.110876	-0.165494	1	3	1
Rpl32	P62911	5.55766	7.48623	7.0045	8.32057	8.46393	7.83162	7.71218	6.3906	6.71425	8.1236	0.0875053	0.230063	0.150196	0.040403	0.0992743	0.733914	0.0455086	-0.256213	1.26637	0.00530693	-0.450031	2	2	2
Map4	E9PZ43	10.4052	10.9682	10.8127	10.4611	10.4627	10.9176	10.582	10.8649	10.7741	10.8116	0.0877337	0.230078	0.0270993	0.0247889	0.0134505	0.953698	0.505763	-0.011581	-0.126531	0.030456	0.534287	15	21	7
LOC102641332	P62827	9.73251	10.1364	10.0466	9.10983	9.06286	9.63281	9.18859	9.22304	9.55995	9.50898	0.0243261	0.133875	0.0212649	0.0341347	0.0220065	0.0190468	0.81182	0.647953	-0.0553587	#N/A	#N/A	6	6	6
Prmt8	Q6PAK3	8.76918	8.43171	8.67948	9.63753	9.80397	8.94251	9.44128	8.69836	8.68264	9.31061	0.0880987	0.230159	0.0202621	0.0482972	0.0484899	0.309344	0.225553	-0.313974	0.520576	0.00254089	-0.42996	5	5	4
Map4	P27546	3.71532	7.03122	7.4814	8.74214	8.5763	8.75889	8.66818	8.23554	7.53216	8.53722	0.0877337	0.230224	0.338504	0.0116117	0.0703915	0.168525	0.178887	-2.06931	0.547151	0.030456	0.534287	13	17	5
Slirp	Q9D8T7	9.20506	9.3626	9.14746	8.11166	7.82146	8.74147	8.25456	9.24508	9.51924	8.78856	0.0876961	0.230272	0.0120554	0.0571848	0.0738704	0.583316	0.17201	0.232081	-0.781432	0.00731044	-0.246947	2	3	2
Pank2	Q3U4S0	3.96887	6.01569	6.37156	8.25267	8.31877	6.63227	7.75822	7.64746	6.14771	7.93369	0.0876872	0.230395	0.237843	0.123496	0.125209	0.130042	0.507948	-1.73242	0.550102	0.684618	-0.0279996	1	2	1
Agpat5	Q9D1E8	8.18933	8.56377	8.29508	7.82146	7.75221	7.90147	7.90268	8.74315	8.75455	8.09487	0.0884817	0.231014	0.0231199	0.00954541	0.0577046	0.718408	0.0877479	-0.117401	-0.641748	0.738982	-0.0352864	1	3	1
Armcx3	Q8BHS6	6.55766	6.32373	6.6851	5.97269	6.05094	6.09381	6.84674	6.11894	6.96232	6.17393	0.0887459	0.231557	0.0281012	0.0101695	0.0688318	0.693561	0.0861185	-0.120506	-0.60352	0.273709	-0.137115	3	3	3
Mcf2l	E9PXE2	9.27961	7.93899	7.89178	6.83162	6.41954	7.75154	7.81057	8.32103	7.72383	7.19869	0.0888448	0.231669	0.0941429	0.0974084	0.0405793	0.442758	0.0944151	0.418319	-0.950907	0.894245	-0.00958305	2	2	2
Cav1	P49817	7.29462	6.89482	7.22978	8.46148	8.43838	8.00843	8.02126	6.89845	5.78398	8.24698	0.0892011	0.232013	0.0300532	0.0307321	0.162093	0.735191	0.101831	0.23851	1.40153	#N/A	#N/A	1	2	1
Slc25a4	P48962	12.5345	12.446	12.8441	13.735	13.8825	12.9994	13.5355	12.6387	12.6205	13.3564	0.0892003	0.232157	0.016577	0.0349403	0.0404506	0.376368	0.210045	-0.323357	0.607409	0.00487736	-0.445667	24	85	14
Eif3g	Q9Z1D1	4.35612	6.09381	6.39746	7.0864	7.0864	6.86171	6.71149	6.63807	6.45943	7.1334	0.0890953	0.232176	0.19613	0.0185021	0.0196335	0.197985	0.0181791	-0.9872	0.408503	0.651794	0.0405648	2	2	2
Triap1	Q9D8Z2	5.23649	5.89482	5.27426	6.22689	6.32553	5.81506	6.04658	5.91409	5.60288	6.04876	0.0891775	0.232244	0.0675985	0.044226	0.0389044	0.198461	0.25981	-0.385992	0.267979	#N/A	#N/A	1	1	1
Atad3a	Q925I1	9.09329	10.044	10.3022	11.0181	10.9614	10.3953	10.4376	9.88798	9.89845	10.6025	0.0894217	0.23244	0.064877	0.0319086	0.0312041	0.558165	0.0562104	-0.261543	0.716893	0.0054473	-0.18294	13	18	13
Gfpt1	P47856	3.85869	5.36107	4.32912	5.45615	5.46597	4.61471	6.11894	5.67525	5.47897	5.3147	0.0894922	0.232477	0.170157	0.0943563	0.0569424	0.0617441	0.163673	-1.24143	-0.578777	0.741812	-0.0414441	1	1	1
Ivd	Q9JHI5	11.0912	11.5484	11.3704	11.3512	11.2021	11.7156	10.8942	11.0376	11.0301	11.5538	0.0897452	0.232696	0.0203281	0.0231279	0.00734633	0.0683462	0.0523605	0.349364	0.435651	0.623048	0.0393727	9	22	9
Arfgef1	G3X9K3	8.96319	8.10224	7.78463	7.50144	7.54458	7.88325	8.48784	8.52474	8.29324	8.01123	0.0901457	0.232712	0.0736166	0.0273585	0.0147451	0.694175	0.00486638	-0.15192	-0.792183	0.10191	-0.148943	3	4	2
Wdr45	Q91VM3	7.26491	6.19967	6.08958	5.0045	4.7866	6.06609	6.58045	5.8505	6.36982	5.93782	0.089712	0.232756	0.0995902	0.129507	0.0599488	0.593041	0.0951245	0.251135	-0.981192	0.772115	-0.0188476	1	1	1
Sgtb	Q8VD33	9.45121	9.42396	9.35931	7.01681	6.83668	8.89966	7.53761	8.84956	9.1375	8.36063	0.0901346	0.232829	0.00501527	0.150654	0.100235	0.140948	0.324553	0.903269	-0.923841	0.000306326	-0.327737	2	2	2
Snx5	Q9D8U8	6.97269	7.46189	8.01792	9.22279	9.21723	8.01681	8.49705	7.48784	7.17393	8.6489	0.0896899	0.232844	0.0698769	0.0787709	0.0895565	0.662557	0.123972	-0.235439	1.09934	0.142064	0.0510283	5	5	5
Car10	P61215	8.5812	8.30652	8.70667	6.9331	6.75355	8.18438	7.50144	8.54998	8.50104	7.80478	0.0901204	0.232938	0.0239888	0.106915	0.0723048	0.391092	0.188826	0.34731	-0.893809	#N/A	#N/A	1	1	1
Pvrl3	Q9JLB9	8.55727	7.43796	7.69558	7.55305	7.50064	7.53993	7.30743	7.03452	7.00675	7.808	0.0901107	0.233059	0.0742307	0.00362129	0.0233497	0.0906794	0.012965	0.780703	0.414977	0.551579	0.162655	1	2	1
Stat1	A0A087WSP5	7.50859	7.19869	7.56605	6.93899	7.25644	7.02348	7.21043	7.53993	7.50144	6.85798	0.0903464	0.233085	0.0266159	0.0232451	0.0242892	0.965151	0.0708272	0.00717684	-0.344296	0.523857	-0.172567	2	2	2
Sncg	Q9Z0F7	7.73809	7.58871	7.88264	8.15836	8.23697	7.83162	7.79572	7.7211	7.91588	8.22304	0.0900948	0.233163	0.0189971	0.026618	0.0125816	0.506384	0.124357	-0.0744145	0.264753	0.143201	-0.123198	6	12	4
Arfip2	Q8K221	10.0384	9.10591	9.16315	8.82845	8.84172	8.83637	9.49466	9.52963	9.27519	9.01653	0.0904368	0.233172	0.0553867	0.000755449	0.0146202	0.993631	0.00169346	0.0026502	-0.597644	0.0606935	-0.161737	5	7	5
Grb2	Q60631	10.1422	9.13263	9.03067	8.59619	8.64818	8.19771	8.81057	9.6616	9.8458	8.87375	0.0900438	0.233177	0.0651232	0.0290596	0.0585053	0.993477	0.0516061	-0.00414838	-0.958633	0.0537368	0.113113	5	9	5
LOC100862468	Q9D0T1	6.50779	6.98982	7.03892	4.98185	4.72792	6.87406	6.45615	7.70321	7.44791	6.50144	0.0900187	0.233258	0.0428748	0.212134	0.0914662	0.439672	0.0972936	-0.356912	-1.67448	#N/A	#N/A	1	1	1
Tex2	Q6ZPJ0	5.55766	6.76421	6.53605	6.21335	6.26866	6.3906	6.95652	7.17193	6.93192	6.57894	0.0905922	0.233427	0.101969	0.014416	0.0188089	0.123944	0.0013986	-0.734151	-0.729254	0.743378	0.0224105	2	2	2
Nav1	Q8CH77	6.73742	5.87774	5.83794	7.03122	7.01569	6.72247	6.59842	6.2724	5.81762	6.62352	0.0908242	0.233879	0.0826221	0.0251259	0.0629532	0.842716	0.0487895	-0.0784469	0.693645	0.235989	-0.106402	2	2	2
Ap2m1	P84091	14.381	13.2622	13.4554	13.2933	13.366	12.909	14.4448	14.1082	13.7876	13.4255	0.0911551	0.234003	0.0436541	0.0186182	0.0232843	0.352677	0.0175213	-0.413953	-0.924039	0.00133072	-0.267458	27	58	27
S100a1	P56565	6.60437	6.19967	6.74819	8.68124	8.92985	7.02348	7.85362	6.29646	6.12102	8.00562	0.0912323	0.234055	0.0436387	0.126208	0.141144	0.698067	0.148171	-0.23962	1.45449	0.00856258	0.394114	3	4	3
Dpysl4	O35098-2	9.82528	10.6799	10.8729	11.2002	11.1041	11.3225	10.7986	10.889	10.5675	11.0902	0.091126	0.234073	0.0533065	0.00976619	0.0154242	0.433145	0.0163268	-0.292353	0.45723	0.0118189	-0.189537	22	50	20
Atp8a1	P70704	11.4959	11.208	11.5494	11.2805	11.4233	10.8416	11.6764	11.6854	11.565	11.2593	0.0910889	0.234123	0.0160803	0.0271085	0.00575914	0.117506	0.0620533	-0.224523	-0.460437	0.962276	0.00486679	19	38	18
Rnf25	Q9QZR0	6.93546	7.21335	7.47492	6.27798	6.39232	7.55919	7.45533	7.82464	8.66853	7.30287	0.0910462	0.234159	0.0374273	0.105144	0.0779021	0.118798	0.0850924	-0.774923	-1.23967	0.463574	0.088743	1	1	1
Rabep1	O35551-6	9.2353	9.28147	9.11764	9.60363	9.64512	9.57365	9.80139	9.38737	9.21602	9.79669	0.0910343	0.234274	0.00917019	0.0037356	0.0317851	0.227845	0.470844	-0.25679	0.139206	0.00096182	-0.121422	9	12	9
2410015M20Rik	Q8R404	8.04275	7.59991	7.11374	8.2484	8.45779	7.88692	7.67243	7.55995	7.54226	7.59021	0.0914435	0.234452	0.0612585	0.0352288	0.00929997	0.983211	0.024199	-0.00607508	0.606158	#N/A	#N/A	3	4	3
Psma6	Q9QUM9	12.8102	11.7055	11.4124	10.8535	10.7764	10.8797	10.8512	11.694	11.7513	11.1865	0.0916607	0.234717	0.061552	0.00495171	0.0440793	0.350919	0.111484	0.543905	-0.59562	0.22434	0.0597773	10	18	10
Pxn	F8VQ28	6.93546	5.31107	5.82018	4.00899	4.1375	4.56071	6.41785	5.78136	10.1805	4.63807	0.0916506	0.234837	0.137961	0.0681541	0.318706	0.378765	0.0801004	-1.43768	-3.22418	3.55783e-05	0.545684	1	1	1
Fam114a2	Q8VE88	8.99915	8.44087	8.30195	7.98014	7.94134	8.21868	8.54187	8.24174	8.56262	8.00282	0.092007	0.234876	0.0430064	0.0186638	0.0212539	0.607389	0.0409583	0.131912	-0.402025	0.412421	-0.0731918	5	5	5
Olfm1	O88998	8.77972	8.69488	8.99379	9.85969	10.0261	9.24579	9.65821	9.05202	8.52199	9.56033	0.091998	0.234999	0.0174592	0.0423239	0.0626318	0.495666	0.193055	-0.254614	0.63312	0.000231373	-0.57371	6	10	6
Cct5	P80316	11.6532	11.3665	11.2822	10.9801	10.9897	11.3551	11.5289	11.4769	11.3482	11.1751	0.0919707	0.235074	0.017008	0.0192423	0.00812401	0.895455	0.0633817	-0.0174201	-0.343052	0.0119709	-0.0836592	15	26	15
Mgea5	Q9EQQ9-3	9.37156	8.97499	9.4028	8.53993	8.56148	9.13545	9.08028	9.19106	9.15735	8.82559	0.0919702	0.235218	0.0257834	0.0386222	0.00621066	0.492186	0.114935	0.106885	-0.397275	0.074692	-0.119776	5	6	5
Iars2	Q8BIJ6	9.74836	9.80187	10.0316	10.0042	10.0406	9.78218	10.0135	10.2183	10.2365	9.92422	0.092214	0.23526	0.0152625	0.0140684	0.0121951	0.0584494	0.118551	-0.295471	-0.213771	0.0108665	-0.297919	10	15	10
Sarnp	Q9D1J3	7.23554	7.04658	7.12928	5.41616	5.55152	6.95768	6.39746	7.14466	7.19967	6.30743	0.0919492	0.23531	0.0132718	0.142861	0.0648142	0.446161	0.16695	0.223202	-0.93881	#N/A	#N/A	1	1	1
Reep1	Q8BGH4	7.67243	6.24222	7.05637	6.23458	6.62498	5.71973	7.07146	7.33271	7.32373	6.51728	0.0923736	0.235521	0.102625	0.073315	0.0204769	0.582943	0.0190087	-0.252296	-1.04954	0.550727	-0.0878315	2	2	2
Vps4b	P46467	9.8302	8.78888	8.76155	8.4818	8.45039	8.74786	9.30492	9.22304	9.6872	8.60696	0.0924592	0.235594	0.0667531	0.0190926	0.0263426	0.50443	0.00786509	-0.278176	-0.845038	0.171231	0.109351	3	4	2
Dpp3	Q99KK7	4.59393	6.34873	7.16892	8.12877	8.23888	7.74752	7.74281	6.84925	6.06393	7.94251	0.0927088	0.235939	0.217893	0.0320769	0.122002	0.399892	0.0854591	-0.84814	1.15306	0.915394	0.00978928	5	6	5
Eif2a	Q8BJW6	4.97838	3.78011	4.74731	4.07039	3.98185	4.09592	4.90683	5.03562	4.71252	4.27245	0.0927755	0.235964	0.141207	0.0147838	0.0332967	0.369151	0.00112432	-0.383062	-0.835604	0.370311	-0.0565221	1	1	1
Apba2	P98084	3.75321	5.46271	5.46271	6.60585	6.69349	6.33092	6.09592	3.65507	3.92881	6.70874	0.0926911	0.23604	0.201717	0.0289109	0.293256	0.7461	0.0637243	0.33294	1.98348	0.0079901	-0.243057	2	3	1
Rbm8a	A0A023T672	6.60437	6.83162	6.39746	6.46923	6.98185	6.48704	6.2114	6.17193	5.0917	6.07039	0.0929525	0.236269	0.0328477	0.0437791	0.109076	0.112484	0.111583	0.786141	0.821032	0.143164	0.133383	2	2	2
Fsd1	Q7TPM6	8.50819	5.46271	6.33092	5.12928	5.09592	5.89239	7.81762	7.7211	6.9472	6.08108	0.0930274	0.236314	0.231841	0.083856	0.0636562	0.484807	0.00498248	-0.728035	-2.12277	0.0175461	-0.151448	1	1	1
Psmb5	O55234	11.0954	10.3927	9.91857	9.84408	9.63063	9.66959	10.2206	10.1748	10.4301	9.87836	0.093342	0.236967	0.056558	0.0117005	0.0132488	0.610173	0.00542275	0.193716	-0.560419	0.489433	0.0317839	9	11	9
Ptpn11	P35235	4.98746	3.56071	4.80219	5.65249	5.74147	5.91409	5.54535	4.88326	4.09592	5.36807	0.0936997	0.237583	0.174332	0.0230545	0.149874	0.558062	0.094908	-0.39139	0.927835	0.319377	0.177096	12	13	1
Wfs1	P56695	7.17393	8.15127	8.49386	9.45389	9.434	8.52239	9.22738	8.41827	8.60214	9.1236	0.0938289	0.237619	0.0862667	0.0582434	0.0484772	0.156735	0.379836	-0.80958	0.387495	0.061695	0.176248	8	11	8
Glg1	Q61543	8.4187	8.81025	8.92896	8.52121	8.54381	8.67384	8.82877	9.53489	9.04357	8.8505	0.0938032	0.2377	0.0306233	0.00960147	0.0396211	0.184066	0.0603798	-0.416441	-0.556127	0.101382	-0.102722	3	3	3
Ptpn11	P35235-2	9.14211	9.26936	9.61839	10.0821	10.0518	9.72588	9.73927	9.23242	9.26913	9.85222	0.0936997	0.237729	0.0263927	0.0198432	0.0300238	0.761657	0.0534908	-0.070323	0.539652	0.319377	0.177096	12	13	1
Supv3l1	Q80YD1	7.91707	8.12516	8.06447	8.31424	8.09276	8.25833	7.5812	7.57969	6.99209	8.12102	0.0073635	0.0903067	0.013317	0.014009	0.0460014	0.0339493	0.0155532	0.65124	0.83745	0.105019	-0.123066	3	3	3
Gsr	P47791	10.9924	10.2805	10.3039	9.91349	9.86202	10.3782	10.6684	10.7266	10.5575	10.1939	0.0949608	0.238007	0.0384247	0.028287	0.00806906	0.62769	0.0249772	-0.125195	-0.59959	0.0821412	0.14312	8	11	8
Hk1	P17710	12.435	12.6325	12.9814	13.738	13.7837	12.8686	13.163	12.5204	12.5631	13.3419	0.0949353	0.238087	0.0218138	0.0382988	0.0281811	0.813694	0.120246	-0.0658893	0.714592	0.000984775	-0.314852	42	102	42
Gcc2	B2RSU7	4.83864	5.87774	6.56071	7.09592	7	6.8505	6.02237	6.0045	4.44913	6.62352	0.0943778	0.238134	0.150573	0.0177142	0.164457	0.730557	0.0472871	0.267033	1.49014	0.0988007	-0.238403	2	2	2
Srek1	Q8BZX4-2	3.74896	5.6837	5.56071	5.12928	5.26679	5.23649	6.56377	6.63807	5.88509	5.14568	0.0943393	0.238182	0.216749	0.0138649	0.0652207	0.111274	0.00907036	-1.36452	-1.15146	0.203302	0.257866	1	1	1
Tubb3	Q9ERD7	13.0954	13.6472	13.606	12.3575	12.3229	13.1504	12.7791	13.2353	13.5504	12.8652	0.0948654	0.238201	0.0228562	0.0371194	0.0294034	0.412201	0.174906	0.261266	-0.577994	0.00548529	-0.201241	35	328	15
Sumo3	G3UZA7	6.45779	6.30925	5.56071	6.00899	6.04002	6.96463	4.76476	5.74685	5.34696	6.50938	0.0949271	0.238211	0.0787032	0.0856761	0.0934241	0.107439	0.0680846	0.823063	1.05169	0.272217	0.0978768	1	1	1
Gatc	Q8CBY0	9.10145	6.67384	7.1918	6.29094	6.36807	6.68089	4.94486	6.47735	5.91648	6.60881	0.0951005	0.238212	0.167008	0.0320327	0.134157	0.0954695	0.223304	1.87613	0.66707	0.988513	0.00118188	1	1	1
Ank1	Q02357-6	10.4801	11.2443	10.9233	10.2633	10.2794	10.4541	10.5228	11.0277	10.9653	10.6241	0.0941886	0.238238	0.0352613	0.0102426	0.0253974	0.879725	0.0409916	0.0439618	-0.506338	0.281563	0.156294	17	21	15
Aplp1	Q03157	4.51848	6.15583	6.18388	7.36282	6.82146	6.824	6.29646	6.43463	5.52042	7	0.095181	0.23827	0.169685	0.0445288	0.0810011	0.495249	0.0524821	-0.464438	0.918924	0.0537588	0.330505	5	5	5
Ppp1r2	Q9DCL8	8.09329	9.10407	8.80478	9.31311	9.22328	9.67772	8.86109	8.91379	8.31741	9.25739	0.094331	0.238307	0.0599043	0.0255902	0.0379603	0.936651	0.0400056	-0.03005	0.707274	0.61827	-0.0646217	6	9	6
Banf1	O54962	9.05961	9.87252	9.4045	7.89724	7.83731	9.22906	8.90629	9.64764	10.2015	9.03315	0.094856	0.238322	0.0431954	0.0945532	0.0677995	0.768431	0.0985021	-0.1396	-1.26394	0.356401	0.189609	4	5	4
Hcn2	O88703	9.1581	8.33673	8.37112	8.40557	8.50104	7.91827	9.1192	8.94105	8.92392	8.31152	0.0945464	0.238414	0.0538868	0.0377731	0.0120226	0.247363	0.0196174	-0.372737	-0.719765	0.349927	-0.0923476	9	17	6
Asna1	O54984	6.40599	7.46189	6.99661	8.5588	8.65392	7.97384	8.32823	6.45615	7.71425	8.20114	0.0943158	0.238414	0.0760891	0.043865	0.127252	0.436033	0.203837	-0.544708	0.895981	0.0123938	-0.104056	4	4	4
Uchl1	Q9R0P9	13.5486	13.4457	13.4392	12.7503	12.7582	13.314	12.6901	13.2179	13.2316	13.1314	0.0948499	0.238452	0.00455178	0.0249743	0.0236646	0.0765603	0.703077	0.431284	-0.105701	0.0164783	-0.0861487	16	65	16
Pacsin2	Q9WVE8	10.6304	10.3706	10.311	10.0485	10.2388	9.88722	10.2627	10.6802	10.2979	10.2439	0.0948061	0.238487	0.0162767	0.0174953	0.0222341	0.893147	0.101688	0.0237224	-0.355448	0.617532	0.0221523	14	14	12
Farp1	F8VPU2	8.32283	7.96463	8.3474	9.07601	9.00562	8.62534	9.10748	8.39575	8.29324	8.69279	0.0947995	0.238615	0.0260913	0.0272337	0.0515746	0.244949	0.357034	-0.387203	0.303504	0.188106	0.107207	7	12	7
Asic1	Q6NXK8	7.73809	8.385	8.79961	8.02237	8.19131	7.31198	8.51491	9.24198	8.78496	8.12877	0.0953954	0.238662	0.0643963	0.0595039	0.0415405	0.223212	0.0427379	-0.53972	-1.0054	0.137962	-0.202701	3	4	3
Sirt3	Q8R104	4.6752	4.15076	5.18587	6.52669	6.46923	4.94953	5.39917	5.19771	5.14568	5.94953	0.0947873	0.23873	0.110814	0.149528	0.0255142	0.13497	0.232372	-0.576911	0.734303	0.285352	-0.0949125	1	1	1
Cyb5b	Q9CQX2	6.04221	7.24888	7.65177	8.42626	7.80864	7.85674	7.75822	7.96751	8.03617	7.99435	0.0954892	0.238752	0.119978	0.0427796	0.0182793	0.12803	0.636491	-0.939686	0.109911	0.0906809	-0.124397	4	7	4
Eml1	Q05BC3	7.87897	7.96867	8.38111	8.62607	8.72656	8.30515	8.30241	8.06985	7.6872	8.58871	0.0957252	0.238764	0.0331589	0.0257354	0.0387342	0.823359	0.0724621	0.056428	0.532773	0.0411419	0.158973	6	7	6
Efr3b	Q6ZQ18	8.75889	8.69732	8.87067	9.28956	9.26327	8.89239	9.22473	9.09751	8.84392	9.04139	0.0947633	0.238815	0.0100144	0.024278	0.0214088	0.0851179	0.613768	-0.279758	0.0930221	0.00161099	-0.224461	9	10	8
Susd2	Q9DBX3	6.82018	7.65821	7.81954	6.42122	6.40429	7.17792	7.27612	7.51964	8.04385	7.1334	0.0956883	0.238816	0.0721827	0.0662657	0.0515317	0.662486	0.0502685	-0.180559	-0.945392	0.765191	-0.0536061	2	2	2
Hsdl2	Q2TPA8	7.55689	8.26585	8.5812	8.65392	8.63771	8.08215	8.73944	9.31198	8.90839	8.54689	0.0956738	0.238924	0.0644906	0.0384886	0.0327343	0.0701855	0.105185	-0.851957	-0.528677	0.0189453	0.140726	3	5	3
Gm20431	E9PY39	5.55766	7.12516	7.53683	7.89118	7.85985	7.80413	7.16591	5.67525	5.03562	7.93369	0.095647	0.239002	0.154947	0.00561509	0.18344	0.421502	0.0400713	0.780951	1.89279	#N/A	#N/A	4	11	2
Lsamp	A0A087WP80	11.6233	11.804	12.0904	12.1327	12.1952	12.2592	11.9943	12.2415	11.9653	12.1734	0.0959461	0.239171	0.0198953	0.00518976	0.0125813	0.23193	0.246897	-0.227784	0.128675	0.228674	-0.0541321	18	53	18
Gria1	P23818	8.04275	7.36282	7.03012	7.04439	6.6865	6.43129	7.47411	7.52982	9.60455	7.13853	0.0962645	0.239675	0.0690167	0.0458258	0.148028	0.395553	0.109786	-0.724265	-1.4821	0.0211141	-0.294728	17	34	1
Dbi	Q4VWZ5	11.0534	12.0425	11.8134	10.4065	10.1007	11.1581	10.0356	10.939	11.08	10.9011	0.0963472	0.239737	0.0444951	0.0515535	0.0530331	0.0982859	0.789022	0.95157	-0.129759	0.0251114	0.712981	4	20	4
Shc3	Q61120	4.15493	5.6837	5.67525	7.01681	6.89603	5.87774	6.02237	4.19377	4.20163	6.15381	0.0964743	0.239764	0.170209	0.0948473	0.219204	0.66876	0.0645505	0.36537	1.79094	0.00430871	-0.228633	1	1	1
Gria1	Q7TNB5	9.90298	9.86357	10.2212	10.4073	10.7113	10.1682	10.7238	10.4264	10.2396	10.2152	0.0962645	0.23982	0.0196189	0.0261027	0.0233403	0.0610426	0.878668	-0.467343	-0.0343462	0.0211141	-0.294728	18	35	1
Gclc	P97494	8.70563	8.53528	8.54264	8.98641	9.03617	9.00562	9.00562	8.65213	8.32328	8.74079	0.0964633	0.239881	0.0112047	0.00278549	0.0394033	0.763892	0.151982	-0.0658266	0.349059	0.438244	0.0817229	5	5	5
Rpl17	Q6ZWZ7	9.72724	9.87483	9.60121	9.99577	9.97025	10.75	9.60214	9.8679	9.5651	10.0034	0.0966577	0.239932	0.0140685	0.04327	0.0170656	0.6744	0.109373	0.0560468	0.560304	#N/A	#N/A	8	11	7
Eif4h	Q9WUK2	9.77446	9.84282	10.1034	10.2232	10.0456	10.3635	9.90102	9.91767	10.0843	10.1541	0.0966422	0.240037	0.0175221	0.0156002	0.0101669	0.628272	0.089586	-0.0607556	0.243098	0.693535	-0.0356728	6	23	6
Ankib1	Q6ZPS6	3.7895	4.30743	3.53605	6.12722	5.96578	4.35755	5.47249	4.08746	4.37169	5.45286	0.0971818	0.240943	0.101394	0.178435	0.157526	0.185285	0.299705	-0.76622	0.839638	0.919689	-0.00782802	1	1	1
Uckl1	Q91YL3	3.52996	3.53983	3.43124	2	2.26303	2	2.46827	3.4016	5.20163	3.07932	0.0971329	0.240967	0.0171543	0.0727425	0.376479	0.824421	0.117951	-0.190156	-1.60282	0.598905	-0.0724325	1	1	1
Sarm1	Q6PDS3-3	8.48341	8.27286	8.31288	8.13237	8.19771	8.41532	8.39318	8.90599	8.60214	8.21335	0.0973044	0.241103	0.0133806	0.0179604	0.029867	0.162561	0.088224	-0.277383	-0.385303	0.415214	-0.0873951	4	4	4
Acsbg1	Q99PU5	11.2278	10.995	11.0306	10.6911	10.7839	10.9856	10.9773	10.9742	10.8334	10.8514	0.0975013	0.241446	0.0113133	0.0139156	0.00751893	0.145557	0.336422	0.156154	-0.108088	0.592051	0.0796317	16	24	16
Mog	Q3UY21	9.34385	10.1809	10.8591	12.2609	12.5689	10.9793	11.8101	10.3031	10.0685	11.7731	0.0981737	0.241951	0.0749443	0.070629	0.0881039	0.440101	0.173548	-0.599278	1.20913	0.437108	0.259979	11	32	11
Dao	P18894	4.97793	3.36457	4.55181	6.15785	6.03562	4.83289	4.99548	4.23339	4.30012	5.96116	0.0981611	0.242064	0.194519	0.129018	0.0935886	0.715551	0.0752386	-0.211563	1.16579	#N/A	#N/A	1	1	1
Aldh1l1	Q8R0Y6	11.4561	11.0079	11.1587	11.1591	11.1862	10.9622	11.7875	11.5323	11.2844	11.088	0.0978155	0.242079	0.0203475	0.0110132	0.0218121	0.170499	0.055443	-0.327149	-0.432231	0.000250066	0.388766	21	32	21
Rab24	P35290	9.14211	8.03067	8.49386	8.2182	8.21965	8.20359	9.16012	8.94866	8.75455	8.20848	0.0981251	0.24212	0.0652538	0.00108142	0.0226532	0.309416	0.00321053	-0.398902	-0.74063	0.0497869	-0.209139	5	6	5
Wdr37	Q8CBE3	10.2164	9.07468	9.43233	9.19131	9.46455	8.35975	10.361	10.1584	9.76321	9.03452	0.0986676	0.242157	0.0609927	0.0638998	0.0301161	0.24333	0.0441959	-0.519711	-1.08898	0.0510883	-0.132941	8	10	3
Rad23a	P54726	4.55078	4.87774	6.52513	7.65464	7.75489	6.40088	6.09592	4.30012	6.30012	6.87652	0.0980409	0.242201	0.198991	0.103776	0.19774	0.792795	0.0913259	-0.247506	1.70474	0.607603	0.0401541	2	2	1
Srm	Q64674	6.78005	7.30378	7.16892	5.96347	5.96116	6.49185	6.18785	7.32103	7.60214	6.63081	0.0979287	0.242214	0.0383865	0.0498026	0.106395	0.923121	0.12674	0.0472453	-0.898176	0.765847	-0.0194474	2	5	2
Usp47	Q8BY87-2	9.58101	7.82209	8.10119	7.6872	7.87958	7.53294	8.88905	8.74315	9.03645	7.97154	0.0981212	0.242255	0.111193	0.0225549	0.0164968	0.520967	0.000820808	-0.388118	-1.18964	0.880829	-0.0138787	5	7	5
Lsm7	Q9CQQ8	4.59034	5.70598	5.56071	6.80478	6.52513	6.86542	6.49185	6.19771	4.63465	6.72247	0.0990069	0.242271	0.114752	0.0269636	0.172863	0.508486	0.177644	-0.489058	0.95704	0.734665	0.0347088	1	1	1
Spcs2	Q9CYN2	8.18933	7.99379	8.82687	8.17742	8.28031	7.27798	8.53294	9.26679	8.89239	8.51373	0.0983669	0.242283	0.0522563	0.0696918	0.0412423	0.163387	0.0615176	-0.560711	-0.985469	0.0133715	-0.251702	3	6	3
Wdr37	H3BK66	8.53294	7.85425	8.05202	7.55842	7.92837	7.10329	8.06501	8.50898	8.27519	7.79181	0.0986676	0.242301	0.0428474	0.0548834	0.0268126	0.59785	0.0498175	-0.13666	-0.753037	0.0510883	-0.132941	7	11	2
Osbpl6	F8WIZ7	4.59912	6.38888	4.94953	6.57743	6.37504	6.15583	6.58045	6.32012	6.24982	6.47735	0.0989771	0.242341	0.178538	0.0331042	0.0272853	0.126755	0.933458	-1.07096	-0.0140322	0.0108155	-0.262855	2	5	2
Nop58	Q6DFW4	6.93546	5.04876	6.38543	7.78005	7.68229	7.20555	7.18884	6.65678	6.06393	7.61985	0.098039	0.242342	0.158462	0.0406803	0.0847922	0.472355	0.0679444	-0.513301	0.919445	0.8296	-0.0111015	2	2	2
Sgpp1	Q9JI99	6.17393	6.06393	6.49985	7.23649	7.28725	6.9472	7.14262	5.97499	5.64097	7.18388	0.0984496	0.242342	0.0362948	0.025631	0.126094	0.988987	0.125166	-0.00695552	0.904123	0.422044	-0.120567	1	1	1
Rheb	Q921J2	8.12619	9.36085	9.35931	9.82018	9.74399	9.77561	9.04029	9.14848	9.06501	9.68247	0.098627	0.242346	0.0796072	0.00391374	0.00624013	0.758548	6.11088e-05	-0.135811	0.695335	0.000536744	-0.150855	6	8	6
Tmco1	A0A0A6YVS2	4.15458	4.55459	3.70261	5.01346	5.05311	4.86295	4.83289	4.30012	5.47897	4.63807	0.099223	0.242369	0.103028	0.0201595	0.121201	0.156001	0.774754	-0.733402	0.105845	0.202977	0.207523	1	1	1
Slc44a1	A2AMH4	9.22786	9.01876	9.18438	10.0441	10.1038	9.07788	9.37352	8.51964	8.45861	9.58946	0.0991695	0.242382	0.0120669	0.0591117	0.0582332	0.299587	0.0975086	0.359742	0.958017	0.203177	0.373609	5	8	5
Cacna1e	A0A087WS83	9.56929	9.0983	9.34917	9.75606	10.0417	9.5343	9.53955	9.50661	9.62626	9.65069	0.0989367	0.242386	0.0252345	0.0260139	0.00646682	0.19521	0.219381	-0.218552	0.21987	0.156061	-0.161243	16	24	16
Kcnb1	Q03717	7.23554	7.00675	6.27426	5.66676	5.47249	6.53138	6.37851	6.51885	6.78529	6.01569	0.0985868	0.242391	0.0734261	0.0957019	0.0314928	0.425359	0.125115	0.277965	-0.670675	0.0269452	-0.241596	1	1	1
Fbxl16	A2RT62	9.47046	8.20261	8.64097	7.9472	8.1809	7.9629	9.2891	8.74315	8.62607	8.28401	0.0989056	0.242454	0.0734093	0.0162676	0.0398233	0.800132	0.0171113	-0.114762	-0.855775	0.0233745	-0.309268	4	4	4
Trim28	Q62318	8.61618	8.55497	8.26632	7.02901	7.07682	8.3906	8.15431	8.6756	8.16088	7.7286	0.0991421	0.242458	0.0220361	0.103041	0.0359041	0.505146	0.157181	0.148892	-0.831457	0.264955	0.0640173	3	4	3
Slc7a5	Q9Z127	3.75304	5.33628	6.59544	7.91827	7.88935	6.97154	7.03452	4.30012	4.20163	7.40769	0.0985753	0.242507	0.272419	0.0709119	0.310478	0.970076	0.0692346	0.0494968	2.41429	0.00834696	-0.245031	2	4	2
Dsp	E9Q557	4.8112	5.57894	5.02237	4.74416	4.55459	4.76553	4.94486	5.63807	5.52042	4.99548	0.0988918	0.242564	0.0771983	0.0247675	0.0691084	0.503392	0.0388318	-0.230282	-0.67969	0.478501	0.273115	1	1	1
Ctnna1	P26231	11.1442	10.3793	10.1025	9.69296	9.55036	10.1743	10.2733	10.5874	10.5461	10.0386	0.0999008	0.243449	0.0511842	0.0333408	0.0163022	0.83406	0.03573	0.0730427	-0.663076	0.0484798	0.223116	18	30	12
Csnk1d	Q9DC28	4.58311	6.12516	6.37156	5.7866	5.66959	6.42626	6.84674	7.03452	6.93192	5.7761	0.0998818	0.243547	0.170252	0.0683315	0.0135527	0.0912847	0.0155043	-1.24445	-0.976911	0.0358284	0.304018	2	2	2
Cryzl1	Q921W4	4.39533	4.30098	4.67243	6.51254	6.67243	4.71699	5.47249	4.15466	4.00559	5.97039	0.099873	0.243669	0.0433262	0.181952	0.17766	0.863243	0.14259	-0.0880018	1.42308	0.0302312	0.0939905	1	1	1
Lrrc57	Q8JZX5	9.48321	10.7965	10.6424	11.1916	11.0449	11.1957	10.5472	10.4126	10.1307	11.0173	0.0998534	0.243765	0.0696493	0.00770481	0.0205082	0.903002	0.00413375	-0.0561008	0.780573	0.000131603	-0.30334	5	11	5
Vapb	Q8BH80	10.7002	11.1387	11.0743	11.3593	11.2159	11.4773	11.0135	11.2325	10.8683	11.2963	0.100095	0.24378	0.0215832	0.0115308	0.0166124	0.717895	0.0740274	-0.0670602	0.312701	0.0193521	-0.123081	12	20	11
H1f0	P10922	10.4415	11.1165	10.5078	10.9058	10.8582	10.8364	10.3635	10.3046	10.505	10.9235	0.100163	0.243801	0.0348073	0.00326526	0.00991426	0.252769	0.00163841	0.297562	0.475756	0.499838	0.225025	6	16	6
Ftl1	P29391	8.65033	7.88631	7.98299	6.92006	7.3336	7.84298	7.82528	7.76553	8.22545	7.64169	0.100243	0.243851	0.0509003	0.0627639	0.0315006	0.449874	0.13191	0.234458	-0.573208	#N/A	#N/A	3	4	3
Ap1b1	O35643	11.4301	10.9851	11.1592	11.1828	11.3091	10.7922	11.7412	11.5538	11.3792	11.0978	0.100444	0.24391	0.0200386	0.0242873	0.0156656	0.0923292	0.0687901	-0.366625	-0.463356	0.00269343	-0.186527	38	66	20
Gnal	Q66L47	7.04221	7.76487	7.73335	8.44874	8.44004	7.87529	8.08958	7.62863	7.46923	8.30925	0.100369	0.244015	0.0543605	0.0398074	0.041681	0.512405	0.119065	-0.215671	0.525539	0.00731765	-0.519996	5	12	3
Plcl1	Q3USB7	10.4895	10.1241	10.2764	9.78398	9.60936	9.97499	9.77545	10.294	10.3996	9.85066	0.100429	0.244018	0.0178269	0.0186807	0.0328936	0.55843	0.170508	0.140312	-0.366919	0.847445	0.0292075	7	8	7
Epn1	Q80VP1-2	10.5573	10.0885	10.1957	10.2917	10.249	9.94163	10.6095	10.4895	10.5322	10.2043	0.101228	0.244806	0.0238902	0.0187973	0.00576972	0.145903	0.0296798	-0.26324	-0.38296	0.0387002	-0.190265	5	9	5
Pithd1	Q8BWR2-2	4.03484	6.38888	6.49985	7.55536	7.27426	7.38284	6.64818	6.86542	6.30012	7.44543	0.101171	0.244813	0.2468	0.0191452	0.0431763	0.30547	0.0121677	-0.963388	0.799577	0.274576	0.354749	1	1	1
Eef1g	Q9D8N0	8.73775	8.83131	8.67419	9.037	9.03645	8.84298	8.67631	8.7211	8.93958	8.82241	0.10089	0.24485	0.00903468	0.0124673	0.0160452	0.754417	0.136422	-0.0312448	0.193146	0.014301	-0.154661	4	6	4
Srp9	P49962	4.80127	5.82273	5.82018	6.08958	6.50303	5.53916	7.11894	6.63807	6.09381	5.45286	0.101162	0.244935	0.107455	0.0800069	0.0775117	0.065475	0.231897	-1.13555	-0.573019	0.0224244	0.18542	1	1	1
Frg1	P97376	4.94983	5.07895	4.98641	3.45943	4	4.20163	4.04622	4.29023	5.60288	4.27798	0.101101	0.245073	0.0132966	0.0987344	0.180189	0.500616	0.22643	0.358618	-0.759425	#N/A	#N/A	1	1	1
Tsc1	Q9EP53	6.65105	7.36282	8.06016	8.30697	8.42962	8.1298	7.92303	7.88996	7.52199	7.87406	0.101161	0.245076	0.0957547	0.0181852	0.0286189	0.38027	0.0302498	-0.420319	0.510468	0.0132288	-0.177051	4	5	4
Eny2	Q9JIX0	3.99728	6.38888	6.59544	7.42962	7.23458	8.02514	5.1416	6.32012	6.39232	7.29829	0.101097	0.245209	0.255121	0.0544539	0.117989	0.769442	0.0265521	-0.290813	1.61177	0.803266	-0.0258395	1	1	1
Phf24	Q80TL4	11.6405	11.5855	11.5261	11.3109	11.1644	11.3998	11.3452	11.8725	11.9681	11.458	0.10146	0.245224	0.00493959	0.0105252	0.0286002	0.502517	0.100596	-0.144613	-0.43693	#N/A	#N/A	15	26	15
Aldoa	A6ZI44	14.89	14.8673	14.9536	13.9066	13.796	14.874	14.5751	14.9787	14.9583	14.4629	0.101593	0.245403	0.00300127	0.0417848	0.0153212	0.646489	0.153302	0.066227	-0.645171	0.108337	-0.0658328	49	278	39
Cd82	P40237	6.89845	7.71493	8.56643	9.17118	9.57573	8.54959	9.22473	8.29094	8.25692	8.87067	0.101751	0.245642	0.107946	0.0568072	0.0639291	0.208251	0.308179	-0.864255	0.507972	0.555487	0.16395	2	5	2
Cdk16	Q04735	6.55766	5.85798	6.72792	7.32283	7.19377	6.96116	6.29646	6.91409	5.78398	7.23266	0.101819	0.245661	0.0722494	0.0256017	0.0893733	0.911842	0.0735278	0.0496776	0.827746	0.101096	-0.221869	2	2	1
Denr	Q9CQJ6	3.93768	3.56071	6.02237	6.81378	7.18488	5.87774	6.87529	5.29646	5.34696	6.63807	0.101958	0.245854	0.294188	0.101669	0.153661	0.222826	0.291799	-1.33265	0.785899	0.421663	-0.0623276	2	2	2
Chmp5	Q9D7S9	8.49586	8.11738	8.47533	8.4733	8.60103	8.89966	8.62315	8.76089	8.87221	8.6893	0.102352	0.246658	0.0254498	0.025273	0.0142554	0.0522999	0.552899	-0.389228	-0.0940875	0.582636	0.0605819	4	5	4
Arpc5	Q9CPW4	11.0427	10.0816	9.94031	9.51057	9.44419	9.97842	10.197	10.5297	10.4879	9.92348	0.102482	0.246685	0.0579282	0.0301914	0.0174208	0.896744	0.0184536	-0.0500064	-0.760486	0.015674	0.228359	7	19	7
Hnrnph1	Q8C2Q7	9.00787	8.07468	8.14568	7.40429	7.30378	8.12516	8.13083	8.33271	8.55766	8.08693	0.102444	0.246738	0.0617757	0.058866	0.0256004	0.841878	0.0636268	0.0690105	-0.729322	0.548925	0.0364345	4	6	1
Fam213b	Q9DB60	7.07682	8.85674	8.6632	9.7766	9.64332	9.08268	8.90959	8.15178	8.36982	9.42143	0.102616	0.246864	0.11911	0.0387583	0.0460212	0.670654	0.0297802	-0.278144	1.0238	0.0219527	-0.14944	3	5	3
Dars	Q922B2	8.2503	8.96029	9.1533	9.92184	9.93767	9.19771	9.62735	8.99379	9.02181	9.57913	0.10273	0.246994	0.0541111	0.0436437	0.0388496	0.282516	0.214474	-0.426354	0.471422	0.0221733	0.0705716	8	10	8
Scamp1	Q8K021	11.0319	10.9725	11.2641	11.5353	11.4522	11.2185	11.4448	11.3444	11.1731	11.3416	0.103	0.247212	0.013896	0.0144066	0.0121327	0.124331	0.546853	-0.231249	0.0812647	0.0269341	-0.25381	8	30	8
Fbxl20	Q9CZV8-3	3.80682	5.10852	4.87774	6.56377	6.63662	5.72792	6.45615	6.19771	4.40401	6.0917	0.102993	0.247339	0.151069	0.0800269	0.196571	0.225306	0.428309	-1.08826	0.623482	0.378046	-0.0681242	2	2	2
Os9	Q8K2C7	7.82018	9.03094	8.05582	7.7866	7.45533	7.96116	7.08321	7.73877	7.27519	7.76885	0.103662	0.247366	0.0773177	0.0332193	0.0457557	0.0888665	0.206376	0.936591	0.368636	0.334515	-0.0819306	1	1	1
Syt12	Q920N7	9.60455	9.75238	9.87529	9.91094	9.84361	9.97097	9.83067	10.0732	10.1657	9.84439	0.103846	0.247374	0.0139119	0.00643041	0.0172606	0.0927046	0.341975	-0.279105	-0.114674	9.56099e-05	-0.67652	9	13	9
Rnf214	Q8BFU3	7.60437	6.78398	6.72792	5.2211	5.29278	6.74819	6.87529	6.17193	6.45943	5.54844	0.103919	0.247406	0.0697048	0.149759	0.0543856	0.199204	0.236531	0.53654	-0.74819	0.0865172	-0.0602576	3	3	3
Spr	Q91XH5	9.81025	10.0449	9.88234	9.60918	9.53896	9.83052	9.8051	9.87191	10.0808	9.73488	0.103803	0.247416	0.012128	0.0157526	0.0145004	0.953162	0.0981526	-0.00676452	-0.259721	0.113835	0.124055	7	11	7
Arhgap5	E9PYT0	6.55766	5.93074	6.12102	6.64818	6.84298	7.66959	6.37851	6.56071	5.60288	6.92481	0.103162	0.247457	0.0518166	0.0768828	0.0822934	0.95161	0.111773	0.0224323	0.87288	0.388761	-0.025911	1	1	1
Pdpk1	Q9Z2A0	6.40599	7.13237	6.6851	7.23936	7.41701	7.11894	7.33807	7.04876	6.99209	7.34252	0.102984	0.247461	0.0543556	0.0206583	0.0260398	0.17966	0.39175	-0.385151	0.132131	0.573175	-0.0381791	3	5	3
Mink1	Q9JM52-3	10.2465	10.5028	10.4815	10.7574	10.9767	10.5182	10.6274	10.4882	10.5334	10.5507	0.103657	0.247495	0.0136628	0.0213329	0.00672662	0.203396	0.220474	-0.139396	0.201079	0.536874	-0.0431999	19	23	13
Plxnd1	Q3UH93	6.55766	6.52042	5.87774	6.88142	6.63807	6.86171	6.18785	6.08958	6.54226	6.56377	0.103784	0.247513	0.0604963	0.0198956	0.0379565	0.86993	0.0301389	0.0453779	0.520504	0.371238	-0.0633622	3	3	3
Sec23a	Q01405	6.69488	6.90448	6.65249	5.60585	5.77083	5.98641	4.70994	5.47897	6.64097	6.05961	0.10344	0.24755	0.0199875	0.0329735	0.173291	0.114411	0.771521	1.14066	0.177736	0.0740133	-0.143717	2	2	2
Manf	Q3TMX5	7.20457	7.46189	6.96924	7.7252	7.40259	7.65893	7.53761	7.54998	7.34696	7.49825	0.103631	0.247577	0.0341664	0.0224317	0.0152191	0.164499	0.377211	-0.266279	0.117389	0.92352	0.00677357	3	4	3
Stx17	Q9D0I4	7.97212	6.49825	6.87774	5.38543	4.848	7.15076	7.80349	7.77413	7.06501	6.6014	0.103295	0.247631	0.107544	0.207898	0.0554009	0.43974	0.0759276	-0.431504	-1.75281	0.039098	-0.213313	1	1	1
Trp53i11	Q4QQM4	4.23806	4.30743	5.24413	6.88142	7.15684	4.73335	4.99548	4.95903	4.58389	6.54844	0.10343	0.247668	0.122244	0.212053	0.0470153	0.515236	0.143642	-0.249597	1.41107	#N/A	#N/A	1	1	1
Map2k1	P31938	10.4052	9.98456	10.1136	10.7991	10.6452	10.4341	10.6723	10.1895	10.367	10.5353	0.103616	0.247682	0.0211959	0.0172453	0.0234635	0.267949	0.286634	-0.241783	0.216555	0.71478	-0.0101936	10	21	7
Wdr47	Q8CGF6	11.1159	9.69975	9.16315	8.68475	8.6319	8.46475	8.77742	9.67331	9.69645	8.55842	0.103394	0.247726	0.100956	0.0133634	0.0558545	0.404925	0.063576	0.610536	-0.788591	0.159308	-0.231943	8	11	8
Gcdh	A0A0A0MQ68	11.0319	9.86465	8.73573	6.17592	5.75756	9.22304	7.83983	9.01235	8.89633	8.28401	0.103597	0.247781	0.116239	0.268233	0.0752745	0.163968	0.255396	1.29459	-1.53066	0.535416	-0.0617142	3	3	3
Tubb4a	Q9D6F9	12.8296	13.2807	13.0801	12.3928	12.35	12.8493	12.6658	12.9714	13.2539	12.6737	0.104412	0.248152	0.0173005	0.0220842	0.0226869	0.665428	0.136868	0.0998027	-0.432971	0.368155	-0.216609	42	428	10
Cst3	P21460	8.07682	8.96665	9.04139	9.45389	9.42164	9.296	9.1192	8.36763	8.35843	9.07895	0.104366	0.248185	0.0617166	0.00888367	0.0506783	0.851274	0.0391035	0.0798618	0.775422	0.260421	0.290333	5	6	5
Isyna1	Q9JHU9	7.43212	7.85425	7.45615	8.18785	8.1918	7.91049	7.55459	5.29646	7.03672	7.69488	0.10463	0.248242	0.0312737	0.0199196	0.17844	0.243657	0.100324	0.951583	1.46746	0.000872334	0.432387	3	5	3
Ak5	Q920P5	9.90298	10.63	10.3679	9.27076	9.32418	10.0819	9.45533	9.5651	9.80832	9.81442	0.0745633	0.215654	0.0357455	0.04746	0.0187991	0.043374	0.866179	0.690691	-0.0506414	0.124574	-0.126327	6	9	6
Gmfb	Q9CQI3	7.87897	7.64818	7.45615	8.82146	8.51215	8.08215	8.49225	7.84109	7.45861	8.45779	0.104616	0.248351	0.027634	0.0438261	0.0658973	0.454209	0.217456	-0.269554	0.541265	0.198574	0.095335	4	4	4
Arl3	Q9WUL7	10.3263	8.92807	9.02431	8.84141	8.72212	8.37199	9.95507	9.72996	9.33226	9.04275	0.10461	0.248478	0.0828517	0.0282219	0.0326045	0.639281	0.0111401	-0.246197	-1.02725	0.0189874	0.163041	5	6	5
Ermn	Q5EBJ4	10.8001	10.1298	9.70788	8.64277	8.67313	9.74147	9.11035	10.1249	9.71905	9.43713	0.105083	0.249173	0.0539328	0.0693805	0.0529083	0.265302	0.246597	0.561157	-0.632308	0.144599	0.451258	6	10	6
Nras	P08556	7.20457	7.52121	7.37764	7.8157	7.7502	8.1205	7.83983	7.14466	6.97728	7.67737	0.105301	0.249547	0.0215189	0.0250287	0.0624812	0.874044	0.116331	0.0472172	0.574878	0.489928	-0.0698815	8	12	3
Marcks	P26645	10.4959	10.4666	11.067	11.8565	12.0847	10.9439	11.6703	11.2789	10.9073	11.5958	0.105482	0.249832	0.0317048	0.0519116	0.0338118	0.107464	0.452411	-0.609041	0.342864	0.130433	0.126108	14	39	14
Raf1	Q99N57-2	4.06784	5.70598	6.30195	5.853	5.81762	5.82273	6.58045	6.69349	7.05094	6.05961	0.105676	0.250149	0.215889	0.00327903	0.0362508	0.106703	0.00267559	-1.41637	-0.94384	0.66952	0.0433151	3	3	1
Clic4	Q9QYB1	10.5573	9.84518	9.81586	9.69384	9.58665	9.74517	10.4077	10.1384	10.1	9.90704	0.105777	0.250244	0.0416813	0.00835971	0.0164128	0.613892	0.00735528	-0.142595	-0.540147	0.1169	0.432943	9	15	9
Ubqln1	Q8R317	7.37851	7.96867	7.78986	9.88539	9.7497	8.3505	9.33069	7.46679	7.60214	9.19623	0.105891	0.250371	0.039238	0.0910877	0.12778	0.537571	0.197872	-0.420862	1.19532	0.701827	0.0272534	4	7	2
Pfdn4	Q3UWL8	6.82018	8.16641	7.40429	8.20799	8.15532	8.21286	7.5812	7.03452	7.50144	8.07895	0.106004	0.250495	0.0904488	0.00389474	0.0400554	0.840668	0.00877678	0.0912399	0.819671	0.923543	-0.0123616	4	5	4
Tsfm	Q9CZR8	9.9857	8.21675	7.24413	5.27426	5.10434	7.79442	7.41701	8.52982	8.25692	7.15381	0.106164	0.250586	0.163864	0.248687	0.0718874	0.658624	0.0972219	0.414275	-2.01024	0.0120789	-0.300565	2	2	2
Rbm3	O89086	4.10333	4.72247	4.80219	3.72247	4.00899	3.848	5.31832	6.17193	4.12701	4.1085	0.106151	0.250697	0.0842144	0.0372107	0.1973	0.353835	0.0878539	-0.663088	-1.34593	0.907824	-0.0336034	1	1	1
Vps16	G3X8X7	7.75889	7.29002	7.60733	8.84925	8.98442	7.87713	8.22207	6.49825	7.31107	8.38457	0.106702	0.251711	0.0316825	0.0704839	0.117429	0.70749	0.11381	0.208283	1.22647	0.25723	-0.0683996	3	3	3
Prkar1b	P12849	6.50779	7.15482	7.57818	8.08587	8.08268	7.51412	7.63952	7.69418	7.27519	7.71562	0.106832	0.251876	0.0761377	0.0416991	0.0302231	0.248437	0.196376	-0.456034	0.357925	0.122929	-0.151397	9	10	7
Psmb6	Q60692	9.47695	8.75989	8.96521	8.14873	8.04767	8.7761	8.49705	9.04494	9.1205	8.56033	0.107097	0.251925	0.0407265	0.0474085	0.0382828	0.568603	0.134431	0.179851	-0.563329	0.075123	0.157987	4	5	4
Lyrm7	Q9DA03	6.45779	6.49825	6.91528	6.32193	6.19574	6.69349	6.77347	6.81634	7.03672	6.6014	0.106925	0.25195	0.0382353	0.0404072	0.0205438	0.207121	0.0502302	-0.251737	-0.471793	0.182831	-0.152182	1	1	1
Mrpl30	Q9D7N6	5.45615	6.61029	7.25172	7.65964	7.67596	7.47735	7.17692	6.79961	6.50144	7.53372	0.107012	0.252012	0.141303	0.0144991	0.0495918	0.52829	0.0193248	-0.386604	0.778328	#N/A	#N/A	1	1	1
Unc13a	H3BJZ7	11.0995	11.4606	11.5905	11.8559	11.9834	11.569	11.7745	11.5431	11.6605	11.7275	0.107086	0.252042	0.0223493	0.0179844	0.00992278	0.162534	0.362336	-0.275846	0.143384	0.00430206	-0.353367	23	38	19
Rtn4rl2	A2ATS6	3.75908	4.98185	6.12102	5.38888	5.36457	5.52982	6.37851	6.3906	6.32373	5.66676	0.107948	0.252203	0.238437	0.016438	0.00559899	0.107592	7.21386e-05	-1.4103	-0.936523	0.209899	-0.105067	2	2	2
Mrps36	Q9CQX8	10.533	11.1639	11.4274	9.16541	9.27636	10.5308	9.91483	11.3523	11.6883	10.4305	0.108028	0.252249	0.0416242	0.0785202	0.0857553	0.930365	0.130012	0.0562886	-1.32764	0.00126906	-0.221803	4	8	4
Clstn3	Q99JH7	7.23554	7.78856	7.53683	8.05311	8.26303	7.92006	8.62315	7.87406	7.84361	8.09223	0.107543	0.252257	0.0368176	0.0214043	0.0544198	0.119929	0.904791	-0.593298	-0.0348718	0.313008	-0.12736	2	2	2
Lypla1	P97823	10.287	8.87498	9.037	8.88692	8.75087	8.10119	9.66835	9.53741	9.54998	8.76752	0.107485	0.252262	0.0822081	0.048943	0.00753712	0.699996	0.0150026	-0.185581	-1.00559	0.940823	0.00426896	3	3	3
Arf5	P84084	4.8294	6.36282	6.96924	8.46964	9.24745	6.83162	7.48301	6.34518	6.09381	8.22304	0.107305	0.25227	0.182179	0.150701	0.11147	0.486782	0.136838	-0.586849	1.54224	0.00829407	-0.167924	6	17	2
Uqcrb	Q9CQB4	10.1381	11.1321	11.3136	11.7268	11.7806	11.3688	11.1963	10.6285	10.6757	11.5256	0.107675	0.252278	0.0582626	0.0192528	0.0290825	0.948991	0.0238191	0.0277847	0.791902	0.00483321	-0.242723	6	18	6
Dgke	Q9R1C6	9.53294	9.74012	9.58101	9.3878	9.35733	9.19032	9.76222	9.32688	9.73471	9.45059	0.107924	0.252289	0.0112741	0.0114176	0.0253738	0.950925	0.126045	0.0100887	-0.296117	0.132985	-0.205502	5	6	5
Calm1	Q3UKW2	11.3918	11.4903	11.8221	13.1339	13.3005	11.9234	12.8831	11.9059	11.7162	12.7216	0.107385	0.252315	0.0194843	0.058781	0.0514598	0.193228	0.335662	-0.600326	0.617523	#N/A	#N/A	13	108	13
Atp8a2	P98200	5.3505	6.64241	5.9331	7.33092	7.4187	6.58646	7.14262	6.69349	6.12102	6.88264	0.107634	0.252325	0.108277	0.064294	0.0769711	0.228295	0.31067	-0.677037	0.459652	0.356425	-0.0796116	4	5	3
Sh3bgrl	Q9JJU8	7.84046	8.11374	8.1334	9.09724	9.06097	8.16742	8.52395	7.87406	8.25077	8.82559	0.107898	0.252372	0.020394	0.0600185	0.0397162	0.424988	0.193188	-0.18706	0.558947	0.07386	0.35437	5	7	5
Smap1	Q91VZ6	4.76127	6.36282	6.84925	8.36763	9.10957	7.18388	8.94691	7.3906	6.54226	7.93074	0.107479	0.252392	0.182352	0.118152	0.15991	0.158669	0.545521	-1.63547	0.593774	0.00245056	-0.240187	3	6	3
Sel1l	Q9Z2G6	6.55766	6.04658	6.16792	7.29462	7.51017	6.24603	6.63081	5.03562	5.34696	7.02237	0.108237	0.252452	0.0426737	0.0963771	0.149099	0.316012	0.0976648	0.586253	1.34581	0.03852	-0.184595	2	2	2
Arpc2	Q9CVB6	9.80009	10.2329	10.2269	11.5474	11.4738	10.499	11.0902	9.90192	9.76769	11.0509	0.107891	0.252498	0.0246036	0.0523721	0.0709912	0.726489	0.163116	-0.166635	0.920147	0.307528	-0.0458245	12	14	12
Eef2	P58252	12.3672	12.2421	12.2986	11.724	11.6747	12.2248	11.8654	12.1338	12.1817	11.9364	0.107842	0.252528	0.00509072	0.0256306	0.0141358	0.0819222	0.408457	0.242353	-0.185805	0.243012	-0.0774596	23	37	23
Plcb4	Q91UZ1	7.6279	8.31651	8.06016	9.11192	9.13673	8.28817	8.93015	8.58007	8.16088	8.86604	0.108213	0.252538	0.0434954	0.0545935	0.0450098	0.137424	0.463791	-0.555511	0.288577	0.716147	0.0376559	5	8	5
Josd2	Q9CR30	3.81927	5.22882	6.39746	4.08746	4.01792	4.12928	5.77347	5.88264	5.30012	4.97269	0.108343	0.252556	0.250746	0.0137934	0.0547854	0.547074	0.000977472	-0.503561	-1.57386	#N/A	#N/A	1	1	1
Tceal5	Q8CCT4	7.55689	7.87283	8.11374	9.15659	9.64997	8.4822	10.0681	8.37895	8.50621	8.56033	0.108649	0.253126	0.0355854	0.0644462	0.104698	0.115285	0.869753	-1.1366	0.111835	0.175418	-0.106603	4	4	4
Isoc2a	P85094	6.85922	7.38198	7.2075	7.21432	7.07575	6.9472	6.4363	6.49825	6.4363	6.88874	0.00500737	0.0783924	0.0372257	0.0188713	0.0055398	0.0110977	0.00146341	0.69262	0.622141	#N/A	#N/A	4	4	4
Nlgn4l	B0F2B4	4.01593	3.36457	4.53605	6.11686	6.40429	4.848	6.4363	4.28298	4.70438	5.54844	0.109352	0.253336	0.147769	0.143033	0.221968	0.189741	0.470279	-1.16903	0.648498	#N/A	#N/A	4	4	2
Vdac3	J3QMG3	10.047	10.3617	10.367	11.5065	11.4001	10.4029	10.8369	9.97513	10.0455	10.9758	0.109318	0.253399	0.017863	0.0548286	0.0465239	0.93096	0.141525	-0.0272822	0.817318	0.354357	-0.0927713	11	31	10
Adam9	Q61072	6.23458	5.9472	6.64097	7.53605	7.42962	7.60288	7.36807	6.79961	5.34696	7.23745	0.109625	0.253401	0.0555575	0.011616	0.160232	0.734652	0.167129	-0.230629	1.01797	0.972079	-0.00266966	2	2	2
Dcun1d3	Q8K0V2	5.55766	5.57894	6.21529	7.02569	6.83415	6.17592	6.58045	6.29646	5.67807	6.56377	0.109084	0.253426	0.0646085	0.0667405	0.0745997	0.307004	0.253494	-0.401031	0.493599	0.289324	-0.0776651	2	2	2
Nap1l5	Q9JJF0	8.61618	8.50661	8.56948	7.76155	7.67666	8.52239	8.22738	8.91379	8.79766	8.2588	0.109294	0.253486	0.00642058	0.0583096	0.0424917	0.721068	0.126479	-0.0821872	-0.659408	0.346882	-0.0630612	2	2	2
Add2	Q9QYB8	11.513	11.4881	11.546	12.0203	12.1502	11.6421	12.0871	11.7695	11.6051	11.8755	0.109602	0.253489	0.00252157	0.0221128	0.020731	0.0990819	0.604002	-0.304895	0.116907	0.234453	-0.109577	22	41	20
Slc8a2	Q8K596	11.1837	11.1523	11.7142	12.2874	12.5122	11.7609	12.3294	11.6859	11.3834	12.0498	0.109234	0.253489	0.0278189	0.031644	0.0409444	0.248656	0.33889	-0.449501	0.38728	0.0154965	-0.205044	22	54	22
Trim3	Q9R1R2	6.55766	8.15127	8.32688	9.0045	8.97814	8.95681	8.99915	8.19131	8.16742	8.82241	0.108932	0.253501	0.126941	0.00266031	0.0560131	0.283686	0.126371	-0.774025	0.527191	0.0291801	-0.157677	8	13	6
Trim32	Q8CH72	4.92874	5.04876	6.44956	7.75822	7.81121	7.2317	7.28633	4.30012	6.65964	7.26585	0.109547	0.253504	0.154416	0.0421535	0.258905	0.588374	0.177061	-0.606342	1.51835	0.558461	-0.0886054	4	5	4
Nrgn	P60761	11.619	12.174	12.4072	10.2667	10.7683	11.7805	11.3604	12.4174	12.766	11.56	0.108999	0.253513	0.0335542	0.0704945	0.0600896	0.824242	0.112909	-0.114497	-1.24275	0.93344	-0.0175059	6	19	6
Ptrh2	Q8R2Y8	9.52689	8.94105	8.73302	8.41236	8.40557	8.94427	9.49925	9.39853	8.95478	8.57743	0.10907	0.253535	0.0454008	0.0359923	0.0312021	0.496374	0.0464435	-0.217201	-0.696786	0.0734656	-0.177462	4	4	4
Polr2a	P08775	1.73008	2.08156	1.98173	1.48543	1.53605	2.20163	4	2.46368	2.27603	1.98453	0.109194	0.25354	0.0937929	0.22957	0.324666	0.152076	0.11917	-0.982116	-1.1722	0.725935	0.0307091	1	1	1
Rhot1	Q8BG51-4	8.77972	8.93015	8.91976	8.89603	8.76055	8.62425	8.66035	8.72554	8.40386	8.81282	0.109532	0.25361	0.00946434	0.0155122	0.0197815	0.0628709	0.262682	0.279956	0.163692	0.0879167	-0.164072	5	7	5
Mrpl14	Q9D1I6	7.67243	6.47411	6.46271	4.73335	4.43296	6.39575	5.61471	6.86542	6.69627	5.63807	0.108923	0.253621	0.101192	0.203808	0.106156	0.442433	0.172032	0.477613	-1.20478	0.163948	0.222865	1	1	1
Golga7b	Q9D428	7.10957	6.07895	6.41109	7.39403	7.52042	6.8392	6.84674	6.32012	6.32373	6.85175	0.110131	0.254285	0.0805193	0.0499736	0.0466392	0.922419	0.0505348	0.0363367	0.754354	0.269871	-0.11331	3	3	3
Basp1	Q91XV3	13.0134	12.6009	13.2599	14.4326	14.4128	13.2479	14.0957	13.3021	13.2426	14.03	0.110204	0.254313	0.0256953	0.0483452	0.0351598	0.15417	0.368754	-0.588738	0.484313	0.138179	-0.186077	31	153	31
Ccdc58	Q8R3Q6	4.00556	4.83324	4.48543	5.7252	5.57894	4.93546	5.18982	3.65496	4.23618	5.29646	0.110449	0.254735	0.0935717	0.0776152	0.177723	0.880844	0.107376	0.0810863	1.05288	0.822722	0.051896	1	1	1
Mlycd	Q99J39	6.73742	7.34341	7.0045	7.63807	7.6865	7.35315	7.09592	6.84925	7.45861	7.30743	0.110724	0.2548	0.0432108	0.0238274	0.042962	0.69196	0.107373	-0.106153	0.424645	0.0309107	-0.163417	5	5	5
Gapvd1	Q6PAR5	7.14262	8.0864	8.1298	7.54612	7.63081	7.48945	7.02126	6.49825	7.35843	7.62717	0.110545	0.254815	0.0716445	0.00941629	0.0622796	0.112524	0.0784405	0.826959	0.596148	0.861384	-0.00944796	3	3	3
Commd10	Q8JZY2	4.9832	3.83109	4.43962	5.09592	5.0917	4.86295	5.54535	4.89174	5.14568	5.22497	0.110718	0.254929	0.130458	0.0265717	0.0634357	0.112819	0.436101	-0.776286	-0.177399	0.102212	0.249295	1	1	1
Ly6e	Q99JA5	4.65941	3.45943	3.33628	5.12102	5.59395	4.76553	5.77347	4.32484	4.42483	5.10434	0.110708	0.255048	0.191431	0.0805388	0.167123	0.179584	0.576196	-1.02267	0.319121	#N/A	#N/A	1	3	1
Arpc5l	A3KGQ6	9.99025	10.373	10.1085	9.75004	9.39832	9.75789	9.4028	9.88996	10.0703	9.80961	0.110919	0.255108	0.0192927	0.0213141	0.0352775	0.182183	0.547392	0.369577	-0.152257	0.913284	-0.0137592	7	12	7
Ndufs1	Q91VD9	13.0502	13.2155	13.2656	12.8604	12.8396	12.9803	12.8896	13.2086	13.2978	12.9924	0.111064	0.255299	0.00855497	0.00589151	0.0163396	0.76347	0.143644	0.0450819	-0.238574	0.00140342	-0.368019	39	85	39
Cnp	P16330	13.7644	14.3243	14.278	14.7245	14.7964	14.1905	14.2207	13.9685	13.8651	14.5274	0.111339	0.255646	0.0220046	0.0227186	0.013046	0.643222	0.0646772	0.104124	0.552366	0.369252	0.288922	47	200	47
Osmr	O70458	8.4187	7.45039	6.78921	5.38198	5.39232	7.06717	6.23266	6.97499	6.96232	6.54844	0.111337	0.255783	0.10851	0.163099	0.0632087	0.194652	0.273102	0.829441	-0.776169	#N/A	#N/A	1	1	1
Pja1	O55176	4.9073	4.64386	4.76022	6.86913	6.26303	6.1375	6.23266	5.34341	5.91648	6.25172	0.00343282	0.0716554	0.027674	0.0609095	0.0773075	0.0173903	0.160738	-1.06039	0.592375	0.719212	0.0638407	1	1	1
Acot7	E9PYH2	12.1241	12.0189	11.8682	12.0555	11.9673	12.0659	12.4609	12.277	12.0641	12.0025	0.111855	0.256546	0.0107151	0.00450278	0.0161855	0.125801	0.116003	-0.263624	-0.23775	7.16019e-05	-0.17547	12	41	12
Glyr1	D3YYT1	4.85194	6.63227	6.52513	7.05202	7.83983	7.35843	7.11894	6.17193	6.24982	7.22786	0.112021	0.256784	0.166311	0.053545	0.080711	0.477092	0.0764537	-0.510451	0.903199	0.129406	0.107219	2	2	2
Ppa1	Q9D819	10.6017	9.88387	10.2279	11.1536	11.2514	10.3891	10.5958	10.0767	9.97183	10.7479	0.112178	0.257002	0.0350671	0.0431911	0.0327104	0.939101	0.0984498	0.0230233	0.71656	0.927581	0.00815025	10	16	10
Abi3	Q8BYZ1	4.78585	4.75543	4.27053	6.38716	6.47086	5.37851	6.04658	3.7396	4.48103	5.40259	0.11227	0.25707	0.0628028	0.10001	0.247651	0.838969	0.158863	-0.151802	1.3231	#N/A	#N/A	2	3	2
Cpne5	Q8JZW4	9.87912	9.94647	10.056	10.1475	10.2951	10.1367	10.3894	10.2528	9.99803	10.1254	0.112431	0.257153	0.00896053	0.00868112	0.0194493	0.114621	0.879289	-0.252891	-0.0203173	5.02068e-06	-0.39434	9	14	9
Luzp1	Q8R4U7	9.06824	8.11374	8.32688	7.91946	8.01792	7.96636	8.64782	8.31515	8.88448	8.25408	0.112413	0.257256	0.0589228	0.006181	0.0331958	0.751769	0.0180436	-0.112861	-0.6479	0.109653	0.113102	8	9	8
Ldha	G5E8N5	11.9265	11.6841	11.9154	12.4309	12.5153	11.9605	12.2312	11.9098	11.8162	12.2504	0.112814	0.257886	0.0115555	0.0243002	0.0181608	0.387723	0.21242	-0.143738	0.316454	0.0829483	-0.112912	21	64	18
Cox6b1	P56391	12.7043	13.0956	12.9601	11.4232	10.9986	12.5012	11.2357	12.5065	12.5206	12.1112	0.113113	0.258427	0.0153827	0.0665435	0.0610395	0.132223	0.509665	0.832432	-0.446586	0.00885387	-0.169743	9	38	9
Psd2	Q6P1I6-3	4.6048	6.40088	6.41109	7.31288	7.01792	7.14364	6.69627	5.94486	5.52042	7.17891	0.113273	0.25865	0.179125	0.0206778	0.0983595	0.737858	0.0356193	-0.248263	1.1043	0.224629	0.128002	2	2	2
Gnas	Q6R0H7	9.35072	9.38478	9.72247	10.6338	10.7665	9.89421	10.4306	9.3443	9.20628	10.3196	0.113468	0.258811	0.0216637	0.0450585	0.0694129	0.688895	0.178211	-0.174389	0.771139	0.896363	0.0167841	10	31	8
Tbl1x	Q9QXE7	3.94118	6.77479	7.55459	5.21723	4.853	5.40259	7.25456	8.11114	7.17393	6.21335	0.113543	0.258838	0.312223	0.0542119	0.0691301	0.279306	0.00229245	-1.42302	-2.3556	0.158091	0.279331	1	1	1
Rbm15	Q0VBL3	4.50451	4.87557	4.23702	4.59694	4.52356	4.27053	5.47249	4.78304	4.86035	4.60881	0.113429	0.258863	0.0706475	0.0383643	0.074965	0.155668	0.0742599	-0.49959	-0.574948	0.185102	0.141912	1	1	1
C1qtnf4	Q8R066	7.53294	8.57478	8.55152	7.13134	7.21723	7.4545	6.41785	7.42375	7.81057	7.808	0.113633	0.258901	0.0723751	0.0230316	0.0996102	0.13632	0.911731	1.00236	0.0503026	0.521942	-0.0840181	2	3	2
Rasgrp2	Q9QUG9	3.98284	5.89482	5.73877	7.08321	7.03562	6.08108	6.07039	4.19377	5.0917	6.70183	0.113889	0.259341	0.203959	0.0839621	0.183369	0.920566	0.0631427	0.0868563	1.61469	0.108644	-0.227832	2	2	2
Krt28	A6BLY7	5.23649	7.6844	8.22207	10.2268	10.2324	8.27659	9.63154	7.73877	9.42059	9.69818	0.113967	0.259375	0.225803	0.117718	0.116152	0.16119	0.504255	-1.88265	0.648294	#N/A	#N/A	3	13	3
Nt5m	Q8VCE6	3.36936	4.41278	4.94953	3.75489	3.54844	3.53605	4.42207	4.61777	4.70146	3.88085	0.114094	0.259521	0.189334	0.0340219	0.0313038	0.514585	0.000891931	-0.336542	-0.967308	#N/A	#N/A	1	1	1
Rab2b	P59279	6.3505	6.19967	6.30195	7.14262	7.00562	7.0864	5.31832	6.0045	5.4363	6.85175	0.000511262	0.0406385	0.0122519	0.0097288	0.065675	0.0321745	0.00228599	0.69767	1.49184	0.485615	-0.0343066	7	19	1
Aplp2	Q60709	7.93546	7.85922	8.12567	7.75422	7.83542	8.02181	8.13699	8.24174	8.02181	7.87406	0.114517	0.259912	0.0172104	0.0174322	0.0135252	0.190079	0.0606406	-0.160064	-0.263033	0.0690171	0.158256	2	3	2
Npc2	Q9Z0J0	6.29462	5.55459	5.71699	6.12722	6.51412	7.08958	6.80349	6.76553	6.19967	5.74953	0.114475	0.259958	0.0664253	0.0736281	0.0513219	0.0691572	0.972321	-0.734164	-0.0125889	0.00295549	0.666856	1	3	1
Numa1	E9Q7G0	10.8127	10.1145	9.93118	9.22473	8.99831	10.15	10.0895	10.3444	10.249	9.74416	0.114472	0.260096	0.0452224	0.0645151	0.0125949	0.843906	0.0992589	0.0585302	-0.769939	0.0208492	0.272684	12	14	12
Clvs1	Q9D4C9	6.55766	6.76421	7.63517	8.07307	8.53955	7.59395	7.8679	7.14466	6.65964	7.79181	0.115053	0.260984	0.0818649	0.0585971	0.0841673	0.64678	0.13028	-0.238386	0.844791	0.818829	-0.0348701	3	4	3
Hnrnpul2	Q00PI9	7.50859	7.43796	7.51254	8.05907	7.96	7.77215	8.30743	7.98982	7.50144	8	0.115121	0.260995	0.00560554	0.0183765	0.0511791	0.131011	0.992509	-0.446533	-0.00248745	0.975666	0.00129981	3	3	3
Exoc1	Q6P1Y9	8.6837	8.56071	8.79214	9.34784	9.28216	8.46352	8.56796	8.36763	8.29324	8.97585	0.115267	0.261182	0.0133414	0.0545551	0.0168957	0.0636929	0.103709	0.26924	0.621566	0.45942	-0.0512433	5	6	5
Xpo1	Q6P5F9	10.047	9.01876	9.06232	9.09461	9.06636	8.28401	9.78839	9.62626	9.6453	8.65249	0.116074	0.262437	0.0620181	0.0521904	0.00914919	0.4121	0.0322066	-0.310629	-0.871656	0.56609	-0.0561047	6	7	6
Apbb1ip	Q8R5A3	4.89484	4.76553	4.80219	5.76288	5.34341	6.78005	5.09592	5.52042	3.95932	6.03782	0.116207	0.26245	0.0138233	0.123908	0.166133	0.93961	0.155585	-0.0377021	1.10355	0.19563	0.287215	1	1	1
Macrod2	Q3UYG8	6.93546	7.58871	7.84862	8.25314	8.41827	8.17193	8.33851	7.63807	7.35843	8.15937	0.115971	0.262492	0.0630886	0.015159	0.0649075	0.465947	0.169467	-0.32074	0.502774	0.0558073	-0.168938	3	4	3
Grm5	Q3UVX5	10.1179	10.2133	10.5123	10.067	10.1919	9.60752	10.2137	10.5399	10.8924	10.1654	0.116164	0.262497	0.020016	0.0309133	0.0321769	0.307976	0.0883808	-0.267481	-0.593189	0.530727	-0.0830641	14	14	13
Pdzrn4	E9PUZ9	6.93546	6.84925	7.22207	4.926	3.99095	6.17592	4.94486	7.24793	7.18686	5.70874	0.11604	0.262503	0.027874	0.217903	0.203162	0.518009	0.221361	0.542379	-1.42892	#N/A	#N/A	1	1	1
Dnajb4	Q9D832	8.40514	8.52082	8.604	9.38931	9.40918	8.52474	8.77742	8.62388	8.50621	9.12877	0.115919	0.262518	0.0117355	0.0554467	0.0157484	0.265982	0.193118	-0.125852	0.471905	0.00101132	-0.236747	4	6	3
Carm1	D3YUP1	4.90604	6.38888	5.95187	6.90328	7.2891	6.5157	7.05853	6.49825	6.03562	6.75622	0.116372	0.262536	0.13254	0.0560214	0.0784331	0.214238	0.372349	-0.781874	0.371889	0.0227452	-0.168869	2	2	2
Psmd2	Q8VDM4	11.0232	9.46046	9.76288	9.26374	9.30058	9.30081	10.2667	10.3327	10.0291	9.46087	0.116358	0.262648	0.0822102	0.00229722	0.0156372	0.80678	0.000583051	-0.12733	-0.921132	0.114191	-0.068216	6	10	6
Ppil1	Q9D0W5	8.49586	7.81698	7.8392	7.26772	7.3837	7.75822	7.65607	8.04821	8.02901	7.55612	0.116577	0.262712	0.047908	0.0343184	0.0279445	0.615448	0.0869164	0.139583	-0.441214	0.472232	-0.0621036	2	3	2
Synj2bp-cox16	E9PVN6	8.85985	8.26585	8.58383	8.79734	8.83983	8.43713	9.00562	9.16491	8.89239	8.86295	0.116517	0.262718	0.034685	0.0254569	0.0151763	0.0753587	0.0933028	-0.451131	-0.329541	0.327705	-0.0502113	5	6	5
Dgcr14	Q3UFM6	6.55766	4.01792	4.87774	3.03562	2.03562	4.33628	4.83289	4.18914	5.0917	3.79701	0.116891	0.263275	0.25077	0.367875	0.0987885	0.60326	0.0942471	0.446529	-1.56873	0.32565	0.326111	1	1	1
Armcx4	E9PWM3	7.43212	7.31016	7.3505	8.46393	7.43463	7.84862	7.17692	7.06286	7.58271	8.1814	0.117147	0.263708	0.00843762	0.0654296	0.0375613	0.60726	0.130589	0.0900988	0.641567	#N/A	#N/A	1	1	1
Tmcc3	Q8R310	6.73742	4.76553	5.60585	6.04439	6.22497	6.04658	4.88753	5.29646	4.20163	5.88996	0.117343	0.263719	0.173511	0.0169735	0.115369	0.237767	0.0157123	0.907728	1.31011	0.318504	0.269056	2	2	2
Plxna2	P70207	4.71052	6.07895	6.42459	6.7866	7.16993	6.20555	7.5812	6.49825	7.09276	6.65249	0.117246	0.263788	0.157975	0.0722477	0.0768469	0.0965211	0.467922	-1.31938	-0.336713	0.00783524	-0.223484	9	10	2
Arfgef3	Q3UGY8	6.69488	7.38198	7.33718	7.96867	8.12619	7.40344	7.8679	7.40173	7.46923	7.89178	0.117314	0.263798	0.0538547	0.0485216	0.0332371	0.1714	0.390711	-0.441611	0.253143	0.180879	-0.118856	4	6	4
Atp1a1	Q8VDN2	13.9302	14.1696	14.4649	14.5724	14.5449	14.3914	14.3133	14.1509	13.9885	14.4811	0.11745	0.263816	0.0188761	0.00672667	0.0114753	0.84653	0.0323418	0.03733	0.351959	0.00933167	-0.258957	79	464	48
Hspa12a	Q8K0U4	12.2924	11.9039	11.8413	11.8778	11.851	11.7618	12.1215	12.1049	12.15	11.8532	0.117545	0.263885	0.020344	0.00513647	0.00188127	0.470217	0.00140294	-0.112904	-0.295248	0.0395788	-0.17089	26	52	25
Tmod2	Q9JKK7	11.2577	12.3105	12.1158	10.8766	10.8431	11.003	10.8051	11.6773	12.0169	11.288	0.117686	0.264058	0.0470932	0.00773046	0.0543586	0.460895	0.179224	0.394881	-0.592243	0.762929	0.0175663	15	36	15
Tpi1	P17751	13.9334	14.0743	13.9965	13.1966	13.1203	13.9239	13.343	13.7944	13.7012	13.5941	0.118298	0.264141	0.00503953	0.0330695	0.0175041	0.0536421	0.53072	0.388551	-0.19927	0.421707	0.132659	23	118	23
Actn4	E9Q2W9	4.75423	3.85468	4.43962	6.57289	6.42291	5.4822	6.2114	4.33697	4.95197	5.98185	0.118285	0.264256	0.104953	0.0959824	0.184932	0.252267	0.20075	-0.81727	0.992554	0.00042908	-0.454301	16	27	1
Hist2h2aa1	Q6GSS7	11.9276	12.1176	11.4811	9.7445	8.74281	11.7343	11.103	11.647	12.0699	10.6728	0.117855	0.264296	0.0275944	0.151153	0.0417615	0.523704	0.171984	0.23553	-1.53273	#N/A	#N/A	10	52	2
Cacybp	Q9CXW3	6.60437	6.40088	5.82018	7	6.30925	6.58195	5.64674	6.03342	6.12102	6.98868	0.117928	0.264314	0.0648486	0.0524726	0.042531	0.284424	0.0484407	0.341416	0.696675	0.126389	0.0993735	1	1	1
Actn4	P57780	11.2521	10.9544	10.9702	11.3993	11.3832	11.2154	11.4156	11.1367	11.2349	11.3545	0.118285	0.264398	0.0151482	0.00898921	0.0125612	0.183241	0.523821	-0.203489	0.0702186	0.00042908	-0.454301	30	57	11
Ppp1r9b	Q6R891	10.4577	10.7345	10.9404	11.137	11.0246	10.949	11.1244	10.878	10.9063	11.0176	0.118513	0.264478	0.0226139	0.00856977	0.012295	0.181308	0.518245	-0.258726	0.0672976	0.00274716	-0.250219	17	29	16
Col4a2	P08122	9.6893	9.88387	9.96521	10.0955	10.244	9.97842	9.9384	10.1215	9.93369	9.95347	0.118276	0.264522	0.0143989	0.0131704	0.0107139	0.21317	0.33463	-0.151752	0.108111	0.228526	0.284622	9	18	9
Bola3	E9PX89	4.58038	5.04876	3.91487	5.1375	5.25172	5.04876	4.84701	3.97269	4.05447	4.57894	0.118271	0.264652	0.12621	0.0197719	0.112531	0.631937	0.0399692	0.223277	0.854602	0.12592	-0.157392	1	1	1
Ttbk1	Q6PCN3	7.04221	7.50383	7.81954	5.66107	5.65821	6.56377	5.71149	7.51964	7.78463	6.72928	0.118143	0.264653	0.052439	0.0875692	0.161056	0.549583	0.219382	0.449936	-1.04424	0.288333	-0.116835	3	3	3
Gbas	O55126	7.10957	8.90599	8.94251	9.75972	9.56281	9.38241	8.89603	8.84549	8.70079	9.58101	0.118232	0.26471	0.125955	0.0197231	0.011497	0.461335	0.00365714	-0.494744	0.754213	0.1116	-0.0986045	5	9	5
Psmc4	P54775	9.73251	9.67402	9.86573	10.0407	9.99166	9.76305	9.83067	9.5947	9.44791	9.89512	0.118731	0.264822	0.0100699	0.0149208	0.0200642	0.347639	0.0939868	0.132991	0.307376	0.142163	0.073422	10	13	10
Nup210	Q9QY81	4.17905	3.69679	3.53605	4.79181	5.44294	4.07039	4.93427	4.20955	4.39797	3.94486	0.118823	0.264884	0.087968	0.143985	0.0833019	0.0709781	0.603492	-0.709966	0.25445	0.402373	0.11301	1	1	1
Rnpep	Q8VCT3	8.05961	8.28633	8.67701	9.11582	9.27473	8.46107	9.33829	9.09751	8.64061	8.8351	0.118915	0.264946	0.0374426	0.0481843	0.0392641	0.0660653	0.827565	-0.684482	-0.074927	0.0342914	0.201415	5	7	5
Cmas	Q99KK2	4.54265	3.56071	6.05528	6.92362	6.97957	5.97957	6.37851	4.57912	5.14568	6.69488	0.119516	0.265427	0.266266	0.0847816	0.171398	0.510859	0.112969	-0.648219	1.25982	0.79427	0.0181888	2	2	2
Aldh5a1	Q8BWF0	12.6574	12.6062	12.6348	12.0579	11.9828	12.5687	12.2667	12.6319	12.4691	12.345	0.119472	0.265471	0.00203078	0.0261261	0.0146868	0.172459	0.299534	0.176934	-0.252732	0.0551275	-0.127209	21	50	21
Adgrb2	H7BWZ2	6.69488	6.53294	6.27426	5.86047	5.58796	6.36457	6.59842	6.65678	6.12102	6.50144	0.119612	0.265497	0.0326358	0.066359	0.045509	0.850903	0.140249	0.0419532	-0.521073	#N/A	#N/A	3	3	2
Rab31	Q3TXV4	9.04275	8.57743	8.74853	8.60474	8.52669	8.43463	9.08028	9.39575	8.65928	8.68089	0.119447	0.265559	0.0267774	0.00999193	0.0408498	0.3695	0.0752155	-0.255535	-0.523085	0.516507	0.0352199	4	6	3
Ralgps2	Q9ERD6	5.45615	5.59991	5.02237	5.70874	5.81506	4.89239	4.18587	5.29646	3.95645	5.45286	0.119268	0.26559	0.0560995	0.0922538	0.159985	0.121423	0.12142	0.879885	0.992473	#N/A	#N/A	1	1	1
Fry	E9Q8I9-2	5.45615	4.33528	4.83794	5.29278	5.24031	3.72247	6.37851	5.78136	5.71425	4.94953	0.114244	0.259719	0.115129	0.187687	0.0613764	0.0490119	0.0960924	-1.08158	-1.20618	0.0971605	-0.182588	2	4	2
Pip4k2c	Q91XU3	4.36288	6.93899	6.87774	8.33092	8.31016	7.30378	7.27612	6.17193	6.19967	7.78529	0.119348	0.265625	0.242572	0.0735586	0.0961412	0.624139	0.0449329	-0.489369	1.43238	0.00307184	-0.151691	4	5	4
Eef1e1	Q9D1M4	6.40599	5.48543	6.4363	7.58646	7.60214	6.4363	6.83289	5.94486	6.48059	7.3345	0.120302	0.266743	0.0884642	0.0927573	0.0696574	0.486395	0.164616	-0.310207	0.788855	0.295297	-0.0924779	1	1	1
Tsg101	Q61187	3.75412	6.56682	6.67384	8.46679	8.58233	7.08321	7.63952	6.11894	6.17393	8.03562	0.120248	0.266766	0.292267	0.103699	0.12981	0.415	0.113379	-0.979205	1.39998	0.823534	-0.00650144	3	3	3
Pkn1	P70268-2	5.3505	5.66391	6.44956	5.40599	6.09381	4.45943	6.39746	6.3906	6.71425	5.80219	0.120397	0.266809	0.0972611	0.154255	0.0284441	0.119372	0.0718387	-0.679444	-1.18102	0.939885	-0.00685639	1	1	1
Ppp3r1	Q63810	9.81025	10.1298	10.5192	12.1828	12.2698	10.4791	11.6377	10.2911	10.6571	11.6135	0.120755	0.26703	0.0349716	0.0867162	0.064106	0.191327	0.331436	-0.708842	0.781971	0.0268388	-0.226279	13	36	13
Gm20671	F6TVX7	6.73742	5.53294	6.28725	5.75756	5.84046	5.38888	6.23266	6.67525	6.45943	6.08108	0.120728	0.267113	0.0983862	0.0424546	0.0342821	0.5103	0.0136294	-0.269912	-0.793482	#N/A	#N/A	1	1	1
S100a9	P31725	7.67243	8.75489	8.6575	9.5494	9.48663	11.9265	8.4363	9.92541	8.87221	10.2279	0.120614	0.267148	0.0716165	0.134766	0.084334	0.270828	0.246627	-0.716368	1.24288	0.263005	0.814397	4	9	4
Cnot10	Q8BH15	3.81307	4.60578	5.15381	3	2.98185	4.17706	5.47249	4.41108	4.10542	4.26714	0.120696	0.267187	0.148993	0.202248	0.153872	0.819121	0.0896746	-0.138776	-1.27669	0.841807	-0.01559	1	1	1
Hexb	P20060	8.84015	8.58571	8.50024	8.43087	8.32012	8.05907	7.87529	8.13853	7.71425	8.11322	0.0106502	0.103327	0.0204596	0.0230827	0.0270797	0.0102667	0.0950248	0.732682	0.360669	0.642748	0.0557835	3	4	3
Fam131b	E9Q8P8	9.48321	9.84062	9.75121	8.16239	8.33851	9.15203	8.44584	9.82893	10.0201	9.09355	0.121344	0.268046	0.0191909	0.0617383	0.091083	0.635351	0.204884	0.260041	-0.880661	0.00778917	-0.207541	6	7	6
Fgf12	P61329	8.61618	7.93899	8.00056	7.66463	7.47573	7.52591	7.38802	7.92184	8.12722	7.65249	0.12159	0.268159	0.0457493	0.01295	0.0488417	0.293561	0.321738	0.372886	-0.256936	0.0123474	-0.26939	3	3	3
Chchd6	Q91VN4	11.0057	10.5282	10.6911	10.4826	10.5775	10.8296	11.4518	11.0854	10.8167	10.6367	0.121684	0.268224	0.0225983	0.0168685	0.0286737	0.17912	0.0819106	-0.37633	-0.488095	0.00766291	-0.230417	9	17	9
Prkg2	Q61410	8.81025	7.54921	8.1533	7.20163	7.24413	7.4187	8.16591	8.06286	7.38111	7.93664	0.121503	0.268254	0.0771891	0.0157836	0.0541909	0.531169	0.0846607	0.300959	-0.581807	0.515548	-0.0941616	1	3	1
Pcca	Q91ZA3	11.0427	10.9144	10.8245	10.4296	10.386	10.8453	10.6148	10.9543	10.8954	10.7829	0.121569	0.268256	0.0100358	0.0240211	0.0167659	0.436682	0.210847	0.105662	-0.267909	0.0763822	-0.0992883	15	20	15
Impa1	Q924B0	11.5005	11.573	11.6914	10.6903	10.5148	11.2216	10.7131	11.5532	11.8125	11.1411	0.122458	0.268641	0.00831556	0.0340507	0.0505914	0.533925	0.234737	0.228716	-0.550715	0.121736	0.150807	13	18	13
Pura	P42669	12.0013	11.2187	10.7428	10.2765	10.2164	10.8039	10.8829	11.407	10.8282	10.6385	0.122439	0.268743	0.0561295	0.0309856	0.0289469	0.530567	0.0817219	0.281591	-0.607115	0.00074782	-0.242056	9	18	8
Actr3	Q99JY9	10.6132	10.0845	10.2063	10.8212	10.8439	10.472	10.5351	10.343	10.4424	10.7063	0.122438	0.268882	0.0268773	0.019463	0.00920281	0.458098	0.109215	-0.138803	0.272216	0.660768	0.018108	11	15	10
Hsd17b12	O70503	6.93546	8.01458	8.53372	9.83857	9.82257	8.57894	9.36348	7.71218	8.43713	9.14006	0.122364	0.269006	0.104155	0.0767712	0.0973267	0.370351	0.225133	-0.676344	0.909098	0.655169	-0.0455153	5	8	5
Man2c1	Q91W89	4.77238	6.38888	6.27426	7.33092	7.17393	6.24031	6.45615	4.19377	4.24324	6.87036	0.122433	0.269014	0.155204	0.0852617	0.260282	0.404343	0.0760856	0.847455	1.95067	0.414917	-0.121338	1	1	1
Pip5k1a	P70182-3	5.55766	6.24222	6.37156	7.2075	7.15076	6.63662	6.99548	6.36807	5.74953	7.17891	0.122125	0.269053	0.0722086	0.0449394	0.0977833	0.514549	0.1945	-0.313884	0.627267	0.483152	-0.121811	4	5	2
Them4	Q3UUI3	10.7083	10.143	10.0178	9.59935	9.3423	9.85034	9.61268	10.0732	10.4164	9.5744	0.122335	0.269085	0.0357537	0.0264687	0.0401901	0.462836	0.187655	0.255609	-0.436756	0.588318	-0.0768377	5	8	5
Elmo2	Q8BHL5-3	8.09329	8.32643	8.74618	8.50104	8.59283	8.35579	8.75856	8.7077	8.93575	8.48018	0.122768	0.269178	0.0394416	0.014089	0.0136031	0.112426	0.0313666	-0.412041	-0.317451	0.818635	0.0142633	4	5	3
Ccny	Q8BGU5	6.85922	7.28263	8.2446	8.94837	9.15102	7.96982	8.32823	7.14466	7.60214	8.43921	0.122257	0.2692	0.0951364	0.0726887	0.0775958	0.690262	0.117553	-0.229525	0.998059	0.0262453	-0.24891	3	4	3
LOC102641347	Q9CQ54	11.6016	11.396	11.2844	12.2276	12.072	11.4754	11.7136	11.2751	11.216	12.0588	0.122334	0.269227	0.014084	0.0332971	0.023842	0.894399	0.132646	0.0257875	0.523457	#N/A	#N/A	6	19	6
Lims1	Q9D7B2	4.42582	6.42626	6.46271	7.49665	7.46761	7.00675	7.22207	6.41278	6.06393	7.00562	0.122941	0.269414	0.201958	0.0375285	0.0904818	0.352132	0.115586	-0.794666	0.757407	0.034869	0.235111	2	2	2
Mthfd1	Q922D8	11.1462	11.2504	11.1311	10.7485	10.6472	11.026	10.6231	11.0915	11.0256	10.9804	0.123139	0.269704	0.00581402	0.0181483	0.0232301	0.157349	0.596947	0.262494	-0.10615	0.945202	0.00338414	7	16	7
Hspa13	Q8BM72	3.75623	4.60952	3.53605	4.62644	4.32912	5.19771	4.7761	4.91077	4.48648	4.07895	0.123367	0.270062	0.142919	0.0935686	0.0458912	0.0968378	0.982316	-0.757186	-0.0066957	0.0107875	-0.165061	1	1	1
Dync1i1	D3Z0M6	9.09329	9.44853	9.75639	10.1794	10.178	9.71029	9.99435	9.52454	9.49326	9.99633	0.123494	0.270195	0.035179	0.0269844	0.0290272	0.396648	0.19298	-0.237982	0.351865	0.0126099	-0.106645	9	13	9
Lss	Q8BLN5	3.66839	4.98185	5.48864	5.96116	6.59694	5.59694	6.87529	5.71149	5.4363	5.88996	0.123592	0.270267	0.199333	0.083631	0.127146	0.137652	0.937734	-1.29473	0.043984	0.414653	-0.127689	1	1	1
Col4a5	Q63ZW6	7.45779	6.85922	6.56071	6.08534	6.19771	6.65821	6.52826	6.51885	6.71425	6.53294	0.123837	0.270374	0.065643	0.0480783	0.016729	0.242101	0.216484	0.372125	-0.273365	#N/A	#N/A	3	3	1
Dnajc5	P60904	10.1895	9.71253	10.6618	12.0904	12.2704	10.4895	11.4826	10.3817	10.5885	11.5775	0.123819	0.270478	0.0465873	0.0843931	0.0540908	0.2213	0.292051	-0.629675	0.799216	0.0248817	-0.285622	9	23	9
Sf1	Q64213	4.77524	6.30925	6.74819	6.67101	6.67101	7.87713	6.83289	7.73877	7.82718	7.38198	0.123804	0.270589	0.174268	0.0984517	0.0737062	0.0878902	0.485643	-1.52205	-0.39323	0.632101	-0.0419173	1	2	1
Kcnj11	Q61743	4.54179	6.32373	6.53605	7.60437	7.42291	7.09276	6.80349	4.47183	5.81762	7.04985	0.124338	0.271325	0.18882	0.0351783	0.205427	0.916841	0.0726852	0.10288	1.6757	#N/A	#N/A	1	1	1
Pdxk	Q8K183	10.4185	10.1486	10.5708	10.3028	10.4023	10.5644	10.7584	10.79	10.5219	10.3507	0.124424	0.27137	0.0205997	0.0126723	0.0137069	0.106399	0.0790484	-0.310805	-0.266951	0.626016	-0.0216205	9	13	9
Cct6a	P80317	11.2297	11.4841	11.5135	10.9097	10.8136	11.1372	10.9764	11.4386	11.7252	11.2024	0.124584	0.271575	0.0136807	0.015173	0.0331989	0.908125	0.147956	0.0290017	-0.426547	0.465272	-0.0321341	16	24	16
Cltb	Q6IRU5-2	10.3646	11.2534	11.2754	11.5174	11.5119	11.8074	11.0015	11.2698	11.2912	11.5322	0.124897	0.271971	0.0473939	0.0145608	0.014426	0.516961	0.0346064	-0.223019	0.424724	0.0102131	-0.319102	12	24	1
Cltb	Q6IRU5	7.60437	7.05528	7.1918	6.91409	6.79312	6.92481	7.22207	7.53993	6.85175	6.86419	0.124897	0.272114	0.0392479	0.0106343	0.0478065	0.774449	0.182735	0.0792321	-0.327246	0.0102131	-0.319102	12	24	1
Txndc17	Q9CQM5	10.6727	11.051	10.8245	6.74281	6.64818	10.5173	8.29186	10.3282	10.3336	9.40472	0.125416	0.272812	0.0175478	0.276935	0.121979	0.1568	0.308919	1.19816	-1.68181	0.344706	0.124379	2	2	2
Cacnb2	Q8CC27	4.44581	5.16993	5.48864	4.99095	4.85798	5.40259	5.64674	5.81762	5.56377	5.24031	0.125386	0.272892	0.106139	0.0558506	0.0228046	0.113497	0.0302986	-0.641249	-0.592203	0.14475	-0.192282	4	7	1
Suclg1	Q9WUM5	12.4601	12.9791	12.8644	11.9534	11.9054	12.5999	11.9699	12.3944	12.5331	12.2851	0.125747	0.273389	0.0213514	0.031915	0.0238582	0.112586	0.630121	0.46875	-0.146188	0.000754389	-0.209365	15	27	15
Fn3krp	Q8K274	4.02033	7.28263	7.41785	8.85549	8.72281	8.47978	8.21626	6.97499	6.41447	8.70321	0.126345	0.273537	0.308274	0.021936	0.128033	0.47856	0.0524364	-0.961639	1.48412	0.0375632	0.254746	2	2	2
Grb10	Q60760	6.89845	6.21335	6.96924	5.77873	6.80864	6.18785	6.7879	7.51964	7.09276	6.29829	0.126322	0.273631	0.0623698	0.0828593	0.0515262	0.242738	0.0756244	-0.439752	-0.875024	0.586995	0.0793554	1	1	1
Map1lc3a	Q91VR7	9.18165	9.44997	9.42417	9.21917	9.05637	8.71665	8.69627	9.03397	9.14415	9.19992	0.126273	0.273669	0.0158289	0.0284969	0.0260514	0.0690896	0.854055	0.393799	0.0392631	0.0580392	-0.155025	1	6	1
Jagn1	Q5XKN4	5.55766	5.33628	5.73877	4.57894	5.60881	4.07039	6.4363	5.74685	5.34696	5.46923	0.126153	0.273696	0.036358	0.164915	0.0943027	0.427106	0.119942	-0.299132	-1.09065	0.0764449	-0.199753	1	1	1
Nap1l1	E9PW66	10.3884	10.2788	10.3066	10.4009	10.4458	10.5879	10.4542	9.93517	9.98314	10.42	0.125966	0.273721	0.00552046	0.009315	0.0283302	0.30079	0.112988	0.20046	0.354032	0.934895	0.0026087	6	13	4
Fam134c	Q9CQV4	4.40429	5.93074	6.54844	6.00899	6.10224	5.78398	6.87529	7.06286	6.71425	6.70183	0.126036	0.273729	0.196115	0.0274283	0.0253443	0.123331	0.00264713	-1.25631	-0.919061	0.00512435	-0.415435	1	1	1
Lrp1	Q91ZX7	12.6546	12.0711	12.0884	12.0869	12.0683	12.0141	12.4362	12.4938	12.4017	12.1582	0.12627	0.273806	0.0270532	0.00313563	0.00373838	0.423092	0.000362468	-0.172522	-0.387451	0.349875	0.0526757	35	65	35
Gphn	A0JNY3	12.8445	11.9272	11.7284	11.5168	11.5325	11.4976	12.0434	12.1117	11.9672	11.7018	0.12614	0.273812	0.0489308	0.00152018	0.00600345	0.734436	0.000256709	0.125953	-0.525132	0.0147725	-0.145124	21	31	21
Stx7	O70439	9.79507	9.25385	9.29163	9.98812	9.93029	9.7812	9.88203	9.56758	9.42333	9.87529	0.126664	0.274085	0.0319849	0.0107843	0.0243713	0.466682	0.137671	-0.177463	0.275558	0.869779	-0.00972787	8	14	8
Gpam	Q61586	6.50779	4.51096	3.38226	0.584963	1.80735	4.68241	5.88996	5.43296	4.50703	3.6893	0.126848	0.274195	0.329713	0.891994	0.13353	0.658781	0.0849189	-0.476311	-2.91841	#N/A	#N/A	1	1	1
Hpcal1	P62748	8.45779	9.02486	9.07895	9.51708	9.08932	9.64764	9.03397	8.86171	8.04385	9.37243	0.127064	0.274233	0.0388618	0.0310093	0.0611785	0.59969	0.0914741	0.207359	0.771502	0.0313934	-0.348833	12	22	2
Afm	O89020-3	8.45779	8.30652	8.08905	5.83542	5.69209	8.53333	8.02791	8.68475	8.36413	7.61985	0.126938	0.274248	0.022374	0.239365	0.0392936	0.749541	0.151026	-0.0744758	-1.67198	0.245644	-0.278143	1	1	1
Jph3	Q9ET77	5.55766	7.16289	7.62425	8.22834	8.42962	7.69766	7.6886	7.30925	7.71425	8.15178	0.12722	0.274283	0.159959	0.0465759	0.0299556	0.284989	0.097756	-0.789099	0.547841	0.641768	0.0423249	3	5	3
Arhgap12	S4R221	6.60437	6.42626	6.05528	5.0917	6.02237	6.00675	9.89769	8.29094	5.91648	5.60881	0.127165	0.274307	0.0440323	0.0933722	0.249272	0.225178	0.123582	-1.67307	-2.3281	0.826461	0.0224423	1	1	1
Wbp11	Q923D5	6.40599	5.38888	5.97039	4.83794	4.64386	5.30378	5.58195	6.94486	5.4363	5.01792	0.127041	0.274325	0.0861735	0.0688156	0.138971	0.912486	0.110741	-0.0659477	-1.05918	0.0438722	0.268752	1	1	1
Anxa5	P48036	10.5207	10.6145	10.5546	11.2445	11.2798	10.4626	10.6973	10.297	10.2475	11.0187	0.126845	0.274334	0.0044971	0.0420133	0.023686	0.361316	0.126696	0.149344	0.58171	0.00300754	0.499037	14	21	14
Kpna4	A0A0B4J1E7	4.15637	5.1416	5.12102	6.21529	6.21723	5.61471	5.88996	4.30012	3.67046	5.66676	0.127554	0.274574	0.117131	0.057733	0.247574	0.812812	0.113231	0.186146	1.39556	0.889093	0.0105399	2	3	1
Rab3c	P62823	11.296	10.7768	11.0974	12.0534	12.2356	11.2661	11.8427	11.2474	11.1205	11.6833	0.127469	0.274676	0.0236956	0.0434767	0.0338152	0.267023	0.294239	-0.346833	0.448154	0.134236	-0.200186	19	66	11
Exoc5	Q3TPX4	8.45779	8.85425	9.2717	9.79263	9.9523	9.03205	9.33316	9.22617	9.3262	9.61268	0.127544	0.274695	0.0459301	0.051264	0.00644009	0.141717	0.357494	-0.433933	0.297149	0.112693	-0.0948858	6	6	6
Cxadr	P97792	5.00839	7.43796	7.88264	8.58534	8.73302	8.41659	8.33316	7.91349	7.61176	8.06824	0.127892	0.274729	0.228316	0.0184572	0.0455562	0.268981	0.0518973	-1.17647	0.625511	0.102415	-0.184374	4	7	4
Atg3	Q9CPX6	7.55689	8.58045	8.65213	8.82273	8.71905	9.29163	8.50581	8.03397	7.78463	8.6756	0.127775	0.274762	0.0741476	0.0341091	0.0451724	0.725916	0.0384461	0.155015	0.836329	0.953706	0.00470614	4	4	4
Cct4	P80315	10.4673	11.0914	11.1901	11.3409	11.1787	11.2316	10.8663	10.6768	10.8345	11.2692	0.127709	0.274765	0.0359037	0.00735195	0.00940415	0.62448	0.00374881	0.12377	0.457907	0.339746	-0.0582278	20	25	20
Lyn	P25911	5.73877	5.38888	5.05745	4.34341	4.32193	3.72247	4.09592	6.43463	5.97728	5.25927	0.127868	0.274821	0.0631508	0.0853575	0.225257	0.891759	0.138647	-0.107579	-1.37334	#N/A	#N/A	2	2	1
Prl	Q9CPQ2	6.69488	6.7046	6.0045	4.76022	4.91169	7.06393	6.68089	7.43463	7.51175	6.2891	0.128086	0.27486	0.0620632	0.23098	0.0636778	0.103079	0.107894	-0.741097	-1.63047	#N/A	#N/A	1	2	1
Kcnq2	B7ZBV9	10.584	9.06501	8.72247	7.74819	7.67172	8.62425	8.21091	9.19106	9.27216	8.50978	0.128083	0.274996	0.104767	0.0660347	0.0664343	0.443432	0.128078	0.565788	-0.87666	0.0219052	-0.316362	3	4	3
Jam3	Q9D8B7	7.45779	7.38802	8.11374	9.41447	9.58421	7.88874	8.79572	8.29692	7.74147	8.93811	0.128459	0.275374	0.0523153	0.104184	0.0637081	0.177492	0.33097	-0.624849	0.684443	0.488591	0.180775	4	4	4
Gm21596	P63158	8.09329	8.80542	8.90117	8.85331	8.8173	9.79718	7.00899	8.58496	8.16742	8.92778	0.128527	0.275377	0.0513253	0.0606849	0.103087	0.273574	0.0961612	0.679502	1.23547	#N/A	#N/A	2	3	1
Kcnh7	Q9ER47	4.81259	3.98338	4.58496	5.64097	5.62059	4.57894	4.73906	4.66086	4.30012	5.82782	0.128457	0.275513	0.0960536	0.115028	0.0512702	0.725068	0.130466	-0.106373	0.713482	#N/A	#N/A	3	3	3
Tceb2	P62869	8.77972	9.39275	9.56052	10.0736	10.0493	9.47046	9.59152	9.12825	8.80607	9.78382	0.129018	0.276142	0.0444615	0.0346122	0.0430324	0.844045	0.0841514	0.0690498	0.689175	0.191661	-0.059102	6	7	6
Necap1	Q9CR95	4.42156	7.03122	7.14568	9.12309	9.23793	7.808	8.41236	6.19771	5.30012	8.62717	0.128965	0.276172	0.248536	0.0910805	0.241368	0.750446	0.113383	-0.437246	2.08627	0.0759787	-0.18292	5	5	5
Stam	P70297	5.3505	7.43796	8.17293	9.8736	9.98456	8.16742	9.04029	7.3672	6.96232	9.30264	0.129195	0.276235	0.209561	0.109037	0.141413	0.490192	0.147679	-0.802806	1.55192	0.000224356	-0.137461	3	5	3
Afg3l2	Q8JZQ2	11.0297	10.8989	10.8567	11.0441	10.9929	10.8904	11.0111	11.1121	11.1051	10.9647	0.129263	0.276237	0.00825255	0.00713028	0.00509365	0.0740213	0.1461	-0.147661	-0.100306	0.00138285	-0.282994	16	28	15
Sik3	E9PU87	4.65824	6.06393	6.64097	7.02569	7.08428	6.39575	6.18785	4.83373	5.20163	6.61618	0.129149	0.27628	0.176204	0.0558482	0.12948	0.622886	0.0362085	0.379978	1.4275	0.850876	-0.0114559	2	2	2
Cds2	Q99L43	4.67275	4.55459	4.88146	5.41616	5.66107	4.64962	3.81676	3.74479	4.20163	4.63807	0.0101696	0.101036	0.035194	0.100656	0.062645	0.0102443	0.0170781	0.781873	1.32122	0.0895714	-0.203458	1	1	1
Eif4g3	Q80XI3-3	5.45615	3.56071	4.87774	4.42626	4.30743	5.1375	6.02237	5.8505	5.34696	2.80735	0.129708	0.27676	0.209738	0.0970837	0.0611533	0.136606	0.0274594	-1.10841	-1.11621	0.0571593	-0.0914291	2	2	2
[truncated: 2,197 more rows]
