# Supplementary material for: Quantitative proteomics of acutely-isolated mouse microglia identifies novel immune Alzheimer’s disease-related proteins
Source: Mol Neurodegener. 2018 Jun 28;13:34. doi: 10.1186/s13024-018-0266-4 (PMC6025801; doi:10.1186/s13024-018-0266-4)
Supplement: Supplementary file 2 — Table S2. GO Elite analysis of all 4,133 proteins identified in mouse microglia by TMT mass spectrometry. (XLSX 63 kb) [file 13024_2018_266_MOESM2_ESM.xlsx]

## Sheet: Sheet1
Table S2. GO Elite analysis of all 4,133 proteins identified in mouse microglia by TMT mass spectrometry
Ontology Type	Ontology Name(Ontology-ID)	Number Changed	Number Measured	Number in Ontology	Percent Changed	Percent Present	Z Score	FisherExactP	AdjustedP	redundant with terms	inverse redundant	Gene symbols
biological_process	transport(GO:0006810)	388	2617	2794	14.8261	93.665	18.0653	6.16437e-59	5.74191e-56		ATPase activity, coupled to transmembrane movement of ions, phosphorylative mechanism|L-amino acid transmembrane transporter activity|SNAP receptor activity|anion|cation-transporting ATPase activity|protein transporter activity|regulation of defense response to virus by virus|regulation of pH|respiratory chain|syntaxin-1 binding|vesicle localization	Acsl1|Acsl6|Actn4|Add2|Akap5|Alb|Aldh1l1|Amph|Anp32a|Anxa3|Anxa6|Ap1b1|Ap1m1|Ap2a1|Ap2a2|Ap2b1|Ap2m1|Ap2s1|Ap3b2|Ap3d1|Ap3m2|Apoa1|Apoe|App|Arf3|Arfgap1|Arl15|Arl3|Arl8a|Armc1|Arrb1|Atcay|Atox1|Atp1a1|Atp1a2|Atp1a3|Atp1b1|Atp1b2|Atp1b3|Atp2a2|Atp2b1|Atp2b2|Atp2b3|Atp2b4|Atp5a1|Atp5b|Atp5c1|Atp5d|Atp5e|Atp5f1|Atp5g2|Atp5h|Atp5j|Atp5j2|Atp5k|Atp5l|Atp6v0a1|Atp6v0c|Atp6v0d1|Atp6v1a|Atp6v1b2|Atp6v1c1…
biological_process	small molecule catabolic process(GO:0044282)	152	640	685	23.75	93.4307	17.623	1.88306e-45	1.05241e-42		fructose metabolic process|hydrolase activity, acting on carbon-nitrogen (but not peptide) bonds, in cyclic amides	Acaa1a|Acaa2|Acadl|Acadm|Acadvl|Acot7|Actc1|Adh5|Aldh5a1|Aldh6a1|Aldoa|Aldoc|Arl3|Asrgl1|Atl1|Atp1a1|Atp1a2|Atp1a3|Atp1b1|Atp1b2|Atp1b3|Atp2a2|Atp2b2|Atp2b4|Atp5a1|Atp5b|Atp5c1|Atp5d|Atp5e|Atp5f1|Atp5j|Atp5j2|Atp5k|Atp5l|Atp6v1a|Atp6v1b2|Atp6v1d|Atp6v1e1|Atp6v1f|Atp6v1g2|Atp6v1h|Atp8a1|Auh|Cbr1|Cdc42|Cnp|Crmp1|Decr1|Diras1|Diras2|Dlat|Dnm1|Dnm1l|Dnm3|Dpysl2|Dpysl3|Dpysl4|Dpysl5|Dync1h1|Echs1|Eef1…
biological_process	generation of precursor metabolites and energy(GO:0006091)	76	217	251	35.023	86.4542	16.8336	3.3784e-35	1.21033e-32			Acadm|Aldh5a1|Aldoa|Aldoc|Cyc1|Dlat|Dld|Eno1|Eno2|Etfa|Etfb|Etfdh|Gapdh|Glrx|Gpi1|Gsk3b|Hk1|Ldha|Ldhb|Mdh1|Mdh2|Mecp2|Ndufa10|Ndufa12|Ndufa13|Ndufa2|Ndufa3|Ndufa4|Ndufa5|Ndufa6|Ndufa7|Ndufa8|Ndufa9|Ndufab1|Ndufb10|Ndufb11|Ndufb5|Ndufb7|Ndufb8|Ndufb9|Ndufs1|Ndufs2|Ndufs3|Ndufs4|Ndufs6|Ndufs7|Ndufs8|Ndufv1|Ndufv2|Ndufv3|Ogdh|Ogdhl|Pdha1|Pdhb|Pfkm|Pfkp|Pgam1|Pgk1|Pgm2|Ppp1ca|Pygb|S100b|Sdha|Sdhb|Snc…
biological_process	cellular catabolic process(GO:0044248)	204	1100	1161	18.5455	94.7459	16.2778	2.74403e-43	1.36927e-40		hydrolase activity, acting on carbon-nitrogen (but not peptide) bonds, in cyclic amides|isocitrate metabolic process|negative regulation of lipid biosynthetic process|negative regulation of ubiquitin-protein ligase activity involved in mitotic cell cycle|threonine-type peptidase activity	Abat|Acaa1a|Acaa2|Acadl|Acadm|Acadvl|Aco2|Acot7|Acsl1|Actc1|Adh5|Aifm1|Aldh1l1|Aldh5a1|Aldh6a1|Apoe|Arl3|Arrb1|Asrgl1|Atl1|Atp1a1|Atp1a2|Atp1a3|Atp1b1|Atp1b2|Atp1b3|Atp2a2|Atp2b2|Atp2b4|Atp5a1|Atp5b|Atp5c1|Atp5d|Atp5e|Atp5f1|Atp5j|Atp5j2|Atp5k|Atp5l|Atp6v1a|Atp6v1b2|Atp6v1d|Atp6v1e1|Atp6v1f|Atp6v1g2|Atp6v1h|Atp8a1|Auh|Cbr1|Cdc42|Cdk5|Cisd2|Cnp|Crmp1|Cryz|Cs|Cul3|Decr1|Diras1|Diras2|Dlst|Dnm1|Dnm1…
biological_process	nucleobase, nucleoside and nucleotide metabolic process(GO:0055086)	142	666	718	21.3213	92.7577	15.432	9.80184e-37	3.60398e-34		cation-transporting ATPase activity|hydrolase activity, acting on carbon-nitrogen (but not peptide) bonds, in cyclic amides	Actc1|Adk|Adss|Ak1|Ak2|Ak3|Ak4|Ak5|Aldh6a1|Aldoa|Arl3|Atic|Atl1|Atp1a1|Atp1a2|Atp1a3|Atp1b1|Atp1b2|Atp1b3|Atp2a2|Atp2b1|Atp2b2|Atp2b3|Atp2b4|Atp5a1|Atp5b|Atp5c1|Atp5d|Atp5e|Atp5f1|Atp5g2|Atp5h|Atp5j|Atp5j2|Atp5k|Atp5l|Atp6v0a1|Atp6v0c|Atp6v0d1|Atp6v1a|Atp6v1b2|Atp6v1c1|Atp6v1d|Atp6v1e1|Atp6v1f|Atp6v1g2|Atp6v1h|Atp8a1|Cacnb4|Cdc42|Cmpk1|Cnp|Crmp1|Diras1|Diras2|Dlst|Dnm1|Dnm1l|Dnm3|Dpysl2|Dpysl3|Dp…
biological_process	establishment of localization in cell(GO:0051649)	170	901	957	18.8679	94.1484	15.0444	8.04294e-37	3.03719e-34		SNAP receptor activity|establishment of organelle localization|protein transporter activity|vesicle localization	Akap5|Anp32a|Anxa3|Ap1b1|Ap1m1|Ap2a1|Ap2a2|Ap2b1|Ap2m1|Ap2s1|Ap3b2|Ap3d1|Ap3m2|App|Arf3|Arfgap1|Arhgef2|Arl15|Arl3|Arl8a|Arrb1|Bcap29|Bcap31|Cacnb1|Cadps|Calr|Camk4|Cask|Cdc42|Cdk5|Cfl1|Chmp5|Clta|Cltb|Cltc|Cplx1|Cplx2|Diras1|Diras2|Dnajc6|Dpy30|Dynll2|Ehd1|Ehd3|Eif5a|Erp29|Fth1|Gabarapl2|Grpel1|Gsk3b|Hsp90aa1|Hspa4|Hspa8|Hspa9|Kif5b|Klc1|Kpnb1|Kras|Lin7a|Lin7c|Lmna|M6pr|Macf1|Map2k1|Mapk1|Mapt|M…
biological_process	cellular component organization(GO:0016043)	329	2465	2668	13.3469	92.3913	14.2815	1.85837e-38	7.63682e-36		establishment of organelle localization|glial cell development|response to axon injury|sex chromatin|steroid hormone receptor binding|vesicle localization	Ablim1|Ablim2|Abr|Acadl|Acadm|Acat1|Acot13|Actb|Actc1|Actn1|Actn4|Actr3|Actr3b|Add1|Add2|Afg3l2|Ahsg|Aifm1|Akap5|Aldh1a1|Aldh5a1|Aldoa|Aldoc|Amph|Ank3|Anln|Anxa3|Anxa5|Anxa7|Ap1b1|Ap1m1|Ap2a1|Ap2a2|Ap2b1|Ap2m1|Ap3b2|Ap3d1|Apoa1|Apoe|App|Arfgap1|Arfip2|Arhgef2|Arl8a|Arpc1a|Arpc2|Arpc3|Arpc4|Arpc5|Arpc5l|Arrb1|Atl1|Atp2b2|Atp5b|Atp6v1h|Atpif1|Baiap2|Bin1|Brsk1|Cacnb4|Cadm1|Cadps|Calr|Cap1|Cap2|Capz…
biological_process	heterocycle metabolic process(GO:0046483)	146	762	818	19.1601	93.154	14.11	2.61355e-32	7.0224e-30		cation-transporting ATPase activity|hydrolase activity, acting on carbon-nitrogen (but not peptide) bonds, in cyclic amides	Actc1|Adk|Adss|Ak1|Ak3|Ak5|Aldh1l1|Aldh4a1|Aldh6a1|Aldoa|Arl3|Atic|Atl1|Atp1a1|Atp1a2|Atp1a3|Atp1b1|Atp1b2|Atp1b3|Atp2a2|Atp2b1|Atp2b2|Atp2b3|Atp2b4|Atp5a1|Atp5b|Atp5c1|Atp5d|Atp5e|Atp5f1|Atp5g2|Atp5h|Atp5j|Atp5j2|Atp5k|Atp5l|Atp6v0a1|Atp6v0c|Atp6v0d1|Atp6v1a|Atp6v1b2|Atp6v1c1|Atp6v1d|Atp6v1e1|Atp6v1f|Atp6v1g2|Atp6v1h|Atp8a1|Cacnb4|Cdc42|Cmpk1|Crmp1|Diras1|Diras2|Dld|Dlst|Dnm1|Dnm1l|Dnm3|Dpysl2|D…
biological_process	translational elongation(GO:0006414)	38	89	118	42.6966	75.4237	13.65	8.96681e-22	9.78784e-20			Eef1a1|Eef1a2|Eef1b2|Eef2|Rpl10|Rpl10a|Rpl13|Rpl17|Rpl18|Rpl18a|Rpl27|Rpl28|Rpl29|Rpl3|Rpl31|Rpl36a|Rpl38|Rpl7a|Rpl8|Rplp0|Rplp2|Rps10|Rps11|Rps14|Rps15a|Rps16|Rps17|Rps19|Rps20|Rps23|Rps25|Rps3|Rps4x|Rps7|Rps8|Rps9|Tceal5|Tufm
biological_process	dicarboxylic acid metabolic process(GO:0043648)	25	44	44	56.8182	100	13.3434	1.32172e-18	1.09272e-16	cytoplasmic part		Aldh5a1|Cs|Dld|Dlst|Fh1|Gad2|Got1|Got2|Grhpr|Idh1|Idh2|Idh3a|Idh3b|Idh3g|Mdh1|Mdh2|Me1|Me3|Ogdh|Pcx|Sdha|Sdhb|Sucla2|Suclg1|Suclg2
cellular_component	cytoplasmic part(GO:0044444)	796	5260	5845	15.1331	89.9914	29.1804	1.25098e-166	1.74787e-162		ATP-dependent protein binding|C-acyltransferase activity|GDP binding|NADH dehydrogenase activity|T-tubule|acetyl-CoA biosynthetic process|activation of protein kinase A activity|acyl-CoA dehydrogenase activity|antioxidant activity|cAMP-dependent protein kinase regulator activity|calcium-dependent protein binding|cell division site part|cytokinesis|dicarboxylic acid metabolic process|establishment…	2410015M20Rik|Aak1|Abat|Abhd10|Ablim2|Abr|Acaa1a|Acaa2|Acadl|Acadm|Acadvl|Acat1|Acat2|Acly|Aco2|Acot13|Acot7|Acsbg1|Acsl1|Acsl6|Actb|Actc1|Actn1|Actn4|Actr1a|Actr1b|Actr3|Add1|Add3|Adh5|Adk|Afg3l2|Agk|Ahcyl1|Aifm1|Ak1|Ak2|Ak3|Ak4|Ak5|Akap5|Akr1b3|Akr7a5|Aldh1b1|Aldh1l1|Aldh2|Aldh4a1|Aldh5a1|Aldh6a1|Aldh7a1|Aldh9a1|Aldoa|Aldoc|Alg2|Amph|Ank2|Anln|Anp32a|Anxa3|Anxa6|Anxa7|Ap1b1|Ap1m1|Ap2a1|Ap2a2|Ap…
cellular_component	organelle inner membrane(GO:0019866)	121	313	346	38.6581	90.4624	22.8709	2.53217e-61	2.7215e-58		heme-copper terminal oxidase activity	Acaa2|Acadvl|Acat1|Afg3l2|Aifm1|Ak2|Atad3a|Atp5a1|Atp5b|Atp5c1|Atp5d|Atp5e|Atp5f1|Atp5h|Atp5j|Atp5j2|Atp5k|Atp5l|Bdh1|Chchd3|Ckmt1|Cox4i1|Cox5a|Cox6a1|Cox6b1|Cox6c|Cox7a2|Cyb5r3|Cyc1|Dhrs1|Emd|Etfdh|Exog|Fahd1|Glud1|Got2|Gpd2|Gpx4|Hadh|Hadha|Hadhb|Hsd17b10|Hspd1|Idh2|Immt|Itpr1|Letm1|Lmnb1|Lmnb2|Lrpprc|Mdh2|Mtch1|Mtch2|Ndufa12|Ndufa13|Ndufa2|Ndufa3|Ndufa4|Ndufa5|Ndufa6|Ndufa7|Ndufa8|Ndufa9|Ndufb1…
cellular_component	cytoplasm(GO:0005737)	579	4578	4880	12.6474	93.8115	18.7332	3.61719e-69	7.21991e-66		activation of protein kinase A activity|cAMP-dependent protein kinase regulator activity|cell leading edge|establishment of organelle localization|fructose metabolic process|hydrogen peroxide metabolic process|hydrolase activity, acting on carbon-nitrogen (but not peptide) bonds, in cyclic amides|peroxiredoxin activity|threonine-type peptidase activity|ubiquitin binding|vesicle localization	6430548M08Rik|Aak1|Aars|Abi1|Ablim1|Ablim2|Acadl|Acat2|Acly|Acot13|Acot7|Acsbg1|Actb|Actc1|Actn1|Actn4|Actr1a|Actr1b|Actr2|Actr3|Actr3b|Add1|Add2|Add3|Adh5|Adss|Aifm1|Ak1|Ak3|Ak5|Akap5|Akr1b3|Akr7a5|Alb|Aldh1a1|Aldh1l1|Aldh7a1|Aldh9a1|Aldoa|Aldoc|Alg2|Amph|Ank2|Anks1b|Anln|Anp32a|Anxa3|Anxa5|Anxa6|Ap3d1|Apoe|App|Arf3|Arfgap1|Arhgap1|Arhgdia|Arhgef2|Arl3|Arl8a|Arpc1a|Arpc2|Arpc3|Arpc4|Arpc5|Arpc5l…
cellular_component	macromolecular complex(GO:0032991)	450	3169	3778	14.2001	83.8804	18.6886	9.07558e-65	1.15276e-61		activation of protein kinase A activity|motor activity|negative regulation of ubiquitin-protein ligase activity involved in mitotic cell cycle|rRNA binding|regulation of anion transport|regulation of defense response to virus by virus|sex chromatin|syntaxin-1 binding|threonine-type peptidase activity|vesicle localization	Aak1|Abat|Actb|Actc1|Actn4|Actr3|Add1|Add2|Ahsg|Akap5|Alb|Aldh1l1|Anxa6|Ap1b1|Ap1m1|Ap2a1|Ap2a2|Ap2b1|Ap2m1|Ap2s1|Ap3b2|Ap3d1|Ap3m2|Apoa1|Apoe|Arhgef2|Arl3|Arpc1a|Arpc2|Arpc3|Arpc4|Arpc5|Atp1a1|Atp1a2|Atp1a3|Atp1b1|Atp1b3|Atp2a2|Atp5a1|Atp5b|Atp5c1|Atp5d|Atp5e|Atp5f1|Atp5g2|Atp5h|Atp5j|Atp5j2|Atp5k|Atp5l|Atp6v0a1|Atp6v0c|Atp6v0d1|Atp6v1a|Atp6v1b2|Atp6v1c1|Atp6v1d|Atp6v1e1|Atp6v1f|Atp6v1g1|Atp6v1g…
cellular_component	respiratory chain(GO:0070469)	36	50	65	72	76.9231	18.5338	1.0969e-31	2.73677e-29	cytoplasmic part|transport		Cox7a2|Cyc1|Ndufa10|Ndufa12|Ndufa13|Ndufa2|Ndufa3|Ndufa4|Ndufa5|Ndufa6|Ndufa7|Ndufa8|Ndufa9|Ndufab1|Ndufb10|Ndufb11|Ndufb5|Ndufb7|Ndufb8|Ndufb9|Ndufs1|Ndufs2|Ndufs3|Ndufs4|Ndufs6|Ndufs7|Ndufs8|Ndufv1|Ndufv2|Ndufv3|Uqcrb|Uqcrc1|Uqcrc2|Uqcrfs1|Uqcrh|Uqcrq
cellular_component	neuron projection(GO:0043005)	121	485	501	24.9485	96.8064	16.3456	2.02037e-38	8.0653e-36		vesicle localization	Acot7|Actb|Actn1|Add1|Ak1|Akap5|Alcam|Aldoc|Ank3|Anks1b|Anxa3|Apoe|App|Ass1|Atl1|Atp1a2|Atp1a3|Atp2b2|Bin1|Cadm1|Cadm2|Calb1|Camk2a|Canx|Car2|Cask|Cck|Cdk5|Clu|Cnksr2|Cplx1|Cplx2|Cpne5|Cpne6|Crmp1|Ctnna2|Ctnnb1|Dbnl|Dlg2|Dlg4|Dlgap2|Dlgap3|Dlgap4|Dnm3|Dpysl2|Dpysl5|Eif5a|Gad1|Gad2|Gap43|Gria2|Gria3|Grin1|Grm3|Gsk3b|Homer1|Homer2|Impa1|Kif21a|Kif5b|Kif5c|Klc1|Map2k1|Mapt|Mtpn|Myh10|Myo5a|Ncam1|Nca…
cellular_component	cell fraction(GO:0000267)	198	1108	1155	17.87	95.9307	15.411	1.68319e-39	7.34921e-37		activation of protein kinase A activity	Abat|Abi1|Acly|Acsbg1|Acsl1|Acsl6|Actb|Actc1|Add3|Aifm1|Aldh1a1|Aldh5a1|Alg2|Ank3|Anxa7|App|Arfip2|Arrb1|Atl1|Atp1a1|Atp1a2|Atp2a2|Atp2b2|Atp6v0d1|Bsn|Cadm1|Calr|Cask|Cbr1|Cdh2|Clic4|Cltc|Cnp|Cpne6|Cryz|Ctnnb1|Ctnnd2|Ctsd|Cyb5r3|Cyfip2|Dlg1|Dlg2|Dlg4|Dlgap3|Dlgap4|Dlst|Dnaja1|Dnaja2|Dnajb1|Dnm1l|Dpp10|Dpysl2|Dpysl3|Dynll1|Echs1|Eno1|Eno2|Erc2|Fdps|Flot1|Flot2|G6pdx|Gabarapl2|Gdi1|Gfap|Gja1|Glo1|G…
cellular_component	synapse(GO:0045202)	92	337	343	27.2997	98.2507	15.3142	1.30148e-32	3.59062e-30			Abi1|Actr3|Add1|Akap5|Amph|Ank3|Anks1b|App|Atp1a2|Bsn|Cacnb4|Cadm1|Cadps|Camk2a|Camk2d|Cask|Cdh2|Cdk5|Cplx1|Cplx2|Ctnnb1|Cyfip2|Dlg1|Dlg2|Dlg3|Dlg4|Dlgap1|Dlgap2|Dlgap3|Dlgap4|Dmxl2|Erc2|Gabra1|Gad1|Gad2|Gap43|Gphn|Gria2|Gria3|Grin1|Homer1|Homer2|Homer3|Kctd16|Lgi1|Lin7a|Lin7c|Mgll|Myh10|Myh9|Ncs1|Nefm|Nrcam|Nrgn|Ntm|Ntrk2|Pclo|Pfn1|Phactr1|Ppp1r9b|Ppt1|Prkaca|Prkar1a|Psd3|Rapgef4|Rph3a|Scamp1|Sc…
cellular_component	synapse part(GO:0044456)	90	338	347	26.6272	97.4063	14.8373	5.12101e-31	1.23363e-28			Akap5|Amph|Anks1b|Arrb1|Atp6v0d1|Atp6v1g1|Atp6v1g2|Bcas1|Bin1|Bsn|Cadm1|Camk2a|Cck|Cdh2|Cnksr2|Ctnnd2|Dbi|Dbnl|Dlg1|Dlg2|Dlg3|Dlg4|Dlgap1|Dlgap2|Dlgap3|Dmxl2|Dnajc5|Dnm3|Dpysl2|Erc2|Gabra1|Gad1|Gad2|Gphn|Gria2|Gria3|Grin1|Grm3|Homer1|Homer2|Homer3|Itpr1|Kctd16|L1cam|Lin7a|Lin7c|Mt3|Myo5a|Ncs1|Nptn|Nrxn1|Ntrk2|Pebp1|Pfn2|Ppt1|Psd3|Rab3a|Rab3b|Rab3c|Rab5a|Rph3a|Scamp1|Scamp5|Shank2|Shank3|Slc17a7|S…
cellular_component	non-membrane-bounded organelle(GO:0043228)	259	1870	2256	13.8503	82.8901	13.1302	5.1276e-32	1.32672e-29		rRNA binding|sex chromatin	Abi1|Ablim1|Ablim2|Acadvl|Acat2|Actb|Actc1|Actn1|Actn4|Actr1a|Actr1b|Actr2|Actr3|Actr3b|Add1|Add2|Add3|Ak5|Aldh9a1|Aldoa|Amph|Ank2|Anln|Arhgap1|Arhgef2|Arl3|Arpc1a|Arpc2|Arpc3|Arpc4|Arpc5|Arpc5l|Asrgl1|Atp5b|Banf1|Bsn|Calm1|Camk4|Canx|Cap1|Capza1|Capza2|Capzb|Cct4|Cct5|Cct8|Cdc42ep4|Cdk5|Cenpv|Cfl1|Cfl2|Chmp1a|Clasp2|Clic4|Clip2|Cltc|Coro1a|Coro1c|Cotl1|Crmp1|Csrp1|Cst3|Cstb|Ctnna2|Ctnnb1|Cttn|Db…
cellular_component	cytoskeletal part(GO:0044430)	168	923	1100	18.2015	83.9091	14.404	2.36125e-34	8.24784e-32		motor activity|vesicle localization	Actc1|Actn1|Actn4|Actr1a|Actr1b|Actr3|Add1|Add2|Ak5|Akap5|Anks1b|Anln|Apoe|App|Arhgap1|Arhgef2|Arl3|Arl8a|Arpc1a|Arpc2|Arpc3|Arpc4|Arpc5|Bcas1|Calm1|Camk2b|Cap1|Capza1|Capza2|Capzb|Cct5|Cct8|Cenpv|Cfl1|Chmp1a|Clasp2|Clic4|Clip2|Cltc|Coro1a|Crmp1|Ctnnb1|Ctnnd2|Cul3|Dbnl|Dctn1|Dctn2|Dctn3|Dctn4|Dctn6|Dlg1|Dlg2|Dlg3|Dlg4|Dlgap1|Dlgap2|Dnm1|Dnm3|Dstn|Dync1h1|Dync1li1|Dynll1|Dynll2|Dynlrb1|Emd|Erc2|Ez…
cellular_component	cell projection part(GO:0044463)	101	473	503	21.3531	94.0358	12.9618	2.84513e-26	4.18444e-24		site of polarized growth	Abi1|Actn1|Add1|Akap5|Amph|Anks1b|App|Arhgef2|Atp1a2|Atp6v0d1|Basp1|Bin1|Bsn|Canx|Cck|Cdk5|Clu|Cst3|Ctnnb1|Dctn2|Dlg1|Dlg2|Dlg3|Dlg4|Dlgap3|Dnm3|Dpysl2|Dpysl3|Erc2|Ermn|Ezr|Fkbp4|Gad1|Gap43|Glul|Gna13|Got1|Gprin1|Gria2|Gria3|Grin1|Grm3|Gsk3b|Homer1|Hsp90aa1|Hsp90ab1|Ina|Kcnab2|Kif5b|Kif5c|Klc1|L1cam|Lcp1|Mag|Map2k1|Mapk1|Mapre1|Mapt|Mbp|Msn|Myh10|Nckap1|Nefh|Nefl|Nefm|Nfasc|Nrgn|Nsf|Ntrk2|Pafah1b…
molecular_function	cytoskeletal protein binding(GO:0008092)	114	510	549	22.3529	92.8962	14.3911	1.79226e-31	4.39323e-29			Ablim1|Ablim2|Actb|Actc1|Actn1|Actn4|Actr2|Actr3|Actr3b|Add1|Add2|Add3|Akap5|Aldoa|Aldoc|Anln|Apoe|Arhgef2|Arl3|Arpc1a|Arpc2|Arpc3|Arpc4|Arpc5|Arpc5l|Baiap2|Calm1|Cap1|Cap2|Capza1|Capza2|Capzb|Cfl1|Cfl2|Clasp2|Clip2|Cltc|Coro1a|Coro1c|Cotl1|Dbn1|Dbnl|Dstn|Dynll2|Emd|Ermn|Ezr|Fkbp4|Fscn1|Gas7|Gmfb|Gphn|Gsk3b|Gsn|Homer2|Hpca|Kif5b|Lasp1|Lcp1|Lrpprc|Macf1|Map1lc3a|Map6d1|Mapre1|Mapre2|Mapre3|Mapt|Ma…
molecular_function	GTPase activity(GO:0003924)	67	218	237	30.7339	91.9831	14.32	2.64044e-27	4.34025e-25			Arl3|Atl1|Cdc42|Diras1|Diras2|Dnm1|Dnm1l|Dnm3|Eef1a1|Eef1a2|Eef2|Ehd1|Ehd3|Eif2s3x|Gna13|Gnai1|Gnai2|Gnai3|Gnao1|Gnaq|Gnaz|Gnb1|Gnb2|Gng2|Gng3|Gng4|Kras|Mras|Opa1|Rab1|Rab10|Rab11b|Rab14|Rab15|Rab1b|Rab21|Rab24|Rab2a|Rab31|Rab35|Rab39b|Rab3a|Rab3b|Rab3c|Rab4b|Rab5a|Rab5b|Rab5c|Rab6b|Rab7|Rab8a|Rab8b|Rac1|Rala|Rap1a|Rap2b|Rheb|Rhoa|Rhob|Rhog|Rras2|Tuba1a|Tuba4a|Tubb2a|Tubb3|Tubb5|Tufm
molecular_function	NADH dehydrogenase activity(GO:0003954)	16	18	27	88.8889	66.6667	13.9828	1.90047e-17	1.49176e-15	cytoplasmic part		Ndufa12|Ndufa13|Ndufa2|Ndufa7|Ndufa9|Ndufaf2|Ndufb7|Ndufb8|Ndufs1|Ndufs2|Ndufs3|Ndufs4|Ndufs7|Ndufs8|Ndufv1|Ndufv2
molecular_function	NAD binding(GO:0051287)	30	58	92	51.7241	63.0435	13.7689	1.80162e-20	1.6136e-18			Aldh5a1|Aldh9a1|Ctbp1|Cyb5r3|Dld|Gapdh|Glud1|Gpd1|Gpd1l|Grhpr|Hadh|Hadha|Hadhb|Hibadh|Hsd17b10|Idh1|Idh2|Idh3a|Idh3b|Idh3g|Ldha|Ldhb|Mdh1|Me1|Me3|Ndufs2|Ndufv1|Ndufv2|Phgdh|Sirt2
cellular_component	cell body(GO:0044297)	69	292	305	23.6301	95.7377	11.7041	8.02194e-21	7.57315e-19			Acot7|Akap5|Alcam|Anxa3|Apoe|Arhgef2|Ass1|Atp2b2|Calb1|Canx|Cck|Cdk5|Cnksr2|Cplx1|Cplx2|Cpne5|Crmp1|Cst3|Dlg2|Dlg3|Dlgap3|Dlgap4|Dpysl2|Dpysl5|Eef1a2|Eif5a|Eno2|Erc2|Ermn|Gfap|Gria2|Gria3|Gsk3b|Homer1|Homer2|Impa1|Mbp|Myh10|Myo5a|Ncam1|Ncdn|Ndel1|Negr1|Ntrk2|Pafah1b1|Pde1b|Pebp1|Pmm1|Ppp1ca|Ppp5c|Ppt1|Pura|Rab1|Rab2a|Rab5a|Rheb|Rtn4|S100b|Shank2|Slc1a3|Slc8a2|Snap25|Sncg|Sod1|Sorbs2|Srcin1|Srr|Ss…
molecular_function	cation-transporting ATPase activity(GO:0019829)	17	25	25	68	100	12.2944	6.02319e-15	3.77381e-13	heterocycle metabolic process|nucleobase, nucleoside and nucleotide metabolic process|transport		Atp1a2|Atp2a2|Atp2b1|Atp2b2|Atp2b3|Atp2b4|Atp5a1|Atp5b|Atp5c1|Atp5d|Atp5e|Atp6v1a|Atp6v1b2|Atp6v1d|Atp6v1e1|Atp6v1f|Atp6v1h
biological_process	regulation of cellular component organization(GO:0051128)	136	821	863	16.5652	95.1333	11.622	1.48864e-23	1.8245e-21			Abr|Acsl6|Actn4|Actr3|Actr3b|Add1|Add2|Ahsg|Akap5|Aldoa|Amph|Anxa7|Apoa1|Arhgdia|Arhgef2|Arpc1a|Arpc2|Arpc3|Arpc5|Arpc5l|Arrb1|Bin1|Calr|Cand1|Capza1|Capza2|Capzb|Cck|Cd47|Cd81|Cdc42|Cdc42ep4|Cdh2|Cenpv|Cfl1|Chordc1|Clasp2|Clu|Coro1a|Cst3|Ctnna2|Ctnnb1|Dbnl|Dlg1|Dpysl3|Dstn|Dync1li1|Eif5a|Eno1|Ermn|Ezr|Fdps|Fkbp4|Gas7|Gfap|Gna13|Gng4|Grin1|Gsk3b|Gsn|Hsp90aa1|Igf2|Itm2c|Lgi1|Mag|Map6d1|Mapre1|Mapt…
molecular_function	hydrogen ion transmembrane transporter activity(GO:0015078)	34	90	117	37.7778	76.9231	11.8525	1.269e-17	1.01317e-15	cytoplasmic part	heme-copper terminal oxidase activity	Atp5a1|Atp5b|Atp5c1|Atp5d|Atp5e|Atp5f1|Atp5g2|Atp5h|Atp5j|Atp5k|Atp5l|Atp6v0a1|Atp6v0c|Atp6v0d1|Atp6v1a|Atp6v1b2|Atp6v1c1|Atp6v1d|Atp6v1e1|Atp6v1f|Atp6v1g1|Atp6v1g2|Atp6v1h|Cox4i1|Cox5a|Cox6a1|Cox6b1|Cox6c|Cox7a2|Slc32a1|Uqcrb|Uqcrfs1|Uqcrh|Uqcrq
molecular_function	GTP binding(GO:0005525)	76	340	386	22.3529	88.0829	11.694	2.94775e-21	2.96302e-19		GDP binding	Adss|Ak3|Ak4|Arf3|Arl15|Arl3|Arl8a|Atl1|Cdc42|Diras1|Diras2|Dnm1|Dnm1l|Dnm3|Eef1a1|Eef1a2|Eef2|Ehd1|Ehd3|Eif2s3x|Fkbp4|Glud1|Gna13|Gnai1|Gnai2|Gnai3|Gnao1|Gnaq|Gnaz|Hsp90aa1|Hsp90ab1|Kras|Mras|Nme1|Ola1|Opa1|Rab1|Rab10|Rab11b|Rab14|Rab15|Rab1b|Rab21|Rab24|Rab2a|Rab31|Rab35|Rab39b|Rab3a|Rab3b|Rab3c|Rab4b|Rab5a|Rab5b|Rab5c|Rab6b|Rab7|Rab8a|Rab8b|Rac1|Rala|Rap1a|Rap2b|Rheb|Rhoa|Rhob|Rhog|Rras2|Suclg…
biological_process	regulation of neurotransmitter levels(GO:0001505)	25	58	59	43.1034	98.3051	11.1341	6.59869e-15	4.09764e-13			Abat|Aldh5a1|Aldh9a1|Atp1a2|Gad1|Gad2|Lin7a|Lin7c|Maoa|Nrxn1|Park7|Pde1b|Pebp1|Ppfia3|Ppt1|Rab3a|Slc17a7|Slc25a4|Snap25|Snap91|Stxbp1|Syn1|Syn2|Syt1|Unc13a
molecular_function	protein domain specific binding(GO:0019904)	97	518	538	18.7259	96.2825	11.1509	7.10969e-21	6.78027e-19			Actn1|Akap5|App|Arhgap1|Atp1a1|Atp2b1|Atp2b2|Atp2b3|Atp2b4|Baiap2|Basp1|Cadm1|Calm1|Cask|Caskin1|Chmp1a|Chmp2b|Csnk2b|Ctbp1|Dbnl|Dlg1|Dlg2|Dlg3|Dlg4|Dlgap1|Dlgap2|Dlgap3|Dlgap4|Dnajc6|Dpysl3|Dynll1|Erc2|Gja1|Gpx1|Grb2|Gria2|Gria3|Hcls1|Hnrnpm|Homer2|Homer3|Hpcal4|Hsp90aa1|Hsp90ab1|Hspa5|Igsf5|Kpnb1|Kras|L1cam|Lancl1|Lin7a|Lin7c|Mapt|Mecp2|Mpp2|Mpp3|Mpp6|Ncam1|Nefl|Palm2|Pdcd6ip|Prkar2a|Prkar2b|Pr…
biological_process	protein folding(GO:0006457)	45	161	177	27.9503	90.9605	10.8653	5.62844e-17	4.27394e-15			Aars|Calr|Canx|Cct2|Cct3|Cct4|Cct5|Cct6a|Cct7|Cct8|Chordc1|Dnaja1|Dnaja2|Dnajb1|Dnajb14|Dnajb6|Dnajc5|Fkbp2|Fkbp4|Fkbp8|Grpel1|Hsp90aa1|Hsp90ab1|Hsp90b1|Hspa4l|Hspa8|Hspa9|Hspd1|Hspe1|Hsph1|Pdia3|Pfdn2|Pfdn4|Pfdn5|Pin1|Ppia|Ppib|Ppid|Ppif|Sh3glb1|St13|Stub1|Tcp1|Tubb5|Vbp1
molecular_function	unfolded protein binding(GO:0051082)	31	95	102	32.6316	93.1373	10.1639	3.83435e-14	2.27972e-12			Calr|Canx|Cct2|Cct3|Cct4|Cct5|Cct6a|Cct7|Cct8|Dnaja1|Dnaja2|Dnajb1|Dnajb14|Dnajb6|Dnajc5|Grpel1|Hsp90aa1|Hsp90ab1|Hsp90b1|Hspa5|Hspa8|Hspa9|Macf1|Pfdn2|Pfdn4|Pfdn5|St13|Tbca|Tcp1|Tomm20|Vbp1
biological_process	regulation of neurological system process(GO:0031644)	52	214	224	24.2991	95.5357	10.3923	1.50534e-16	1.0786e-14			Atp2b2|Calb1|Camk2a|Camk2b|Cck|Cdh2|Cdk5|Cspg5|Ctnnb1|Ctnnd2|Dbi|Dlg4|Gfap|Glul|Gnai1|Gnai2|Gnai3|Gria2|Grin1|Grm3|Gsk3b|Kras|Lgi1|Mecp2|Mgll|Napa|Napb|Ncam1|Ncdn|Ncs1|Nptn|Ntrk2|Pebp1|Pfn2|Ppfia3|Ppp3ca|Prkaca|Rab3a|Rab5a|Rapgef4|Rtn4|S100b|Slc1a3|Slc6a1|Snca|Sncg|Stx1a|Stxbp1|Syp|Tnr|Unc13a|Ywhag
cellular_component	site of polarized growth(GO:0030427)	28	90	92	31.1111	97.8261	9.31204	2.4746e-12	1.29012e-10	cell projection part		Abi1|Basp1|Cdk5|Clu|Dctn2|Dlg3|Dpysl2|Dpysl3|Erc2|Fkbp4|Gprin1|Gria2|Grin1|Gsk3b|Mapt|Myh10|Nefl|Ntrk2|Pafah1b1|Pak1|Ppp1r9a|Rufy3|Shank2|Snap25|Snca|Thy1|Tmod2|Tpm3
molecular_function	oxidoreductase activity, acting on the CH-OH group of donors, NAD or NADP as acceptor(GO:0016616)	35	119	126	29.4118	94.4444	9.97114	3.0559e-14	1.83249e-12			Adh5|Akr1b3|Akr7a5|Bdh1|Cbr1|Ctbp1|Fasn|G6pdx|Gpd1|Gpd1l|Gpd2|Grhpr|Hadh|Hadha|Hadhb|Hibadh|Hsd17b10|Hsd17b4|Idh1|Idh2|Idh3a|Idh3b|Idh3g|Ldha|Ldhb|Mat2b|Mdh1|Mdh2|Me1|Me3|Ndufa9|Pgd|Phgdh|Spr|Uba5
biological_process	small GTPase mediated signal transduction(GO:0007264)	62	299	315	20.7358	94.9206	9.82386	6.75132e-16	4.51337e-14			Apoa1|Apoe|Arf3|Arhgap1|Arhgdia|Arl15|Arl3|Arl8a|Baiap2|Cdc42|Cdc42ep4|Dbnl|Diras1|Diras2|Gdi2|Gna13|Gnai1|Gnai2|Gnai3|Gnao1|Grb2|Kras|Map2k1|Mapk1|Mras|Psd3|Rab1|Rab10|Rab11b|Rab14|Rab15|Rab1b|Rab21|Rab24|Rab2a|Rab31|Rab35|Rab39b|Rab3a|Rab3b|Rab3c|Rab4b|Rab5a|Rab5b|Rab5c|Rab6b|Rab7|Rab8a|Rab8b|Rac1|Rala|Rap1a|Rap2b|Rapgef4|Rheb|Rhoa|Rhob|Rhog|Rock2|Rras2|Src|Ywhab
molecular_function	structural molecule activity(GO:0005198)	78	420	668	18.5714	62.8743	9.8847	8.96938e-17	6.5958e-15		rRNA binding	Add1|Add2|Add3|Ank3|Cldn11|Clta|Cltb|Cltc|Ctnna2|Ctnnb1|Dlg1|Dlg4|Dnm3|Gfap|Gphn|Homer2|Ina|Isca2|Krt10|Krt2|Lamc1|Lmna|Lmnb1|Lmnb2|Mbp|Mrpl12|Myh9|Nefl|Nefm|Plec|Plp1|Rpl10|Rpl10a|Rpl13|Rpl17|Rpl18|Rpl18a|Rpl21|Rpl23a|Rpl24|Rpl27|Rpl28|Rpl29|Rpl3|Rpl30|Rpl31|Rpl36a|Rpl38|Rpl8|Rplp0|Rplp2|Rps10|Rps11|Rps12|Rps14|Rps15a|Rps16|Rps17|Rps19|Rps20|Rps23|Rps25|Rps3|Rps4x|Rps7|Rps8|Rps9|Tln2|Tpm1|Tuba1a…
molecular_function	ATPase activity, coupled to transmembrane movement of ions, phosphorylative mechanism(GO:0015662)	22	59	59	37.2881	100	9.43732	9.36086e-12	4.58912e-10	transport		Atp1a1|Atp1a2|Atp1a3|Atp1b1|Atp1b2|Atp1b3|Atp2a2|Atp2b1|Atp2b2|Atp2b3|Atp2b4|Atp5b|Atp5e|Atp5l|Atp6v0c|Atp6v0d1|Atp6v1c1|Atp6v1e1|Atp6v1g1|Atp6v1g2|Atp8a1|Pcyox1
molecular_function	threonine-type peptidase activity(GO:0070003)	12	21	24	57.1429	87.5	9.27209	1.23848e-09	4.75387e-08	cellular catabolic process|cytoplasm|macromolecular complex|negative regulation of ubiquitin-protein ligase activity involved in mitotic cell cycle|positive regulation of ubiquitin-protein ligase activity		Psma1|Psma2|Psma3|Psma4|Psma5|Psma6|Psma7|Psmb1|Psmb3|Psmb4|Psmb5|Psmb6
biological_process	regulation of exocytosis(GO:0017157)	23	63	68	36.5079	92.6471	9.50451	5.28621e-12	2.68578e-10			Abr|Cadps|Cdk5|Myo5a|Napa|Napb|Ncs1|Nsf|Pclo|Pfn2|Plcb1|Rab3a|Rab3b|Rab3c|Rala|Rapgef4|Scamp5|Snca|Stx1a|Stx1b|Stxbp1|Syt1|Vamp2
cellular_component	cell junction(GO:0030054)	96	604	634	15.894	95.2681	9.23435	1.37825e-15	8.99853e-14			Abi1|Actn1|Actr3|Add3|Amph|Anks1b|Anxa5|Arhgef2|Arpc2|Baiap2|Brsk1|Bsn|Cadm1|Cadm3|Cadps|Calb2|Camk2a|Capzb|Cdh2|Cldn11|Clic4|Ctnna2|Ctnnb1|Ctnnd2|Cyc1|Cyfip2|Dlg1|Dlg2|Dlg4|Dlgap1|Dlgap2|Dlgap3|Dmxl2|Erc2|Fh1|Fscn1|Gabra1|Gad2|Gap43|Git1|Gja1|Gphn|Gria2|Gria3|Grin1|Homer1|Homer2|Homer3|Igsf5|Kctd16|Lasp1|Lcp1|Lgi1|Lin7a|Lin7c|Myh9|Ncs1|Nfasc|Nrgn|Pak1|Pclo|Phactr1|Pip5k1c|Pkp4|Plec|Ppp1r9b|Psd3|…
molecular_function	identical protein binding(GO:0042802)	116	788	820	14.7208	96.0976	9.25413	3.40374e-16	2.31985e-14			Abat|Acadm|Acat1|Actb|Actn1|Actn4|Add1|Add2|Adh5|Ak3|Aldh1a1|Aldh2|Aldh9a1|Apoa1|Apoe|App|Arhgdia|Atic|Atl1|Atpif1|Bcas1|Cadm1|Cadm3|Cct7|Cd200|Chordc1|Cisd2|Cldn11|Clpp|Coro1a|Crym|Csnk2b|Ctbp1|Dbnl|Dnm1|Dpy30|Dynll1|Dynlrb1|Eno1|Eno2|G6pdx|Git1|Glul|Got2|Gpd1|Gpd1l|Gphn|Grpel1|Gsr|Gsta4|Gstm1|Gstm5|Gstz1|Hk1|Homer2|Hprt|Hsd17b10|Hsp90aa1|Hspb1|Idh1|Impa1|L1cam|Lcp1|Ldha|Ldhb|Mapt|Mgll|Myh9|Myo1…
cellular_component	coated pit(GO:0005905)	16	44	44	36.3636	100	7.90045	9.83796e-09	3.44501e-07			Aak1|Ap2a1|Ap2a2|Ap2b1|Ap2m1|Ap2s1|App|Arrb1|Clta|Cltb|Cltc|Epn1|Hspd1|Rab35|Sgip1|Snap91
biological_process	positive regulation of ubiquitin-protein ligase activity(GO:0051443)	26	78	81	33.3333	96.2963	9.45422	2.50547e-12	1.30136e-10		negative regulation of ubiquitin-protein ligase activity involved in mitotic cell cycle|threonine-type peptidase activity	Pin1|Psma1|Psma2|Psma3|Psma4|Psma5|Psma6|Psma7|Psmb1|Psmb3|Psmb4|Psmb5|Psmb6|Psmc1|Psmc2|Psmc3|Psmc4|Psmc5|Psmc6|Psmd1|Psmd11|Psmd14|Psmd4|Psmd9|Skp1a|Ube2n
biological_process	negative regulation of ubiquitin-protein ligase activity involved in mitotic cell cycle(GO:0051436)	23	65	68	35.3846	95.5882	9.29121	1.12209e-11	5.44372e-10	cellular catabolic process|macromolecular complex|positive regulation of ubiquitin-protein ligase activity	threonine-type peptidase activity	Psma1|Psma2|Psma3|Psma4|Psma5|Psma6|Psma7|Psmb1|Psmb3|Psmb4|Psmb5|Psmb6|Psmc1|Psmc2|Psmc3|Psmc4|Psmc5|Psmc6|Psmd1|Psmd11|Psmd14|Psmd4|Psmd9
molecular_function	protein complex binding(GO:0032403)	67	361	369	18.5596	97.832	9.13978	1.45728e-14	8.85267e-13			Actn1|Actn4|Add1|Akap5|Aldh1l1|Amph|Ap2b1|Arrb1|Atp5d|Atp6v0d1|Bin1|Calr|Cask|Cdh2|Clic4|Ctnnb1|Dlg4|Dlgap1|Dnm1|Erc2|Gfap|Gna13|Gnai1|Gnai2|Gnai3|Gnao1|Gnaq|Gnaz|Gsk3b|Hcls1|Hk1|Hspd1|Igf2|L1cam|Lamb2|Mif|Ndel1|Pafah1b1|Ppap2b|Prkaca|Psmd14|Rapgef4|Rbx1|Rph3a|Rtn4|Src|St13|Stx7|Synj1|Syp|Tceb1|Tceb2|Thy1|Tln2|Tnr|Tsn|Tubb5|Uqcrc1|Uqcrc2|Uqcrfs1|Uqcrh|Vamp2|Vcp|Vdac1|Ywhab|Ywhae|Ywhaz
biological_process	isocitrate metabolic process(GO:0006102)	6	6	6	100	100	9.161	8.73556e-08	2.79939e-06	cellular catabolic process|cytoplasmic part		Aco2|Idh1|Idh2|Idh3a|Idh3b|Idh3g
molecular_function	glutamate receptor binding(GO:0035254)	15	32	32	46.875	100	9.11986	4.09817e-10	1.66938e-08			Atp2b2|Camk2a|Canx|Ctnnb1|Dlg1|Dlg3|Dlg4|Flot1|Flot2|Grin1|Gsk3b|Homer1|Homer2|Shank2|Shank3
biological_process	cellular amine metabolic process(GO:0044106)	65	358	373	18.1564	95.9786	8.79227	1.05887e-13	6.11345e-12			Aars|Abat|Acadl|Acadm|Aldh4a1|Aldh5a1|Aldh6a1|Aldh9a1|Apoa1|Asrgl1|Ass1|Atp2b2|Auh|Ckb|Ckmt1|Crym|Ddah1|Eif5a|Fabp3|Fabp5|G6pdx|Gad2|Glo1|Gls|Glud1|Glul|Got1|Got2|Gpx1|Gpx4|Gsr|Gsta4|Gstm1|Gstm5|Gstp1|Gstz1|Hagh|Hibadh|Hibch|Hprt|Idh1|Ivd|Maoa|Mat2b|Mecp2|Mthfd1|Mtpn|Nars|P4hb|Pcmt1|Pcyox1|Pde1b|Phgdh|Psat1|Sars|Slc1a3|Slc6a11|Snca|Sncb|Sod1|Sod2|Spr|Srr|Wars|Yars
biological_process	cell redox homeostasis(GO:0045454)	21	63	68	33.3333	92.6471	8.49314	3.19437e-10	1.32833e-08		intramolecular oxidoreductase activity, transposing S-S bonds|protein disulfide oxidoreductase activity	Aifm1|Dld|Glrx|Glrx5|Gpx1|Gsr|P4hb|Pdia3|Pdia4|Pdia6|Prdx1|Prdx2|Prdx3|Prdx5|Prdx6|Sh3bgrl3|Tmx3|Tmx4|Txn1|Txndc12|Txnl1
molecular_function	oxidoreductase activity, acting on the aldehyde or oxo group of donors(GO:0016903)	16	40	75	40	53.3333	8.45446	1.91454e-09	7.22971e-08			Adh5|Aldh1a1|Aldh1b1|Aldh1l1|Aldh2|Aldh4a1|Aldh5a1|Aldh6a1|Aldh7a1|Aldh9a1|Gapdh|Ogdh|Ogdhl|Pdha1|Pdhb|Suclg2
molecular_function	peroxiredoxin activity(GO:0051920)	6	7	8	85.7143	87.5	8.38058	5.76671e-07	1.65107e-05	antioxidant activity|cytoplasm|cytoplasmic part|oxidoreductase activity, acting on peroxide as acceptor|response to inorganic substance		Park7|Prdx1|Prdx2|Prdx3|Prdx5|Prdx6
biological_process	translation(GO:0006412)	51	266	469	19.1729	56.7164	8.22845	6.0451e-12	3.03821e-10		rRNA binding	Aars|Dnm3|Eef1a1|Eef1a2|Eef1b2|Eef2|Eif1|Eif2s3x|Eif3i|Eif4a2|Eif4b|Eif4h|Mrpl12|Nars|Ptrh2|Rpl10|Rpl10a|Rpl13|Rpl17|Rpl18|Rpl18a|Rpl21|Rpl23a|Rpl24|Rpl27|Rpl28|Rpl29|Rpl3|Rpl30|Rpl31|Rpl36a|Rpl38|Rpl8|Rps11|Rps12|Rps14|Rps15a|Rps16|Rps17|Rps19|Rps20|Rps23|Rps3|Rps4x|Rps7|Rps8|Rps9|Sars|Tufm|Wars|Yars
molecular_function	enzyme binding(GO:0019899)	110	809	843	13.597	95.9668	8.07203	5.89287e-13	3.21622e-11			A2m|Abat|Acat1|Actb|Add3|Akap5|Alb|Apoa1|Arhgef2|Arrb1|Atp1a1|Atp6v0a1|Atp6v1g1|Atpif1|Bin1|C1qbp|Calm1|Calr|Cdc42|Cdh2|Cnksr2|Coro1a|Cotl1|Cst3|Cstb|Ctnnb1|Cul3|Dlg1|Dmxl2|Dnm1l|Dynll1|Fxyd7|Gdi2|Git1|Glud1|Got2|Gria2|Gsk3a|Gsk3b|H2afx|Hmga1|Hsp90b1|Hspa5|Hspa9|Hspd1|Lrpap1|Map2k1|Mapk1|Mapt|Marcks|Mbp|Mecp2|Ncam1|Nedd8|Nefl|Nsf|Nsfl1c|Pa2g4|Pak1|Pcbp2|Pcca|Pea15a|Pebp1|Pex5l|Pfkm|Pfn1|Pgam1|Pha…
molecular_function	lipid binding(GO:0008289)	66	398	435	16.5829	91.4943	8.00909	5.94369e-12	2.99802e-10			Acadl|Acadm|Acadvl|Adh5|Alb|Anxa3|Anxa5|Anxa6|Anxa7|Ap2a2|Ap2m1|Apoa1|Apoe|Atp5g2|Bdh1|Cadps|Calb1|Cpne6|Dbi|Epn1|Fabp3|Fabp5|Gltp|Got2|Gstm1|Hadha|Hadhb|Hsd17b10|Hsd17b4|Hspa2|Itpr1|Lamc1|Lancl2|Map1lc3a|Mgll|Nsfl1c|Pclo|Pebp1|Pfn1|Pgrmc1|Pitpna|Plcb1|Ptgds|Rab35|Rph3a|Scp2|Sgip1|Sh3gl1|Sh3gl2|Sh3gl3|Sh3glb1|Snap91|Snca|Snx1|Snx12|Snx2|Snx3|Snx6|Syp|Syt1|Syt2|Thy1|Tnr|Unc13a|Vamp2|Vcp
molecular_function	syntaxin-1 binding(GO:0017075)	8	13	14	61.5385	92.8571	7.92887	3.66034e-07	1.08123e-05	macromolecular complex|transport		Cplx1|Cplx2|Myo5a|Snap25|Stxbp1|Syp|Unc13a|Vamp2
molecular_function	carboxylic acid binding(GO:0031406)	36	164	176	21.9512	93.1818	7.87468	1.58753e-10	7.01931e-09			Aars|Acadl|Acadm|Acadvl|Adh5|Alb|Aldh5a1|Dbi|Ddah1|Dld|Fabp3|Fabp5|Fasn|Glud1|Glul|Got1|Got2|Gpx4|Grhpr|Grin1|Gsr|Gsta4|Hadha|Hadhb|Lancl1|Ndufab1|Pcca|Pcx|Pgd|Pin1|Sh3glb1|Slc1a3|Snca|Srr|Ywhab|Ywhae
biological_process	regulation of defense response to virus by virus(GO:0050690)	6	8	8	75	100	7.74497	2.1755e-06	5.69214e-05	cytoplasmic part|macromolecular complex|plasma membrane|transport		Ap2a1|Ap2a2|Ap2b1|Ap2m1|Ap2s1|Atp6v1h
biological_process	behavior(GO:0007610)	61	377	395	16.1804	95.443	7.47384	9.72856e-11	4.38475e-09			Abat|Adam22|Alb|Amph|App|Atp1a2|Atp1a3|Atp2b2|Cacnb4|Calb1|Cck|Cdk5|Cnp|Cst3|Cstb|Ctnnd2|Dlat|Dlg4|Dynlrb1|Gls|Gnao1|Gnaq|Gng7|Grin1|Hprt|Kras|Mapt|Mecp2|Mif|Ncam1|Npy|Ntrk2|Pafah1b1|Park7|Pde1b|Pebp1|Plcb1|Ppt1|Prkar2b|Prkce|Ptgds|Ptn|S100b|Serpinf1|Slc12a5|Slc17a7|Slc1a2|Slc1a3|Slc6a1|Snap25|Snca|Sncg|Sod1|Sod2|Synj1|Tmod2|Tnr|Uchl1|Uchl3|Vdac1|Vdac3
cellular_component	cell leading edge(GO:0031252)	12	27	28	44.4444	96.4286	7.86956	5.02778e-08	1.64131e-06	cytoplasm		Abi1|Actr3|Arhgap1|Arpc2|Cfl1|Coro1a|Dctn1|Myh9|Ndel1|Pafah1b1|Vim|Ywhaz
molecular_function	protein C-terminus binding(GO:0008022)	37	173	177	21.3873	97.7401	7.79127	1.9547e-10	8.45542e-09			Amph|Anp32a|Ap2a1|Atp2a2|Atp2b2|Cadm1|Cask|Cltc|Coro1a|Ctnnb1|Dbnl|Dlg1|Dlg2|Dlg3|Dlg4|Dnm1|Dynll1|Homer3|Hpcal4|Kras|Ncl|Nefl|Nsf|Pabpc1|Pfkm|Ppm1a|Ppp2cb|Prdx3|Rab3a|Shank2|Shank3|Src|Stip1|Synj1|Vamp2|Vim|Ywhab
cellular_component	plasma membrane(GO:0005886)	272	2675	2812	10.1682	95.128	7.84328	1.09182e-13	6.26086e-12		glutamate signaling pathway|negative regulation of ion transport|negative regulation of transporter activity|regulation of defense response to virus by virus	Aak1|Abr|Acsl1|Adam23|Add1|Add2|Add3|Adss|Ak1|Akap5|Aldh9a1|Ank2|Anks1b|Anxa3|Anxa5|Anxa7|Ap2a1|Ap2a2|Ap2b1|Ap2m1|Ap2s1|Apoa1|Apoe|App|Arhgap1|Arrb1|Atp1a1|Atp1a2|Atp1a3|Atp1b1|Atp1b2|Atp1b3|Atp2b2|Atp2b3|Atp5a1|Atp5b|Atp6v0a1|Atp6v1a|Atp6v1b2|Atp6v1c1|Atp6v1g1|Atp6v1h|Atp8a1|Baiap2|Basp1|Bcap31|Brsk1|Bsg|Cacnb1|Cacnb4|Cadm1|Cadm3|Camk2a|Camk2b|Camk2d|Camk2g|Camkv|Cap1|Cap2|Cask|Cbr1|Cct3|Cd200|C…
biological_process	glutamate signaling pathway(GO:0007215)	11	26	27	42.3077	96.2963	7.28537	3.39874e-07	1.01468e-05	plasma membrane		App|Atp1a3|Camk2a|Gnai2|Gnaq|Grin1|Grm3|Homer1|Homer2|Homer3|Plcb1
cellular_component	filopodium(GO:0030175)	14	40	40	35	100	7.18601	1.4478e-07	4.54578e-06			Abi1|Baiap2|Cdc42|Cdk5|Ermn|Ezr|Fscn1|Msn|Ppp1r9a|Ppp1r9b|Rufy3|Slc9a3r1|Snap25|Srcin1
biological_process	synaptic transmission(GO:0007268)	34	164	168	20.7317	97.619	7.24608	2.49197e-09	9.23549e-08			Cacnb4|Camk4|Cdk5|Ctnnb1|Dlg2|Dlgap1|Gls|Gria2|Grin1|Grm3|Lynx1|Mecp2|Myo5a|Napa|Napb|Npy|Nrxn1|Pafah1b1|Park7|Rab3a|Slc12a5|Slc17a7|Snap91|Snca|Stx1a|Stx1b|Stxbp1|Sv2a|Sv2b|Syp|Tmod2|Unc13a|Vdac1|Vdac3
molecular_function	GDP binding(GO:0019003)	12	30	33	40	90.9091	7.31975	2.07324e-07	6.29723e-06	GTP binding|cytoplasmic part		Arl3|Kras|Rab11b|Rab14|Rab21|Rab2a|Rab5a|Rab7|Rheb|Rhob|Suclg1|Suclg2
cellular_component	membrane raft(GO:0045121)	34	195	199	17.4359	97.9899	6.05408	2.23159e-07	6.74886e-06			Atp1a1|Atp1a2|Atp1b1|Atp1b3|Atp2b1|Atp2b2|Atp2b3|Bsg|Dlg1|Efhd2|Flot1|Flot2|Gja1|Gnai1|Gnai2|Gnai3|Gnaq|Gsk3b|Hk1|Hspd1|Itpr1|Kras|Pde2a|Ppt1|Prkar2b|Prnp|Rab5a|Slc2a1|Slc2a3|Snap25|Src|Stx12|Thy1|Tnr
biological_process	cellular response to glucagon stimulus(GO:0071377)	13	35	36	37.1429	97.2222	7.2294	1.80733e-07	5.56212e-06		activation of protein kinase A activity	Ass1|Gnb1|Gnb2|Gng12|Gng2|Gng3|Gng4|Gng7|Prkaca|Prkacb|Prkar1a|Prkar2a|Prkar2b
molecular_function	nucleotide kinase activity(GO:0019201)	8	15	16	53.3333	93.75	7.24363	1.62156e-06	4.35702e-05			Ak1|Ak2|Ak3|Ak4|Ak5|Cmpk1|Guk1|Mpp6
molecular_function	intramolecular oxidoreductase activity, interconverting keto- and enol-groups(GO:0016862)	6	9	9	66.6667	100	7.21307	6.15577e-06	0.000150694		intramolecular oxidoreductase activity, transposing S-S bonds	Mif|P4hb|Pdia3|Pdia4|Pdia6|Tmx3
molecular_function	protein disulfide oxidoreductase activity(GO:0015035)	10	24	24	41.6667	100	6.87326	1.39646e-06	3.80338e-05	cell redox homeostasis|electron carrier activity	intramolecular oxidoreductase activity, transposing S-S bonds	Glrx|Glrx5|P4hb|Pdia3|Pdia4|Pdia6|Sh3bgrl3|Tmx3|Txn1|Txnl1
molecular_function	calmodulin binding(GO:0005516)	27	124	129	21.7742	96.124	6.76047	3.64897e-08	1.21679e-06		calmodulin-dependent protein kinase activity	Add1|Add2|Add3|Atp2b2|Atpif1|Camk2a|Camk2b|Camk2d|Camk2g|Camk4|Camkv|Cask|Gap43|Grin1|Itpka|Map6d1|Marcks|Marcksl1|Myh10|Myh9|Myo5a|Nrgn|Pde1b|Plcb1|Ppp3ca|Syt1|Vamp2
molecular_function	adenyl nucleotide binding(GO:0030554)	157	1455	1564	10.7904	93.0307	6.56022	9.18611e-10	3.63593e-08		activation of protein kinase A activity|cAMP-dependent protein kinase regulator activity|calmodulin-dependent protein kinase activity	Aak1|Aars|Acly|Acsbg1|Acsl1|Acsl6|Actb|Actc1|Actr1a|Actr1b|Actr2|Actr3|Actr3b|Adk|Afg3l2|Agk|Ak1|Ak2|Ak3|Ak4|Ak5|Ass1|Atad1|Atad3a|Atp1a1|Atp1a2|Atp1a3|Atp2a2|Atp2b1|Atp2b2|Atp2b3|Atp2b4|Atp5a1|Atp5b|Atp6v1a|Atp6v1b2|Atp8a1|Brsk1|Camk2a|Camk2b|Camk2d|Camk2g|Camk4|Camkv|Cask|Cct2|Cct3|Cct4|Cct5|Cct6a|Cct7|Cct8|Cdk5|Ckb|Ckmt1|Clpp|Cmpk1|Cnp|Cyb5r3|Dclk1|Dnaja1|Dnaja2|Dync1h1|Dync1li1|Ehd1|Ehd3|Eif4…
molecular_function	antioxidant activity(GO:0016209)	14	46	53	30.4348	86.7925	6.46523	1.02494e-06	2.86984e-05	cytoplasmic part	hydrogen peroxide metabolic process|oxidoreductase activity, acting on peroxide as acceptor|peroxiredoxin activity	Apoe|Gpx1|Gpx4|Gsr|Mgst3|Park7|Prdx1|Prdx2|Prdx3|Prdx5|Prdx6|Sod1|Sod2|Txndc17
biological_process	response to inorganic substance(GO:0010035)	51	315	326	16.1905	96.6258	6.82704	3.4941e-09	1.29152e-07		hydrogen peroxide metabolic process|peroxiredoxin activity	A2m|Abat|Acadm|Actb|Alb|Alg2|Anxa7|Ass1|Bdh1|Bsg|Calm1|Calr|Camk2b|Car2|Clic4|Cst3|Ctnnb1|Eef1a2|Gdi1|Gnao1|Gpx1|Gpx4|Gria3|Gsk3a|Gsk3b|Gsn|Impa1|Krt10|Lta4h|Mt1|Mt2|Mt3|Ncam1|Park7|Pebp1|Ppp2cb|Prdx1|Prdx2|Prdx3|Prdx5|Prdx6|Prnp|S100a8|S100a9|Slc1a3|Slc25a12|Slc6a1|Snca|Sod1|Sod2|Src
cellular_component	lamellipodium(GO:0030027)	19	85	87	22.3529	97.7011	5.8055	2.47819e-06	6.41209e-05			Abi1|Actr3|Arpc3|Arpc5|Capzb|Cdh2|Cdk5|Cfl1|Coro1a|Ctnna2|Ctnnb1|Cttn|Dbnl|Gsn|Nckap1|Rac1|Snap25|Srcin1|Wasf1
molecular_function	chaperone binding(GO:0051087)	12	36	37	33.3333	97.2973	6.41542	2.06222e-06	5.44677e-05			Alb|Dlst|Dnajb6|Grpel1|Hspd1|Hspe1|Ogdh|Pfdn4|Prnp|Sod1|St13|Stip1
biological_process	regulation of cofactor metabolic process(GO:0051193)	7	15	16	46.6667	93.75	6.20867	2.31755e-05	0.000509132	cytoplasmic part		Dlat|Dld|Pdha1|Pdhb|Pdhx|Pgam1|Snca
biological_process	pyruvate metabolic process(GO:0006090)	7	15	16	46.6667	93.75	6.20867	2.31755e-05	0.000509132			Dlat|Dld|Me3|Pcx|Pdha1|Pdhb|Srr
molecular_function	ATP-dependent protein binding(GO:0043008)	5	8	8	62.5	100	6.32805	6.2035e-05	0.00125253	cytoplasmic part		Dnajc5|Myo5a|Nsf|Prnp|Stx1a
molecular_function	intramolecular oxidoreductase activity, transposing S-S bonds(GO:0016864)	5	8	8	62.5	100	6.32805	6.2035e-05	0.00125253	cell redox homeostasis|cytoplasmic part|electron carrier activity|glycerol ether metabolic process|intramolecular oxidoreductase activity, interconverting keto- and enol-groups|protein disulfide oxidoreductase activity		P4hb|Pdia3|Pdia4|Pdia6|Tmx3
molecular_function	C-acyltransferase activity(GO:0016408)	7	15	17	46.6667	88.2353	6.20867	2.31755e-05	0.000509132	cytoplasmic part		Acaa1a|Acaa2|Acat1|Acat2|Hadha|Hadhb|Scp2
biological_process	hydrogen peroxide metabolic process(GO:0042743)	9	24	27	37.5	88.8889	6.05485	1.33345e-05	0.000311658	antioxidant activity|cytoplasm|cytoplasmic part|response to inorganic substance		Gpx1|Gpx4|Park7|Prdx1|Prdx2|Prdx3|Prdx6|Sod1|Sod2
biological_process	neuromuscular process controlling balance(GO:0050885)	11	35	36	31.4286	97.2222	5.87356	1.05012e-05	0.000248683			Aars|Abr|App|Atp2b2|Camk2b|Myh10|Myo5a|Nefl|Pafah1b1|Slc1a3|Tnr
cellular_component	myelin sheath(GO:0043209)	7	18	19	38.8889	94.7368	5.479	9.59351e-05	0.00187995			Atp1a3|Ermn|Mag|Mbp|Omg|Plp1|Rtn4
biological_process	monosaccharide biosynthetic process(GO:0046364)	11	36	38	30.5556	94.7368	5.74696	1.42144e-05	0.000331006			Eno2|G6pdx|Gpd1|Gpd2|Gpi1|Pcx|Pgd|Pgk1|Pmm1|Tkt|Tpi1
biological_process	cytokinesis(GO:0000910)	11	37	39	29.7297	94.8718	5.62492	1.9015e-05	0.000431996	cytoplasmic part		Anln|Arl3|Cfl1|Cul3|Dctn3|Dstn|Myh10|Myh9|Rab35|Rala|Rock2
molecular_function	metal cluster binding(GO:0051540)	15	56	57	26.7857	98.2456	6.03959	2.57128e-06	6.62841e-05	cytoplasmic part		Aco2|Cisd1|Cisd2|Etfdh|Glrx5|Isca2|Ndufs1|Ndufs2|Ndufs7|Ndufs8|Ndufv1|Ndufv2|Nfu1|Sdhb|Uqcrfs1
biological_process	acetyl-CoA biosynthetic process(GO:0006085)	5	10	10	50	100	5.49112	0.000249252	0.0045823	cytoplasmic part		Acly|Dlat|Dld|Pdha1|Pdhb
biological_process	negative regulation of neuron apoptosis(GO:0043524)	17	77	79	22.0779	97.4684	5.42742	9.89104e-06	0.000234631			Aars|Dnajc5|Gpi1|Grin1|Kras|Mecp2|Nefl|Ppt1|Prdx2|Prdx3|Rhoa|Snca|Sncb|Sod1|Sod2|Stxbp1|Ube2v2
biological_process	brain development(GO:0007420)	27	157	166	17.1975	94.5783	5.30628	5.01084e-06	0.000125468			Abr|Acat1|Atp2b2|Atp6v0a1|Atp6v0d1|Bdh1|Ckb|Cst3|Dclk1|Dpysl2|H3f3a|Mecp2|Myh10|Napa|Ndufs4|Oxct1|Pafah1b1|Pafah1b2|Pcsk1n|Pebp1|Ppt1|Rph3a|Slc6a11|Srr|Stmn1|Synj1|Tpm3
biological_process	cellular aldehyde metabolic process(GO:0006081)	9	29	31	31.0345	93.5484	5.26048	7.53599e-05	0.001515			Adh5|Aldh9a1|Glo1|Gpi1|Grhpr|Idh1|Idh2|Taldo1|Tpi1
molecular_function	hydrolase activity, acting on carbon-nitrogen (but not peptide) bonds, in cyclic amides(GO:0016812)	5	9	10	55.5556	90	5.87715	0.000131884	0.00253116	cellular catabolic process|cytoplasm|heterocycle metabolic process|nucleobase, nucleoside and nucleotide metabolic process|small molecule catabolic process		Crmp1|Dpysl2|Dpysl3|Dpysl4|Dpysl5
biological_process	regulation of cholesterol metabolic process(GO:0090181)	6	15	16	40	93.75	5.1737	0.000258654	0.00471175	cytoplasmic part		Acadl|Acadvl|Apoe|Fdps|Por|Sod1
biological_process	response to alkaloid(GO:0043279)	17	82	84	20.7317	97.619	5.11209	2.3798e-05	0.000520353			Abat|Aldh2|Aldoa|Cdk5|Dlg4|Dpysl2|Gnao1|Grin1|Ncam1|Pea15a|Ppp2r2a|Ppp5c|Prss1|Slc6a1|Snca|Srr|Uqcrc1
molecular_function	oxidoreductase activity, acting on peroxide as acceptor(GO:0016684)	10	32	35	31.25	91.4286	5.57523	2.80837e-05	0.000609294	antioxidant activity|cytoplasmic part	peroxiredoxin activity	Gpx1|Gpx4|Mgst3|Park7|Prdx1|Prdx2|Prdx3|Prdx5|Prdx6|Txndc17
cellular_component	ruffle(GO:0001726)	15	63	64	23.8095	98.4375	5.45904	1.24218e-05	0.000292676			Arfip2|Arhgap1|Baiap2|Cttn|Dbnl|Ezr|Gas7|Gsn|Lcp1|Myh9|Myo5a|Rab5a|S100b|Slc9a3r1|Tln2
biological_process	positive regulation of transport(GO:0051050)	46	343	358	13.4111	95.8101	5.04732	5.48091e-06	0.000135779			Abr|Acsl6|Actn4|Ahsg|Akap5|Amph|Apoe|Atp2b2|Bin1|Cadm1|Cadps|Calr|Cd47|Cdk5|Cntn1|Dbi|Dlg1|Dpysl2|Emd|Glud1|Glul|Gsk3b|Homer1|Mif|Ncs1|Oxct1|Park7|Pex5l|Pfkm|Plcb1|Ppt1|Prkaca|Psmd9|Rab8b|Rtn4|Scamp5|Sgip1|Sirpa|Slc1a2|Slc6a1|Snap25|Snca|Src|Stx1a|Synj1|Thy1
molecular_function	heat shock protein binding(GO:0031072)	19	90	92	21.1111	97.8261	5.50142	6.08027e-06	0.000149566			Cdc37|Chordc1|Cltc|Dlst|Dnaja1|Dnaja2|Dnajb1|Dnajb14|Dnajb6|Dnajc5|Dnajc6|Fkbp4|Ogdh|Pdxp|Ppid|Snca|St13|Stip1|Stub1
molecular_function	lipoprotein particle receptor binding(GO:0070325)	7	18	18	38.8889	100	5.479	9.59351e-05	0.00187995			Apoa1|Apoe|Dnaja1|Hsp90b1|Lancl1|Lrpap1|Syt1
biological_process	organic acid biosynthetic process(GO:0016053)	30	195	212	15.3846	91.9811	4.90013	1.66294e-05	0.000381521			Acadm|Acly|Aldh4a1|Ass1|Eif5a|Fasn|Glud1|Glul|Got1|Got2|Hagh|Lta4h|Mat2b|Mecr|Mgll|Mif|Mthfd1|Myo5a|Ndufab1|Pccb|Phgdh|Plp1|Prkab2|Psat1|Ptgds|Sh3glb1|Slc1a3|Srr|Tpi1|Ugp2
cellular_component	midbody(GO:0030496)	12	50	55	24	90.9091	4.91559	8.37204e-05	0.00167345			Arl3|Arl8a|Clic4|Dctn3|Gdi1|Hsp90b1|Hspa5|Mapre3|Myh10|Rala|Sccpdh|Slc2a1
molecular_function	monosaccharide binding(GO:0048029)	14	57	59	24.5614	96.6102	5.41952	1.64587e-05	0.000378848			Aldoa|Bsg|G6pdx|Gpi1|Hk1|L1cam|M6pr|Ogt|Pfkm|Pfkp|Slc2a3|Taldo1|Tkt|Ugp2
molecular_function	lyase activity(GO:0016829)	27	160	175	16.875	91.4286	5.19303	7.217e-06	0.000175062			Acly|Aco2|Aldoa|Aldoc|Auh|Car2|Cenpv|Clybl|Ddt|Echs1|Eno1|Eno2|Fasn|Fh1|Gad1|Gad2|Glo1|Glul|Got1|Hadha|Hadhb|Hsd17b4|Paics|Rps3|Slc6a11|Srr|Trappc3
cellular_component	basolateral plasma membrane(GO:0016323)	24	145	148	16.5517	97.973	4.78495	3.17111e-05	0.000680596			Akap5|Ank2|Ank3|Ap2a1|Arrb1|Atp1a1|Atp1b1|Cadm1|Car2|Cask|Ctnna2|Ctnnb1|Dlg1|Ezr|Hsp90aa1|Hsp90ab1|Lin7a|Lin7c|Msn|Rapgef4|Slc1a3|Slc2a1|Slc4a10|Slc4a4
molecular_function	GTP-dependent protein binding(GO:0030742)	5	11	11	45.4545	100	5.15507	0.000431856	0.00740355			Arfip2|Cdc42|Mras|Rab5b|Rac1
biological_process	response to drug(GO:0042493)	42	314	322	13.3758	97.5155	4.80003	1.70583e-05	0.00039008			Abat|Acadm|Acsl1|Actc1|Add3|Aldh1a1|Ass1|Atp1a1|Atp1a3|Bdh1|Calr|Cst3|Ctnnb1|Dpysl2|Eno2|Fabp3|Gad2|Gnao1|Gsk3b|Hadh|Hadha|Igf2|Ndufa10|Nme1|Oxct1|Park7|Pebp1|Pnp|Prkcb|Rhoa|Slc12a5|Slc1a2|Slc1a3|Slc6a11|Snca|Sod1|Sod2|Src|Srr|Sst|Uqcrfs1|Ywhaz
molecular_function	cis-trans isomerase activity(GO:0016859)	10	36	41	27.7778	87.8049	5.0785	8.65999e-05	0.00172853			Fkbp2|Fkbp4|Fkbp8|Gstz1|Pin1|Ppia|Ppib|Ppid|Ppif|Ppp2r4
biological_process	protein catabolic process(GO:0030163)	11	46	47	23.913	97.8723	4.69069	0.000170308	0.00321126			Afg3l2|Ppt1|Psmb3|Psmc1|Psmc2|Psmc3|Psmc4|Psmc5|Psmc6|Rab7|Rbx1
molecular_function	calcium channel regulator activity(GO:0005246)	6	17	17	35.2941	100	4.73034	0.000569648	0.00950911			Gnb2|Grm3|Hpcal4|Nrxn1|Prkcb|Stx1a
biological_process	protein localization(GO:0008104)	27	176	191	15.3409	92.1466	4.62948	4.7141e-05	0.000984536			Ank2|Ap3d1|Apoa1|Apoe|Cadm3|Cd81|Cdc42|Ctnnb1|Dlg1|Fkbp4|Gsk3b|Macf1|Mapre1|Mecp2|Napa|Nckap1|Nedd8|Nfasc|Nrcam|Pacs1|Palm|Ppp3r1|Rab14|Rab35|Sh3glb1|Slc9a3r1|Vcl
biological_process	regulation of protein export from nucleus(GO:0046825)	5	13	13	38.4615	100	4.59385	0.0010748	0.0169877	cytoplasmic part		Cdk5|Emd|Gsk3b|Prkaca|Txn1
cellular_component	perikaryon(GO:0043204)	12	54	55	22.2222	98.1818	4.58477	0.000184638	0.00347209			Ass1|Cck|Eno2|Glul|Got2|Gria2|Gria3|Map2k1|Mapk1|Ppp1ca|Slc12a5|Synpo
biological_process	aging(GO:0007568)	25	166	170	15.0602	97.6471	4.34922	0.000118355	0.00229039			Aldoc|Apoe|Ass1|Calr|Canx|Cisd2|Dld|Eif5a|Gnao1|Gpx4|Grb2|Gsn|H2afx|Hsd17b10|Map2k1|Mif|Ncam1|Pebp1|Rtn4|Serpinf1|Slc1a2|Slc32a1|Sod1|Sod2|Srr
biological_process	response to organic cyclic compound(GO:0014070)	31	225	230	13.7778	97.8261	4.29621	0.000121331	0.00234472			Abat|Acat1|Acsl1|Ak4|Aldh1a1|Aldh2|Aldoa|Aldoc|Anxa7|Cdk5|Cst3|Ctnnb1|Dlg4|Dpysl2|Eno2|G6pdx|Gnao1|Grin1|Gsk3a|Idh1|Igf2|Ncam1|Nedd8|Pea15a|Pebp1|Ppp2r2a|Ppp5c|Prss1|Slc6a1|Snca|Srr
biological_process	membrane docking(GO:0022406)	7	25	28	28	89.2857	4.27535	0.000959003	0.015261			Ezr|Msn|Rab8a|Stx1a|Stxbp1|Unc13a|Ykt6
molecular_function	oxidoreductase activity, acting on a heme group of donors(GO:0016675)	7	23	34	30.4348	67.6471	4.5687	0.000550132	0.00923851	cytoplasmic part	heme-copper terminal oxidase activity	Cox4i1|Cox5a|Cox6a1|Cox6b1|Cox6c|Cox7a2|Por
molecular_function	NADP binding(GO:0050661)	10	41	42	24.3902	97.619	4.55038	0.00028141	0.0050538			Crym|Cryz|Decr1|G6pdx|Grhpr|Gsr|Idh1|Me1|Pgd|Por
biological_process	glycerol ether metabolic process(GO:0006662)	16	90	93	17.7778	96.7742	4.23122	0.000275721	0.00496439		intramolecular oxidoreductase activity, transposing S-S bonds	Acly|Acsl1|Acsl6|Apoe|Dbi|Fasn|Gpd1|Mgll|P4hb|Pdia3|Pdia4|Pdia6|Tecr|Tmx3|Txn1|Txnl1
molecular_function	calmodulin-dependent protein kinase activity(GO:0004683)	6	18	18	33.3333	100	4.53413	0.000806505	0.0129374	adenyl nucleotide binding|calmodulin binding		Camk2a|Camk2b|Camk2d|Camk2g|Camk4|Itpka
biological_process	cellular ion homeostasis(GO:0006873)	45	376	388	11.9681	96.9072	4.15652	0.000142475	0.00272396			Anxa7|Apoe|App|Atox1|Atp1a2|Atp2a2|Atp2b2|Atp5b|Atp6v0c|Cacnb4|Camk2d|Cdk5|Ckb|Dld|Dlg1|Fth1|Gna13|Gnaq|Gnb1|Gng3|Grin1|Itpr1|Mecp2|Mt1|Mt2|Mt3|Ndufs1|Nptn|Park7|Pex5l|Pgm2|Ppp3ca|Ppt1|Prdx3|Prkcb|Prnp|S100b|Slc12a5|Slc17a7|Slc8a2|Slc9a3r1|Snca|Sod1|Sod2|Sv2a
biological_process	activation of protein kinase A activity(GO:0034199)	5	15	15	33.3333	100	4.13873	0.00224148	0.0325213	adenyl nucleotide binding|cell fraction|cellular response to glucagon stimulus|cytoplasm|cytoplasmic part|macromolecular complex		Prkaca|Prkacb|Prkar1a|Prkar2a|Prkar2b
biological_process	regulation of metal ion transport(GO:0010959)	21	136	139	15.4412	97.8417	4.11204	0.000343862	0.00602061		negative regulation of ion transport|negative regulation of transporter activity	Akap5|Atp2b2|Cacna2d1|Cacna2d3|Cacnb1|Cacnb4|Cntn1|Ctnnb1|Dbi|Dlg1|Gja1|Gnai2|Gnao1|Gnaq|Homer1|Mif|Ncs1|Rhoa|Slc9a3r1|Snca|Thy1
molecular_function	phosphoprotein binding(GO:0051219)	11	49	49	22.449	100	4.43044	0.000309314	0.00542931			Arrb1|Fkbp4|Gprin1|Grb2|Mapk1|Pafah1b1|Pin1|Sirpa|Snca|Ywhab|Ywhae
molecular_function	electron carrier activity(GO:0009055)	26	175	193	14.8571	90.6736	4.35851	0.00010556	0.00205702		intramolecular oxidoreductase activity, transposing S-S bonds|protein disulfide oxidoreductase activity	Aifm1|Cox7a2|Cyc1|Dld|Etfa|Etfb|Etfdh|Glrx|Glrx5|Hmox2|Ndufa12|Ndufaf2|Ndufs1|Ndufs8|P4hb|Pdia3|Pdia4|Pdia6|Por|Sdha|Sdhb|Sh3bgrl3|Tmx3|Txn1|Txndc17|Txnl1
molecular_function	magnesium ion binding(GO:0000287)	25	166	175	15.0602	94.8571	4.34922	0.000118355	0.00229039			Adss|Atp8a1|Bpnt1|Brsk1|Eno1|Eno2|Glul|Hprt|Idh1|Idh2|Idh3a|Idh3b|Idh3g|Nme1|Nudt3|Pdxk|Pgm2|Ppa1|Ppa2|Ppm1a|Prkacb|Prpsap2|Snca|Srr|Tkt
molecular_function	pyridoxal phosphate binding(GO:0030170)	11	54	59	20.3704	91.5254	4.03871	0.000747889	0.0120664		transaminase activity	Abat|Alb|Gad1|Gad2|Got1|Got2|Oat|Pdxk|Psat1|Pygb|Srr
biological_process	establishment or maintenance of cell polarity(GO:0007163)	10	47	50	21.2766	94	4.01638	0.000902112	0.0143885			Brsk1|Cdc42|Cfl1|Clasp2|Ezr|Gsk3b|Macf1|Myh9|Nckap1|Snap91
molecular_function	beta-amyloid binding(GO:0001540)	6	21	25	28.5714	84	4.02297	0.00198331	0.0291081			Apoa1|Apoe|Cst3|Dlgap3|Hsd17b10|Itm2c
biological_process	regulation of transmembrane transporter activity(GO:0022898)	11	55	57	20	96.4912	3.96582	0.000879361	0.0140416			Cacna2d1|Cacna2d3|Cacnb1|Cacnb4|Gnai2|Hk1|Homer1|Ncs1|Park7|Rhoa|Slc9a3r1
biological_process	response to organic nitrogen(GO:0010243)	18	113	121	15.9292	93.3884	3.95435	0.000481034	0.00816647			Aars|Ak4|Aldoc|Ass1|Cfl1|Dpysl2|Gnao1|Grin1|Hprt|Nefl|Pde1b|Pebp1|Ppp3ca|Slc1a2|Slc1a3|Slc6a1|Sod1|Sst
biological_process	hippocampus development(GO:0021766)	8	35	39	22.8571	89.7436	3.8398	0.00178874	0.0267012	cytoplasmic part		Akap5|Anxa3|Cdk5|Gsk3b|Ogdh|Pafah1b1|Uqcrq|Ywhae
biological_process	polyol metabolic process(GO:0019751)	9	42	44	21.4286	95.4545	3.83572	0.00153035	0.0230658			Akr1b3|Gdpd1|Got1|Gpd1|Gpd1l|Gpd2|Impa1|Itpka|Mecp2
cellular_component	immunological synapse(GO:0001772)	5	14	14	35.7143	100	4.35537	0.00158054	0.0236945	cytoplasmic part		Arhgdia|Coro1a|Dlg1|Dusp3|Myh9
cellular_component	apical part of cell(GO:0045177)	13	74	74	17.5676	100	3.76241	0.00112484	0.0174204			App|Atp2b1|Atp6v1c1|Car2|Cdc42|Clic4|Ctnnb1|Ezr|Msn|Myl12b|Pebp1|Slc9a3r1|Srr
biological_process	regulation of cellular catabolic process(GO:0031329)	45	394	408	11.4213	96.5686	3.81735	0.000454259	0.00774959			Abr|Amph|Apoe|Arfgap1|Arhgap1|Arhgdia|Arrb1|Bin1|Cisd2|Cst3|Dbi|Dnajb6|Gdi1|Gdi2|Git1|Gnao1|Gnaq|Gpx1|Gsk3b|Hsp90ab1|Map2k1|Mapt|Mif|Ndel1|Pafah1b1|Pgam1|Ppp1ca|Psmd14|Rab3a|Rad23b|Ranbp1|Rap1gap|Rap1gap2|Rap1gds1|Rgs14|Rgs6|Rgs7|Rhog|Srgap2|Stub1|Thy1|Tpm1|Ube2v2|Usp5|Vcp
biological_process	fructose metabolic process(GO:0006000)	5	17	17	29.4118	100	3.7581	0.00412997	0.0552191	cytoplasm|cytoplasmic part|small molecule catabolic process		Aldoa|Aldoc|Pfkm|Pfkp|Taldo1
biological_process	protein stabilization(GO:0050821)	9	43	49	20.9302	87.7551	3.75014	0.00182266	0.0271772			Apoa1|Gapdh|Gnaq|Hspd1|Nckap1|Park7|Ppap2b|Stx12|Stxbp1
molecular_function	motor activity(GO:0003774)	19	121	147	15.7025	82.3129	3.99258	0.000636707	0.0104048	cytoskeletal part|macromolecular complex		Dctn1|Dctn2|Dnm1|Dnm3|Dync1h1|Dync1li1|Dynll1|Dynll2|Dynlrb1|Kif21a|Kif2a|Kif5b|Kif5c|Klc1|Myh10|Myh9|Myl12b|Myo18a|Myo5a
cellular_component	cell surface(GO:0009986)	36	311	325	11.5756	95.6923	3.49354	0.00120216	0.0185189			App|Atp5b|Atpif1|Calr|Clic4|Flot2|Gdi2|Got2|Gpm6a|Hsp90aa1|Hspa2|Hspa5|Hspa8|Hspa9|Hspb1|Hspd1|Igsf5|L1cam|Lrpap1|M6pr|Mif|Mpp2|Mpp3|Msn|Ntm|Ntrk2|P4hb|Pebp1|Pgrmc1|Ppfia3|Rala|Slc1a3|Slc3a2|Slc6a1|Thy1|Tnr
biological_process	locomotion(GO:0040011)	58	550	592	10.5455	92.9054	3.69437	0.000492986	0.00835922			Ablim1|Alcam|Ank3|Apoa1|Atp1a2|Atp2b2|Cap1|Cck|Cd47|Cdh2|Cdk5|Cfl1|Clasp2|Coro1a|Ctnna2|Cul3|Dclk1|Dnaja1|Dpysl5|Fscn1|Gad1|Gap43|Gja1|Gsk3a|Gsk3b|Hsp90aa1|Kif5c|Krt2|L1cam|Lamc1|Lgi1|Map2k1|Mapt|Mif|Msn|Myh10|Myh9|Myo5a|Nckap1|Ndel1|Nefl|Nfasc|Nrcam|Ogdh|Pafah1b1|Plcb1|Rac1|Rhog|Rpl24|Rtn4|S100a8|S100a9|Scg2|Sirpa|Src|Tnr|Tubb3|Ywhae
biological_process	positive regulation of hydrolase activity(GO:0051345)	45	405	418	11.1111	96.89	3.61849	0.000800747	0.0128746			Abr|Aifm1|Amph|Apoa1|App|Arfgap1|Arhgap1|Arhgdia|Arrb1|Bin1|Cck|Dnajb6|Gdi1|Gdi2|Git1|Gna13|Gnao1|Gnaq|Gnb1|Gsk3b|Hspa5|Hspd1|Map2k1|Mtch1|Ndel1|Ppp1r9a|Ppp2r4|Psmd14|Rab3a|Ranbp1|Rap1gap2|Rap1gds1|Rgs14|Rgs6|Rgs7|Rhoa|Rhog|Rps3|Slc9a3r1|Snca|Srgap2|Ssbp1|Thy1|Tpm1|Vcp
molecular_function	cAMP-dependent protein kinase regulator activity(GO:0008603)	5	16	17	31.25	94.1176	3.94054	0.00308282	0.0419407	adenyl nucleotide binding|cytoplasm|cytoplasmic part		Ak5|Prkar1a|Prkar2a|Prkar2b|Rapgef4
molecular_function	ligase activity, forming carbon-sulfur bonds(GO:0016877)	7	28	28	25	100	3.88843	0.00198118	0.0291081	cytoplasmic part		Acly|Acsbg1|Acsl1|Acsl6|Sucla2|Suclg1|Suclg2
biological_process	regulation of nucleotide metabolic process(GO:0006140)	43	396	410	10.8586	96.5854	3.37357	0.0015127	0.0228492			Abr|Akap5|Amph|Apoe|Arfgap1|Arhgap1|Arhgdia|Arrb1|Atpif1|Bin1|Dnajb6|Gdi1|Gdi2|Git1|Gna13|Gnai1|Gnai2|Gnai3|Gnao1|Gnaq|Gnaz|Gng7|Grm3|Gsk3b|Map2k1|Ndel1|Ntrk2|Pafah1b1|Palm|Pgam1|Rab3a|Ranbp1|Rap1gap|Rap1gap2|Rap1gds1|Rgs14|Rgs6|Rgs7|Rhog|Slc9a3r1|Srgap2|Thy1|Tpm1
molecular_function	heme-copper terminal oxidase activity(GO:0015002)	6	22	33	27.2727	66.6667	3.87354	0.00257484	0.0369739	cytoplasmic part|hydrogen ion transmembrane transporter activity|organelle inner membrane|oxidoreductase activity, acting on a heme group of donors		Cox4i1|Cox5a|Cox6a1|Cox6b1|Cox6c|Cox7a2
molecular_function	protein serine/threonine phosphatase activity(GO:0004722)	9	42	42	21.4286	100	3.83572	0.00153035	0.0230658	dephosphorylation		Ppm1a|Ppp1ca|Ppp2cb|Ppp2r1a|Ppp2r2a|Ppp3ca|Ppp5c|Ppp6c|Timm50
biological_process	cell adhesion(GO:0007155)	60	599	619	10.0167	96.769	3.3335	0.00150743	0.0227942			Adam23|Alcam|App|Atp1b2|Cadm1|Cadm3|Cadm4|Cd47|Cdc42|Cdh2|Cdk5|Cldn11|Cntn1|Coro1a|Ctnna2|Ctnnb1|Ctnnd2|Cyfip2|Dlg1|Dnajb6|Emb|Epdr1|Ezr|Flot2|Hapln1|Hepacam|Icam5|Igsf5|L1cam|Lamb2|Lamc1|Lsamp|Mag|Mog|Msn|Myh9|Ncam1|Ncam2|Nefm|Negr1|Nfasc|Nptn|Nrcam|Nrxn1|Ntm|Omg|Pkp4|Ppap2b|Rac1|Rhoa|Rhob|Rpl29|Sirpa|Src|Srcin1|Stxbp1|Thy1|Tln2|Tnr|Vcl
biological_process	vesicle localization(GO:0051648)	5	20	20	25	100	3.2856	0.0087563	0.0997091	cellular component organization|cytoplasm|cytoplasmic part|cytoskeletal part|establishment of localization in cell|macromolecular complex|neuron projection|transport		Kif5b|Map2k1|Myo5a|Ndel1|Pafah1b1
molecular_function	acyl-CoA dehydrogenase activity(GO:0003995)	5	17	17	29.4118	100	3.7581	0.00412997	0.0552191	cytoplasmic part		Acadl|Acadm|Acadvl|Ivd|Tecr
molecular_function	ubiquitin binding(GO:0043130)	8	37	37	21.6216	100	3.64677	0.00260606	0.0373838	cytoplasm		Hspb1|Otub1|Rad23b|Sirt2|Ube2n|Uchl1|Uchl3|Vcp
cellular_component	cell division site part(GO:0032155)	6	25	29	24	86.2069	3.47344	0.00514693	0.0624786	cytoplasmic part		Anln|Dctn3|Myh10|Myh9|Rala|Tpm3
molecular_function	oxidoreductase activity, acting on the CH-NH group of donors(GO:0016645)	6	24	27	25	88.8889	3.59959	0.00414183	0.0552191	cytoplasmic part		Aifm1|Aldh1l1|Aldh4a1|Etfdh|Mthfd1|Sccpdh
biological_process	negative regulation of transporter activity(GO:0032410)	5	20	20	25	100	3.2856	0.0087563	0.0997091	cytoplasmic part|plasma membrane|regulation of metal ion transport		Gnai2|Ncs1|Rhoa|Slc9a3r1|Snca
biological_process	central nervous system neuron development(GO:0021954)	5	20	20	25	100	3.2856	0.0087563	0.0997091			Cdk5|Gnaq|Hprt|Ogdh|Uqcrq
molecular_function	SNAP receptor activity(GO:0005484)	5	18	18	27.7778	100	3.58926	0.00540823	0.0653101	establishment of localization in cell|transport		Stx12|Stx1a|Stx1b|Stx7|Ykt6
molecular_function	cell adhesion molecule binding(GO:0050839)	9	47	47	19.1489	100	3.43118	0.00346586	0.0468327			Akap5|Anp32a|Cadm1|Ctnna2|Ctnnb1|Ezr|Msn|Nptn|Src
biological_process	response to ethanol(GO:0045471)	15	102	105	14.7059	97.1429	3.25938	0.00394378	0.0528307			Abat|Actc1|Aldh1a1|Apoe|Bdh1|G6pdx|Got2|Grin1|Gsn|Oxct1|Pebp1|S100a8|S100a9|Sod1|Sod2
molecular_function	glutathione transferase activity(GO:0004364)	6	26	27	23.0769	96.2963	3.3536	0.00631976	0.0755044			Gsta4|Gstm1|Gstm5|Gstp1|Gstz1|Mgst3
cellular_component	nuclear matrix(GO:0016363)	11	64	65	17.1875	98.4615	3.37596	0.0031561	0.0428542			Anp32a|Cfl1|Cfl2|Chmp1a|Clic4|Hnrnpm|Lmna|Lmnb1|Matr3|Phf5a|Psma6
molecular_function	protein transporter activity(GO:0008565)	12	73	77	16.4384	94.8052	3.34945	0.00307339	0.0418532	cytoplasmic part|establishment of localization in cell|transport		Ap1b1|Ap2a1|Ap2a2|Ap2b1|Ap2s1|Ap3b2|Ap3d1|Kpnb1|Snx1|Snx2|Tomm20|Tomm22
molecular_function	L-amino acid transmembrane transporter activity(GO:0015179)	7	34	34	20.5882	100	3.25386	0.00634427	0.0755044	transport		Slc1a2|Slc1a3|Slc25a12|Slc25a22|Slc32a1|Slc6a1|Slc6a11
molecular_function	translation elongation factor activity(GO:0003746)	7	34	36	20.5882	94.4444	3.25386	0.00634427	0.0755044			Eef1a1|Eef1a2|Eef1b2|Eef2|Eif5a|Tceal5|Tufm
molecular_function	protein N-terminus binding(GO:0047485)	14	94	97	14.8936	96.9072	3.20138	0.00520692	0.063152			Actn4|Alg2|Calm1|Dctn4|Eif5a|Glrx|Mecp2|Plec|Snap25|Snca|Stx1a|Stxbp1|Tpm1|Unc13a
biological_process	response to activity(GO:0014823)	7	34	35	20.5882	97.1429	3.25386	0.00634427	0.0755044	cytoplasmic part		Akap5|Hadh|Oxct1|Pebp1|Rtn4|Sod2|Uqcrc1
molecular_function	calcium-dependent protein binding(GO:0048306)	7	37	38	18.9189	97.3684	2.98739	0.0102037	0.11488	cytoplasmic part		Alg2|Anxa7|Myo5a|Pdcd6ip|S100b|Stx1a|Syt1
cellular_component	T-tubule(GO:0030315)	6	27	27	22.2222	100	3.2395	0.00767526	0.0901166	cytoplasmic part		Cacna2d1|Cacnb1|Camk2d|Cltc|Dlg1|Prkar2a
biological_process	dephosphorylation(GO:0016311)	27	225	239	12	94.1423	3.22105	0.00282971	0.0393008		protein serine/threonine phosphatase activity	Bpnt1|Dnajc6|Dusp3|Impa1|Inpp4a|Map2k1|Nceh1|Nt5c|Pdxp|Pgam1|Pgp|Phpt1|Ppap2b|Ppm1a|Ppm1h|Ppp1ca|Ppp2cb|Ppp2r1a|Ppp2r2a|Ppp3ca|Ppp3r1|Ppp5c|Ppp6c|Ptprd|Synj1|Timm50|Vps29
cellular_component	endomembrane system(GO:0012505)	11	70	72	15.7143	97.2222	3.03643	0.00638144	0.0758821			Atp6v1b2|Cdc42ep4|Chmp1a|Dnm1l|Map1lc3a|Pip5k1c|Rps3|Slc9a3r1|Snap47|Vapa|Vapb
biological_process	cellular component movement(GO:0006928)	44	418	444	10.5263	94.1441	3.19278	0.00274944	0.0383386			Abi1|Apoa1|Cap1|Cck|Cd47|Cdh2|Cdk5|Cfl1|Clasp2|Coro1a|Ctnna2|Cul3|Dclk1|Dnaja1|Dstn|Fscn1|Gad1|Gja1|Gsk3a|Gsk3b|Hsp90aa1|Krt2|Lamc1|Macf1|Map2k1|Mapt|Msn|Myh10|Myh9|Nckap1|Ndel1|Ogdh|Pafah1b1|Pafah1b2|Plcb1|Rac1|Rhog|Rtn4|S100a9|Scg2|Sirpa|Src|Tnr|Ywhae
cellular_component	sex chromatin(GO:0001739)	5	22	23	22.7273	95.6522	3.01878	0.0133135	0.138921	cellular component organization|macromolecular complex|non-membrane-bounded organelle		H2afx|H2afy|H2afy2|H2afz|H3f3a
biological_process	regeneration(GO:0031099)	15	104	110	14.4231	94.5455	3.17547	0.00447604	0.0558885			Ahsg|Aldoc|Anxa3|Apoa1|Apoe|Atic|Gap43|Gfap|Gja1|Gsn|Ina|Lcp1|Mtpn|Nefl|Omg
biological_process	regulation of steroid hormone receptor signaling pathway(GO:0033143)	6	29	30	20.6897	96.6667	3.02658	0.010993	0.122581	cytoplasmic part		Calr|Park7|Phb|Phb2|Rhoa|Src
biological_process	positive regulation of neurogenesis(GO:0050769)	15	110	115	13.6364	95.6522	2.93472	0.0068344	0.0811302			Actr3|Akap5|Arhgdia|Aspa|Gfap|Mapt|Mif|Ndel1|Nefl|Nptn|Pafah1b1|Rhoa|Rtn4|Serpinf1|Synj1
biological_process	developmental maturation(GO:0021700)	14	101	106	13.8614	95.283	2.90226	0.00802455	0.093902			App|Ctnnb1|Dld|Dlg4|G6pdx|Gja1|Gnaq|Grin1|Mecp2|Pebp1|Plp1|Rab3a|Stxbp1|Unc13a
molecular_function	calcium ion binding(GO:0005509)	61	639	688	9.54617	92.8779	2.96174	0.00460766	0.0573781			Actn1|Actn4|Anxa3|Anxa5|Anxa6|Anxa7|Atp2a2|Atp2b2|Atp5b|Cadps|Calb1|Calb2|Calm1|Calr|Calu|Canx|Cdh2|Chordc1|Creld1|Efhd2|Ehd1|Ehd3|Epdr1|Gpd2|Gpr158|Grin1|Hpca|Hpcal1|Hpcal4|Lamb2|Lamc1|Lcp1|Letm1|Macf1|Myl12b|Myo5a|Ncald|Ncs1|Nrxn1|Pclo|Plcb1|Ppp3r1|Pvalb|Rcn2|Rph3a|S100a1|S100a8|S100a9|S100b|Slc25a12|Snca|Sncb|Sri|Srr|Syt1|Syt2|Tpd52|Tppp|Tppp3|Tpt1|Vsnl1
biological_process	regulation of caspase activity(GO:0043281)	16	121	127	13.2231	95.2756	2.89616	0.00884188	0.10052			Aifm1|Cck|Dnajb6|Gpi1|Gpx1|Hspa5|Hspd1|Mtch1|Por|Ppp1r9a|Prdx3|Prdx5|Rhoa|Rps3|Snca|Vcp
molecular_function	flavin adenine dinucleotide binding(GO:0050660)	12	81	84	14.8148	96.4286	2.94222	0.0109243	0.122108	cytoplasmic part		Acadl|Acadm|Acadvl|Aifm1|Cyb5r3|Dld|Etfa|Gsr|Ivd|Maoa|Por|Sdha
biological_process	response to toxin(GO:0009636)	13	93	97	13.9785	95.8763	2.8297	0.0102682	0.115513			Ass1|Bdh1|Cst3|Gria2|Gria3|Mapk1|Mt1|Mt2|Nefl|Pebp1|Scn1b|Scn2b|Slc6a1
biological_process	negative regulation of ion transport(GO:0043271)	7	39	39	17.9487	100	2.82421	0.0135805	0.141286	plasma membrane|regulation of metal ion transport		Akap5|Gnai2|Gnao1|Gnaq|Ncs1|Rhoa|Slc9a3r1
biological_process	response to fatty acid(GO:0070542)	5	24	24	20.8333	100	2.78117	0.0192442	0.189486	cytoplasmic part		Acsl1|Aldh2|Ass1|Fabp3|Src
biological_process	establishment of organelle localization(GO:0051656)	8	48	54	16.6667	88.8889	2.7776	0.0133268	0.138956	cellular component organization|cytoplasm|cytoplasmic part|establishment of localization in cell		Arhgef2|Cdc42|Map2k1|Mapt|Myh10|Myh9|Myo5a|Pafah1b1
biological_process	response to acid(GO:0001101)	10	66	74	15.1515	89.1892	2.76455	0.011692	0.129139			Aars|Ass1|Cfl1|Eno1|Gsn|Oxct1|Slc1a2|Slc1a3|Src|Sst
cellular_component	intracellular(GO:0005622)	147	1798	2216	8.17575	81.1372	2.68829	0.00830355	0.0970043		rRNA binding	Abi1|Abr|Acly|Anxa5|Arf3|Arhgap1|Arhgef2|Arl15|Arl3|Arl8a|Arrb1|Atp6v1g1|Calb1|Cdc42|Cfl1|Cfl2|Chmp2b|Clic4|Cnp|Cotl1|Cstb|Dbn1|Dbnl|Diras1|Diras2|Dnm3|Dstn|Ehd1|Eno2|Ezr|Fam126b|Fbxo41|Gabarapl2|Gad1|Glul|Gmfb|Gna13|Gnai1|Gnai2|Gnai3|Gnao1|Gphn|Hist2h2aa1|Hpcal4|Hsp90aa1|Hsp90ab1|Hspa8|Hspb1|Iqsec1|Kras|Lap3|Ly6a|Matr3|Mras|Mrpl12|Myh10|Ncald|Ogt|Ola1|Pitpna|Pnp|Psd3|Rab1|Rab10|Rab11b|Rab14|Rab1…
biological_process	striated muscle cell differentiation(GO:0051146)	7	40	41	17.5	97.561	2.74644	0.0155392	0.158941			Acadm|Calr|Cdh2|Gsk3b|Igf2|Kras|Mtpn
biological_process	positive regulation of developmental growth(GO:0048639)	6	32	33	18.75	96.9697	2.73952	0.0176952	0.178382	cytoplasmic part		Dlg1|Fdps|Mapt|Ndel1|Pafah1b1|Plcb1
biological_process	glial cell development(GO:0021782)	6	32	35	18.75	91.4286	2.73952	0.0176952	0.178382	cellular component organization		Cdk5|Gfap|Gsn|Lamb2|Phgdh|Vim
biological_process	neuron differentiation(GO:0030182)	20	168	172	11.9048	97.6744	2.72919	0.0117413	0.129581			Atp2b2|Brsk1|Cdk5|Cops2|Dpysl5|Gas7|Hprt|Itm2c|Map2k1|Mecp2|Mtpn|Napa|Ntrk2|Pafah1b1|Ppia|Rac1|Rtn1|Tubb2a|Tubb3|Tubb5
molecular_function	transaminase activity(GO:0008483)	5	23	25	21.7391	92	2.89671	0.0160979	0.163936	pyridoxal phosphate binding		Abat|Got1|Got2|Oat|Psat1
cellular_component	envelope(GO:0031975)	15	121	129	12.3967	93.7984	2.53069	0.0170038	0.172532			Anxa7|Atp5d|Emd|Fkbp8|Gpx4|Itpr1|Kpnb1|Lmna|Lmnb1|Ndel1|Pafah1b1|Rtn4|Sh3glb1|Tmpo|Tomm20
biological_process	cell proliferation(GO:0008283)	33	317	330	10.4101	96.0606	2.68888	0.0118423	0.130387			Acsl6|Anxa7|Apoa1|Cops2|Ctnnb1|Dbi|Dctn2|Dlg1|Gad1|Glul|Gnai2|Gnb1|Gng2|Gsk3b|Hprt|Hspd1|Krt2|Map2k1|Mif|Myh10|Ndel1|Pafah1b1|Park7|Pdxk|Prdx1|Prdx2|Prkar1a|Prkar2b|Pura|Rac1|Rpl29|Src|Uchl1
biological_process	nervous system development(GO:0007399)	28	259	277	10.8108	93.5018	2.68678	0.011495	0.12752			Cspg5|Dbn1|Dclk1|Dpysl2|Dpysl3|Gap43|Gas7|Ina|Kif2a|L1cam|Ndel1|Ndrg2|Ndufv2|Nme1|Nptn|Nrn1|Ntrk2|Pafah1b1|Ppp1r9b|Ppt1|Pura|Rtn4|Rufy3|Scn2b|Sdha|Slc1a2|Stmn1|Tbcb
biological_process	regulation of anion transport(GO:0044070)	5	25	27	20	92.5926	2.67154	0.0227686	0.220918	cytoplasmic part|macromolecular complex		Clic4|Hk1|Vdac1|Vdac2|Vdac3
biological_process	response to axon injury(GO:0048678)	7	41	43	17.0732	95.3488	2.671	0.0176902	0.178382	cellular component organization|cytoplasmic part		Apoa1|Apoe|Cst3|Map2k1|Nefl|Sod1|Sod2
biological_process	anti-apoptosis(GO:0006916)	19	161	166	11.8012	96.988	2.61834	0.0157816	0.161303			Acaa2|Apoe|Clu|Eef1a2|Glo1|Gnaq|Gpx1|Gsk3b|Hsp90b1|Hspa5|Hspd1|Pea15a|Prdx2|Prnp|Sh3glb1|Snca|Sod1|Sod2|Tpt1
molecular_function	anion(GO:0015296)	5	25	25	20	100	2.67154	0.0227686	0.220918	transport		Slc12a5|Slc17a7|Slc1a2|Slc1a3|Slc4a4
biological_process	ensheathment of neurons(GO:0007272)	8	51	54	15.6863	94.4444	2.5824	0.0188735	0.186493			Adam22|Afg3l2|Cldn11|Mbp|Myo5a|Nfasc|Omg|Plp1
biological_process	response to electrical stimulus(GO:0051602)	5	26	27	19.2308	96.2963	2.56725	0.026685	0.241791	cytoplasmic part		Akap5|Pebp1|Rab3a|Sod2|Src
molecular_function	rRNA binding(GO:0019843)	5	26	33	19.2308	78.7879	2.56725	0.026685	0.241791	cytoplasmic part|intracellular|macromolecular complex|non-membrane-bounded organelle|structural molecule activity|translation		Rpl23a|Rpl8|Rps11|Rps4x|Rps9
molecular_function	protein phosphatase regulator activity(GO:0019888)	6	34	36	17.6471	94.4444	2.56606	0.0234616	0.224986			Phactr1|Ppp1ca|Ppp1r2|Ppp2r2a|Ppp2r4|Ppp2r5e
molecular_function	drug binding(GO:0008144)	11	80	86	13.75	93.0233	2.54147	0.0208388	0.20418			Alb|Fkbp2|Fkbp4|Fkbp8|Fscn1|Gabra1|Gsta4|Pnp|Ppid|Ppif|Pygb
biological_process	maintenance of location(GO:0051235)	11	81	87	13.5802	93.1034	2.49602	0.0220917	0.215098			Alb|Apoe|Clasp2|Ctnnb1|Pex5l|Pfn1|Slc17a7|Tln2|Tmsb10|Tmsb4x|Ywhab
biological_process	response to mineralocorticoid stimulus(GO:0051385)	5	27	28	18.5185	96.4286	2.46783	0.0310053	0.275227	cytoplasmic part		Bdh1|Kras|Nefl|Pebp1|Src
molecular_function	mRNA binding(GO:0003729)	11	83	88	13.253	94.3182	2.40707	0.0249487	0.227513			Auh|Calr|Cryz|Hnrnpa3|Mecp2|Pabpc1|Park7|Rps14|Rps3|Serbp1|Tsn
biological_process	negative regulation of lipid biosynthetic process(GO:0051055)	5	27	29	18.5185	93.1034	2.46783	0.0310053	0.275227	cellular catabolic process|cytoplasmic part		Acadl|Acadvl|Apoe|Atp1a1|Sod1
biological_process	long-chain fatty acid metabolic process(GO:0001676)	5	27	28	18.5185	96.4286	2.46783	0.0310053	0.275227			Acadl|Acsbg1|Acsl6|Myo5a|Plp1
biological_process	cerebral cortex development(GO:0021987)	7	44	45	15.9091	97.7778	2.45746	0.0253832	0.231045			Ahsg|Cdk5|Gng12|Grin1|Pafah1b1|Plcb1|Ywhae
biological_process	regulation of pH(GO:0006885)	6	36	37	16.6667	97.2973	2.40467	0.0303677	0.27129	transport		Atp5b|Atp6v0c|Ppt1|Slc12a5|Slc4a10|Slc4a4
biological_process	positive regulation of peptidyl-serine phosphorylation(GO:0033138)	5	28	28	17.8571	100	2.37285	0.0357395	0.306727			Cdc42|Gsk3a|Gsk3b|Mif|Snca
molecular_function	cysteine-type endopeptidase inhibitor activity(GO:0004869)	7	46	51	15.2174	90.1961	2.32462	0.0316225	0.280171			Ahsg|Cst3|Cstb|Hspa5|Prdx3|Prdx5|Snca
molecular_function	G-protein-coupled receptor binding(GO:0001664)	20	184	206	10.8696	89.3204	2.29196	0.0355364	0.305735			Akap5|Arrb1|Atp2a2|Gna13|Gnai1|Gnai2|Gnai3|Gnao1|Gnaq|Gnaz|Gnb1|Gng3|Homer1|Homer2|Npy|Palm|Psmc5|Rala|Slc9a3r1|Uchl1
biological_process	xenobiotic metabolic process(GO:0006805)	5	28	28	17.8571	100	2.37285	0.0357395	0.306727			Acsl1|Cryz|Gsta4|Gstp1|Nceh1
molecular_function	steroid hormone receptor binding(GO:0035258)	7	47	48	14.8936	97.9167	2.26077	0.0350958	0.302317	cellular component organization		Calr|Ctnnb1|Fkbp4|Hsd17b10|Prkcb|Src|Ywhah
biological_process	cAMP-mediated signaling(GO:0019933)	13	106	108	12.2642	98.1481	2.31282	0.0296748	0.26595			Gna13|Gnai1|Gnai2|Gnai3|Gnao1|Gnaq|Gnaz|Grm3|Ndufs4|Pclo|Prkacb|Rapgef4|Slc9a3r1
biological_process	sensory perception of pain(GO:0019233)	7	47	47	14.8936	100	2.26077	0.0350958	0.302317			Cdk5|Dlg2|Grin1|Grm3|Mapk1|Mecp2|Uchl1
biological_process	positive regulation of binding(GO:0051099)	7	48	53	14.5833	90.566	2.19851	0.0388125	0.319257			Add1|Add2|Eno1|Hspa4|Nme1|Pacs1|Txn1
biological_process	liver development(GO:0001889)	10	78	79	12.8205	98.7342	2.17974	0.0386779	0.319257			Acadm|Acat1|Aldh1a1|Aldh2|Aldh9a1|Ass1|Bdh1|Cadm1|Ctnnb1|Sod2
biological_process	organophosphate metabolic process(GO:0019637)	23	224	230	10.2679	97.3913	2.16858	0.0415834	0.334486			Acsl6|Aldh5a1|Apoa1|Cd81|Fabp3|Fabp5|Fdps|Gpd1|Gpd1l|Gpd2|Impa1|Mecp2|Nudt3|Pip4k2b|Pip5k1c|Ppap2b|Prdx6|Sh3glb1|Smpd3|Snca|Synj1|Taldo1|Tpi1
biological_process	muscle cell development(GO:0055001)	6	40	41	15	97.561	2.11221	0.0478582	0.377356	cytoplasmic part		Afg3l2|Cacnb4|Homer1|Lmna|Myh10|Ppp3ca
biological_process	regulation of G-protein coupled receptor protein signaling pathway(GO:0008277)	7	50	55	14	90.9091	2.07847	0.0469951	0.373714			Arrb1|Git1|Mgll|Rgs14|Rgs7|Snca|Tmod2
WikiPathways	Electron Transport Chain:WP295	52	79	108	65.8228	73.1481	15.1408	1.02521e-30	1.52756e-28		Oxidative phosphorylation:WP1248	Atp5a1|Atp5b|Atp5c1|Atp5d|Atp5e|Atp5g2|Atp5h|Atp5j|Atp5j2|Atp5k|Atpif1|Cox4i1|Cox5a|Cox6a1|Cox6b1|Cox6c|Cox7a2|Gm3244|Ndufa10|Ndufa12|Ndufa2|Ndufa3|Ndufa5|Ndufa6|Ndufa7|Ndufa8|Ndufa9|Ndufab1|Ndufb10|Ndufb5|Ndufb7|Ndufb8|Ndufb9|Ndufs1|Ndufs2|Ndufs4|Ndufs6|Ndufs7|Ndufs8|Ndufv1|Ndufv2|Ndufv3|Sdha|Sdhb|Slc25a4|Slc25a5|Uqcrb|Uqcrc1|Uqcrc2|Uqcrfs1|Uqcrh|Uqcrq
WikiPathways	Oxidative phosphorylation:WP1248	31	42	55	73.8095	76.3636	12.6034	5.8162e-21	4.33307e-19	Electron Transport Chain:WP295		Atp5a1|Atp5b|Atp5d|Atp5e|Atp5g2|Atp5h|Atp5j|Atp5j2|Atp5k|Ndufa10|Ndufa2|Ndufa3|Ndufa5|Ndufa6|Ndufa7|Ndufa8|Ndufa9|Ndufb10|Ndufb5|Ndufb7|Ndufb8|Ndufb9|Ndufs1|Ndufs2|Ndufs4|Ndufs6|Ndufs7|Ndufs8|Ndufv1|Ndufv2|Ndufv3
WikiPathways	TCA Cycle:WP434	22	31	32	70.9677	96.875	10.3169	1.38231e-14	6.86548e-13			Aco2|Cs|Dlat|Dld|Dlst|Fh1|Idh2|Idh3a|Idh3b|Idh3g|Mdh1|Mdh2|Ogdh|Pcx|Pdha1|Pdhb|Pdhx|Sdha|Sdhb|Sucla2|Suclg1|Suclg2
WikiPathways	Proteasome Degradation:WP519	25	51	62	49.0196	82.2581	8.3567	3.44753e-11	7.33832e-10			H2afx|H2afz|Psma1|Psma2|Psma3|Psma4|Psma6|Psma7|Psmb1|Psmb4|Psmb5|Psmb6|Psmc2|Psmc3|Psmc4|Psmc5|Psmc6|Psmd1|Psmd11|Psmd4|Psmd9|Rpn1|Uba1|Uchl1|Uchl3
WikiPathways	Calcium Regulation in the Cardiac Cell:WP553	49	147	156	33.3333	94.2308	8.33832	1.05597e-12	3.93347e-11			Anxa6|Arrb1|Atp1b1|Atp1b2|Atp1b3|Atp2a2|Atp2b1|Atp2b2|Atp2b3|Cacnb1|Calm1|Calr|Camk2a|Camk2b|Camk2d|Camk2g|Camk4|Gja1|Gnai1|Gnai2|Gnai3|Gnao1|Gnaq|Gnaz|Gnb1|Gnb2|Gnb5|Gng12|Gng2|Gng3|Gng4|Gng7|Itpr1|Pacsin2|Prkaca|Prkacb|Prkar1a|Prkar2a|Prkar2b|Prkcb|Prkce|Rgs14|Rgs6|Rgs7|Ywhab|Ywhae|Ywhag|Ywhah|Ywhaz
WikiPathways	Glycolysis and Gluconeogenesis:WP157	20	40	43	50	93.0233	7.5836	2.18538e-09	4.07027e-08			Aldoc|Dlat|Dld|Eno2|Got1|Gpi1|Hk1|Ldha|Ldhb|Mdh1|Mdh2|Pcx|Pdha1|Pdhb|Pdhx|Pfkm|Pfkp|Slc2a1|Slc2a3|Tpi1
WikiPathways	G Protein Signaling Pathways:WP232	27	85	89	31.7647	95.5056	5.82983	5.08478e-07	7.57632e-06			Calm1|Gna13|Gnai1|Gnai2|Gnai3|Gnao1|Gnaq|Gnaz|Gnb1|Gnb2|Gnb5|Gng12|Gng3|Gng4|Gng7|Itpr1|Kras|Pde1b|Ppp3ca|Prkaca|Prkacb|Prkar1a|Prkar2a|Prkar2b|Prkcb|Prkce|Rhoa
WikiPathways	Fatty Acid Beta Oxidation:WP1269	14	32	36	43.75	88.8889	5.67023	4.62801e-06	5.74645e-05			Acadl|Acadm|Acadvl|Acat1|Acsl1|Acsl6|Decr1|Dld|Echs1|Gpd2|Hadh|Hadha|Hadhb|Tpi1
WikiPathways	Alanine and aspartate metabolism:WP240	7	11	12	63.6364	91.6667	5.37077	6.15322e-05	0.000654878			Abat|Aspa|Ass1|Gad1|Gad2|Got1|Pcx
WikiPathways	Fatty Acid Biosynthesis:WP336	10	22	22	45.4545	100	4.94462	7.5266e-05	0.000700914			Acaa2|Acly|Acsl1|Acsl6|Decr1|Echs1|Fasn|Hadh|Mecr|Pcx
WikiPathways	Cytoplasmic Ribosomal Proteins:WP163	12	30	57	40	52.6316	4.84675	6.67116e-05	0.000662669			Rpl18a|Rpl28|Rpl31|Rpl8|Rplp0|Rplp2|Rps11|Rps15a|Rps17|Rps19|Rps25|Rps3
WikiPathways	Myometrial Relaxation and Contraction Pathways:WP385	35	151	161	23.1788	93.7888	4.48933	4.36899e-05	0.000500754			Actb|Actc1|Arrb1|Atp2a2|Calm1|Camk2a|Camk2b|Camk2d|Camk2g|Gja1|Gnaq|Gnb1|Gnb2|Gnb5|Gng12|Gng2|Gng3|Gng4|Gng7|Itpr1|Prkaca|Prkacb|Prkar1a|Prkar2a|Prkar2b|Prkcb|Prkce|Rgs14|Rgs6|Rgs7|Ywhab|Ywhae|Ywhag|Ywhah|Ywhaz
WikiPathways	Mitochondrial LC-Fatty Acid Beta-Oxidation:WP401	7	16	18	43.75	88.8889	4.00063	0.00126114	0.00816999			Acadl|Acadm|Acadvl|Acsl1|Hadh|Hadha|Scp2
WikiPathways	Glycogen Metabolism:WP317	11	33	33	33.3333	100	3.88804	0.000856083	0.00601719			Calm1|Gsk3a|Gsk3b|Pgm2|Ppp2cb|Ppp2r1a|Ppp2r2a|Ppp2r4|Ppp2r5e|Pygb|Ugp2
WikiPathways	Regulation of Actin Cytoskeleton:WP523	31	144	150	21.5278	96	3.7505	0.000507581	0.00398051			Actb|Actn1|Arpc5|Baiap2|Cdc42|Cfl1|Cfl2|Cyfip2|Ezr|Git1|Gna13|Gng12|Gsn|Kras|Map2k1|Mapk1|Mras|Msn|Myh10|Nckap1|Pak1|Pfn1|Pip4k2b|Pip5k1c|Rac1|Rhoa|Rock2|Rras2|Tmsb4x|Vcl|Wasf1
WikiPathways	Hypothetical Network for Drug Addiction:WP1246	10	30	31	33.3333	96.7742	3.70556	0.00147024	0.00912771			Camk2b|Camk4|Gria2|Gria3|Grin1|Map2k1|Mapk1|Ppa1|Prkaca|Prkce
WikiPathways	IL-3 Signaling Pathway:WP373	20	95	104	21.0526	91.3462	2.87918	0.008493	0.0451949			Cdc42|Crkl|Dnm1|Grb2|Gsk3a|Gsk3b|Kras|Map2k1|Mapk1|Mras|Pak1|Prkaca|Prkcb|Rac1|Rap1a|Slc2a1|Src|Vcl|Ywhab|Ywhaz
WikiPathways	Translation Factors:WP307	11	43	56	25.5814	76.7857	2.85284	0.0132481	0.0598173			Eef1a1|Eef1a2|Eef1b2|Eef2|Eif1|Eif2s3x|Eif3i|Eif4a2|Eif4b|Eif4h|Pabpc1
WikiPathways	Diurnally regulated genes with circadian orthologs:WP1268	11	43	48	25.5814	89.5833	2.85284	0.0132481	0.0598173			Dnaja1|Erc2|Gstm5|Hspa8|Nckap1|Ppp2cb|Psma4|Pura|Tubb3|Ugp2|Vapa
WikiPathways	G13 Signaling Pathway:WP298	9	39	40	23.0769	97.5	2.22599	0.03986	0.143923			Calm1|Cdc42|Cfl1|Cfl2|Gna13|Pfn1|Rac1|Rhoa|Rock2
WikiPathways	Wnt Signaling Pathway NetPath:WP539	19	103	115	18.4466	89.5652	2.16631	0.0413134	0.143923			Arrb1|Camk2a|Camk2b|Camk2d|Camk2g|Csnk2b|Ctbp1|Ctnnb1|Dlg1|Dlg2|Dlg4|Gsk3b|Mapk1|Pin1|Prkcb|Rac1|Rhoa|Ruvbl1|Skp1a
WikiPathways	EGFR1 Signaling Pathway:WP572	29	173	185	16.763	93.5135	2.12948	0.0388974	0.143923			Abi1|Ap2a1|Camk2a|Cdc42|Crkl|Dnm1|Eef1a1|Epn1|Git1|Gja1|Grb2|Kras|Map2k1|Mapk1|Ndufa13|Pak1|Pitpna|Plec|Prkar1a|Prkcb|Rab5a|Rac1|Sh3bgrl|Sh3gl2|Sh3gl3|Snca|Src|Stxbp1|Ywhab
WikiPathways	Alpha6-Beta4 Integrin Signaling Pathway:WP488	13	65	73	20	89.0411	2.10508	0.048434	0.153546			Grb2|Lamb2|Lamc1|Pak1|Plec|Rac1|Rhoa|Src|Vim|Ywhab|Ywhae|Ywhah|Ywhaz
