# Supplementary material for: Quantitative proteomics of acutely-isolated mouse microglia identifies novel immune Alzheimer’s disease-related proteins
Source: Mol Neurodegener. 2018 Jun 28;13:34. doi: 10.1186/s13024-018-0266-4 (PMC6025801; doi:10.1186/s13024-018-0266-4)
Supplement: Supplementary file 4 — Table S3. GO Elite analysis of differentially expressed proteins in WT, LPS-treated WT and 5xFAD mouse microglia. (XLSX 20 kb) [file 13024_2018_266_MOESM4_ESM.xlsx]

## Sheet: Sheet1
Table S3. GO Elite analysis of differentially expressed proteins in WT, LPS-treated WT and 5xFAD mouse microglia
List	Ontology Type	Ontology Name(Ontology-ID)	Number Changed	Number Measured	Number in Ontology	Percent Changed	Percent Present	Z Score	FisherExactP	AdjustedP	redundant with terms	inverse redundant	Gene symbols
5xFAD_Down_p0.05	biological_process	regulation of ion transmembrane transport(GO:0034765)	9	75	211	12	35.545	4.53898	0.000397265	0.706496			Grin1|Grin2a|Plcg1|Scn1a|Scn1b|Scn2b|Scn3a|Sestd1|Stim2
5xFAD_Down_p0.05	molecular_function	cation channel activity(GO:0005261)	8	65	266	12.3077	24.4361	4.36513	0.000710197	0.798919		regulation of membrane potential	Grin1|Grin2a|Pex5l|Scn1a|Scn1b|Scn2b|Scn3a|Trpv2
5xFAD_Down_p0.05	biological_process	regulation of neuronal synaptic plasticity(GO:0048168)	5	31	48	16.129	64.5833	4.241	0.00221314	1	response to abiotic stimulus		Grin1|Grin2a|Kit|Nf1|Vgf
5xFAD_Down_p0.05	cellular_component	nuclear envelope(GO:0005635)	6	46	109	13.0435	42.2018	3.95427	0.00248765	1			Kpnb1|Lbr|Nup155|Nup37|Pafah1b1|Rtn4
5xFAD_Down_p0.05	molecular_function	gated channel activity(GO:0022836)	8	84	296	9.52381	28.3784	3.47722	0.00378201	1		regulation of membrane potential	Gabra3|Grin1|Grin2a|Pex5l|Scn1a|Scn1b|Scn2b|Scn3a
5xFAD_Down_p0.05	biological_process	microtubule-based movement(GO:0007018)	5	42	113	11.9048	37.1681	3.34565	0.00848052	1			Bicd1|Kif5b|Pafah1b1|Tuba1c|Tuba8
5xFAD_Down_p0.05	cellular_component	neuron projection(GO:0043005)	17	263	501	6.46388	52.495	3.32097	0.00253775	1		regulation of membrane potential	Abi2|Cadm2|Caprin1|Dbnl|Grin1|Grin2a|Kif5b|Nf1|Pafah1b1|Pex5l|Plcg1|Pvrl1|Rtn4|Scn1a|Scn3a|Srcin1|Vgf
5xFAD_Down_p0.05	biological_process	learning or memory(GO:0007611)	6	59	141	10.1695	41.844	3.19457	0.00866983	1			Abi2|Grin1|Grin2a|Kit|Nf1|Pafah1b1
5xFAD_Down_p0.05	biological_process	regulation of membrane potential(GO:0042391)	5	45	124	11.1111	36.2903	3.15357	0.0113273	1	cation channel activity|gated channel activity|neuron projection		Grin1|Grin2a|Pex5l|Scn1a|Scn3a
5xFAD_Down_p0.05	molecular_function	small GTPase regulator activity(GO:0005083)	9	112	273	8.03571	41.0256	3.10243	0.00673824	1			Arhgef12|Bicd1|Dnaja3|Nf1|Pex5l|Plekhg1|Rab3gap1|Rasgef1a|Tbc1d9b
5xFAD_Down_p0.05	biological_process	locomotion(GO:0040011)	11	151	592	7.28477	25.5068	3.07491	0.00592688	1			Abi2|Aimp1|Grin2a|Kit|L1cam|Lama5|Lamc1|Pafah1b1|Pvrl1|Rasgef1a|Rtn4
5xFAD_Down_p0.05	biological_process	cellular component movement(GO:0006928)	9	118	444	7.62712	26.5766	2.92529	0.0094085	1			Abi2|Aimp1|Cd9|Kit|Lama5|Lamc1|Pafah1b1|Rasgef1a|Rtn4
5xFAD_Down_p0.05	biological_process	positive regulation of cell differentiation(GO:0045597)	7	85	392	8.23529	21.6837	2.80089	0.0144364	1			Acin1|Caprin1|Kit|Map2k6|Pafah1b1|Por|Rtn4
5xFAD_Down_p0.05	biological_process	response to abiotic stimulus(GO:0009628)	9	123	485	7.31707	25.3608	2.78574	0.0121915	1		regulation of neuronal synaptic plasticity	Cd9|Dnaja3|Grin1|Grin2a|Kit|Nf1|Plcg1|Trpv2|Vgf
5xFAD_Down_p0.05	biological_process	negative regulation of cell proliferation(GO:0008285)	6	68	364	8.82353	18.6813	2.78359	0.0168698	1			Aimp1|Cd9|Dnaja3|Ifitm3|Ndrg2|Nf1
5xFAD_Down_p0.05	biological_process	calcium ion transport(GO:0006816)	5	52	148	9.61538	35.1351	2.76273	0.0203538	1			Grin1|Grin2a|Plcg1|Stim2|Trpv2
5xFAD_Down_p0.05	biological_process	cell-cell signaling(GO:0007267)	7	87	254	8.04598	34.252	2.73071	0.016258	1			Aimp1|Camk4|Gabra3|Gjc3|Grin1|Grin2a|Pafah1b1
5xFAD_Down_p0.05	biological_process	organ morphogenesis(GO:0009887)	5	57	399	8.77193	14.2857	2.52198	0.029083	1			Eif4a1|Lama5|Nf1|Pafah1b1|Pvrl1
5xFAD_Down_p0.05	cellular_component	ion channel complex(GO:0034702)	5	58	191	8.62069	30.3665	2.47697	0.0310736	1			Gabra3|Pex5l|Scn1a|Scn3a|Sestd1
5xFAD_Down_p0.05	biological_process	regulation of multicellular organismal development(GO:2000026)	12	201	868	5.97015	23.1567	2.46052	0.0313044	1		regulation of anatomical structure morphogenesis|regulation of cell motility	Acin1|Caprin1|Grin1|Kit|Lama5|Nf1|Pafah1b1|Plcg1|Por|Pvrl1|Rtn4|Srcin1
5xFAD_Down_p0.05	biological_process	regulation of anatomical structure morphogenesis(GO:0022603)	8	119	411	6.72269	28.9538	2.35615	0.0280932	1	regulation of multicellular organismal development		Caprin1|Grin1|Nf1|Pafah1b1|Plcg1|Por|Rtn4|Srcin1
5xFAD_Down_p0.05	biological_process	regulation of cell motility(GO:2000145)	6	81	288	7.40741	28.125	2.29551	0.0363744	1	regulation of multicellular organismal development		Kit|Lama5|Nf1|Plcg1|Rtn4|Srcin1
5xFAD_Down_p0.05	biological_process	nervous system development(GO:0007399)	6	85	277	7.05882	30.6859	2.16409	0.0444634	1			Dbn1|L1cam|Ndrg2|Pafah1b1|Rtn4|Scn2b
5xFAD_Down_p0.05	biological_process	cell differentiation(GO:0030154)	13	242	1267	5.3719	19.1002	2.15704	0.0496746	1			Acin1|Caprin1|Dbn1|Diap2|Dnaja3|Grin2a|Ildr2|Kit|L1cam|Ndrg2|Nf1|Pafah1b1|Rtn4
5xFAD_Down_p0.05	biological_process	cellular component assembly at cellular level(GO:0071844)	12	219	649	5.47945	33.7442	2.14054	0.0414851	1			Bicd1|Cd9|Dbnl|Diap2|Hist2h2be|Lama5|Lamc1|Lima1|Pafah1b1|Pde4d|Tuba1c|Tuba8
5xFAD_UP_p0.05	cellular_component	extracellular region(GO:0005576)	11	201	1701	5.47264	11.8166	4.40598	0.000331302	1			Apoe|App|Clu|Glipr2|Gpc1|Htra1|Lrch3|Npy|Pnoc|Ptgds|Ptn
5xFAD_UP_p0.05	cellular_component	extracellular region part(GO:0044421)	9	188	1068	4.78723	17.603	3.49359	0.00310217	1			Alad|Apoe|Clu|Ctsd|Gpc1|Htra1|Npy|Ptgds|Ptn
5xFAD_UP_p0.05	biological_process	posttranscriptional regulation of gene expression(GO:0010608)	5	78	260	6.41026	30	3.35836	0.0084077	1			App|Eif2b2|Impact|Isoc2a|Ppap2b
5xFAD_UP_p0.05	biological_process	behavior(GO:0007610)	7	137	395	5.10949	34.6835	3.26425	0.00645998	1			Adcy5|App|Cntnap2|Hexb|Npy|Ptgds|Ptn
5xFAD_UP_p0.05	molecular_function	carbohydrate binding(GO:0030246)	5	83	408	6.0241	20.3431	3.18627	0.0108654	1			Apoe|App|Hexb|Ptn|Ugp2
5xFAD_UP_p0.05	biological_process	regulation of phosphorylation(GO:0042325)	8	177	639	4.51977	27.6995	3.09741	0.00751438	1			Adcy5|Ak5|Apoe|App|Dlg1|Ikbkg|Impact|Ppap2b
5xFAD_UP_p0.05	biological_process	system process(GO:0003008)	8	189	1852	4.2328	10.2052	2.88699	0.0109993	1			Adcy5|Apoe|App|Aqp4|Dlg1|Hexb|Npy|Ptn
5xFAD_UP_p0.05	biological_process	chemical homeostasis(GO:0048878)	6	143	564	4.1958	25.3546	2.45977	0.0281238	1			Apoe|App|Aqp4|Ckb|Dlg1|Hexb
5xFAD_UP_p0.05	biological_process	positive regulation of apoptosis(GO:0043065)	5	113	486	4.42478	23.251	2.37242	0.0362183	1			Apoe|App|Diablo|Nudt2|Ppp3cc
5xFAD_UP_p0.05	molecular_function	GTP binding(GO:0005525)	6	160	386	3.75	41.4508	2.15379	0.0450827	1			Adss|Drg2|Eif2b2|Nudt2|Rab2b|Sept4
LPSDown_p0.01	biological_process	regulation of Rab GTPase activity(GO:0032313)	5	12	43	41.6667	27.907	3.42564	0.00619669	1	Rab GTPase activator activity	Rab GTPase activator activity	Tbc1d10a|Tbc1d15|Tbc1d20|Tbc1d24|Tbc1d9b
LPSDown_p0.01	molecular_function	Rab GTPase activator activity(GO:0005097)	5	12	43	41.6667	27.907	3.42564	0.00619669	1	regulation of Rab GTPase activity	regulation of Rab GTPase activity	Tbc1d10a|Tbc1d15|Tbc1d20|Tbc1d24|Tbc1d9b
LPSDown_p0.01	biological_process	peptidyl-serine phosphorylation(GO:0018105)	6	18	52	33.3333	34.6154	3.06169	0.00955538	1	protein kinase activity		Brsk1|Brsk2|Camk2b|Gsk3b|Lmtk2|Stk4
LPSDown_p0.01	biological_process	cell cycle process(GO:0022402)	25	136	557	18.3824	24.4165	2.85268	0.00728202	1			Ak1|Anp32b|Apc|Arhgef2|Brsk1|Camk2b|Camk2d|Camk2g|Cdkn1b|Cit|Clasp2|Fsd1|Gigyf2|Gsk3b|Htt|Macf1|Psma4|Psmb4|Psmb5|Psmc1|Psmc5|Psmd2|Psmd4|Psmd5|Ruvbl1
LPSDown_p0.01	molecular_function	lipase activity(GO:0016298)	6	20	84	30	23.8095	2.74856	0.0165313	1			Dagla|Gpld1|Napepld|Plcg1|Plcl2|Pld2
LPSDown_p0.01	biological_process	protein autophosphorylation(GO:0046777)	9	37	104	24.3243	35.5769	2.63365	0.0153046	1	protein kinase activity		Cad|Camk2b|Camk2d|Camk2g|Insr|Kit|Lmtk2|Ntrk2|Stk4
LPSDown_p0.01	biological_process	regulation of dendrite morphogenesis(GO:0048814)	6	21	34	28.5714	61.7647	2.60616	0.0210752	1			Cit|Grin1|Gsk3b|Kndc1|Sipa1l1|Syne1
LPSDown_p0.01	biological_process	regulation of microtubule polymerization or depolymerization(GO:0031110)	6	21	39	28.5714	53.8462	2.60616	0.0210752	1			Apc|Arhgef2|Cdkn1b|Clasp2|Clip1|Tbcd
LPSDown_p0.01	biological_process	chloride transport(GO:0006821)	6	21	86	28.5714	24.4186	2.60616	0.0210752	1			Clic4|Gabra1|Gabra4|Pcyox1|Slc12a6|Ttyh3
LPSDown_p0.01	biological_process	regulation of carbohydrate biosynthetic process(GO:0043255)	5	17	48	29.4118	35.4167	2.45504	0.0306252	1			Akt2|Arpp19|Insr|Plek|Sorbs1
LPSDown_p0.01	molecular_function	cysteine-type endopeptidase activity(GO:0004197)	5	17	65	29.4118	26.1538	2.45504	0.0306252	1			Capn2|Ctss|Pycard|Tinagl1|Usp33
LPSDown_p0.01	biological_process	negative regulation of ligase activity(GO:0051352)	9	39	72	23.0769	54.1667	2.45336	0.0322913	1			Bag5|Psma4|Psmb4|Psmb5|Psmc1|Psmc5|Psmd2|Psmd4|Psmd5
LPSDown_p0.01	molecular_function	protein kinase activity(GO:0004672)	27	162	634	16.6667	25.5521	2.4084	0.0201743	1		peptidyl-serine phosphorylation|protein autophosphorylation	Aak1|Adck1|Akt2|Bckdk|Bmpr2|Brsk1|Brsk2|Cad|Camk2b|Camk2d|Camk2g|Cit|Ephb2|Gsk3b|Insr|Kit|Kndc1|Ksr1|Lmtk2|Mast1|Nrbp2|Ntrk2|Pak6|Pik3c3|Raf1|Snrk|Stk4
LPSDown_p0.01	cellular_component	late endosome(GO:0005770)	7	28	85	25	32.9412	2.40347	0.0269603	1			AI314180|Htt|Nbr1|Rufy1|Slc30a3|Sorl1|Vps4b
LPSDown_p0.01	biological_process	transmembrane receptor protein tyrosine kinase signaling pathway(GO:0007169)	11	52	221	21.1538	23.5294	2.38975	0.0242082	1			Akt2|Bmpr2|Ephb2|Gigyf2|Insr|Kit|Lmtk2|Ntrk2|Raf1|Sorbs1|Sos1
LPSDown_p0.01	biological_process	regulation of G-protein coupled receptor protein signaling pathway(GO:0008277)	5	18	55	27.7778	32.7273	2.30357	0.0387289	1			Cntn2|Git1|Pde4d|Plek|Usp33
LPSDown_p0.01	biological_process	acetyl-CoA metabolic process(GO:0006084)	7	29	44	24.1379	65.9091	2.2968	0.0323245	1			Acss2|Fh1|Idh3b|Idh3g|Pdha2|Pdhb|Suclg2
LPSDown_p0.01	cellular_component	integral to plasma membrane(GO:0005887)	14	73	458	19.1781	15.9389	2.29249	0.03405	1			Bmpr2|Cd81|Chrm3|Ephb2|Gabra1|Gpc6|Grin1|Insr|Lrp1|Maea|Ntrk2|Pcdh1|Slc4a4|Stab2
LPSDown_p0.01	molecular_function	Ras guanyl-nucleotide exchange factor activity(GO:0005088)	8	35	90	22.8571	38.8889	2.28099	0.0483134	1			Arhgef2|Dock9|Itsn2|Kndc1|Plekhg1|Prex2|Rasgef1a|Sos1
LPSDown_p0.01	biological_process	transition metal ion transport(GO:0000041)	9	42	111	21.4286	37.8378	2.20229	0.0413435	1			Atp6v0c|Dnm2|Lmtk2|Mmgt1|Sfxn1|Sfxn5|Slc30a3|Slc30a9|Slc39a6
LPSDown_p0.01	cellular_component	cell junction(GO:0030054)	40	268	634	14.9254	42.2713	2.19509	0.0325301	1			Apc|Arhgef2|Brsk1|Bsn|Chrm3|Clic4|Des|Dlgap2|Dnm2|Fh1|Flnb|Gabra1|Gabra4|Git1|Gjc3|Gphn|Gria4|Grin1|Iqgap1|Lima1|Lrrc4b|Pcdh1|Phactr1|Pkp4|Pnn|Rap1b|Scn1a|Sdc4|Shank3|Shisa9|Sipa1l1|Slc30a3|Snap25|Snapin|Sorbs1|Syn2|Tbcd|Tln1|Tns1|Unc13c
LPSDown_p0.01	cellular_component	vacuole(GO:0005773)	13	69	252	18.8406	27.381	2.13681	0.0477156	1			Atp6v0c|Cit|Ctss|Dnpep|Epdr1|Htt|Lrba|Nbr1|Pcyox1|Sphk2|Vamp7|Vps4b|Wipi2
LPSDown_p0.01	cellular_component	endocytic vesicle membrane(GO:0030666)	6	25	38	24	65.7895	2.10919	0.04742	1			Cacng8|Camk2b|Camk2d|Camk2g|Gria4|Vamp7
LPSDown_p0.01	biological_process	establishment or maintenance of cell polarity(GO:0007163)	6	25	50	24	50	2.10919	0.04742	1			Apc|Brsk1|Brsk2|Clasp2|Gsk3b|Macf1
LPSDown_p0.01	WikiPathways	ESC Pluripotency Pathways:WP339	6	25	113	24	22.1239	2.46965	0.0264716	1			Akt2|Apc|Bmpr2|Gsk3b|Raf1|Sos1
LPSDown_p0.01	WikiPathways	Wnt Signaling Pathway NetPath:WP539	8	40	115	20	34.7826	2.27221	0.0475569	1			Apc|Camk2b|Camk2d|Camk2g|Gsk3b|Lrp1|Raf1|Ruvbl1
LPSDown_p0.01	WikiPathways	Integrin-mediated cell adhesion:WP6	9	47	104	19.1489	45.1923	2.26914	0.0374875	1			Akt2|Capn2|Pak6|Raf1|Rap1b|Sorbs1|Sos1|Tln1|Tns1
LPSDown_p0.01	WikiPathways	TCA Cycle:WP434	6	27	32	22.2222	84.375	2.25166	0.037778	1			Fh1|Idh3b|Idh3g|Pdha2|Pdhb|Suclg2
LPS_UP_p0.01	molecular_function	GTP binding(GO:0005525)	12	160	386	7.5	41.4508	3.6489	0.0016073	1		GTP catabolic process|GTPase activity	Eftud2|Ehd4|Gnao1|Hsp90ab1|Rab11b|Rab21|Rab2b|Rab3a|Rheb|Sept4|Sept5|Sept9
LPS_UP_p0.01	biological_process	cellular carbohydrate catabolic process(GO:0044275)	5	45	90	11.1111	50	3.37624	0.00812553	1			Agl|Dhdh|Pgam2|Pycr2|Taldo1
LPS_UP_p0.01	biological_process	GTP catabolic process(GO:0006184)	7	78	141	8.97436	55.3191	3.31366	0.00596731	1	GTP binding|GTPase activity		Eftud2|Ehd4|Gnao1|Rab11b|Rab21|Rab3a|Rheb
LPS_UP_p0.01	cellular_component	soluble fraction(GO:0005625)	12	184	373	6.52174	49.3298	3.10479	0.00515392	1			Adsl|Agl|Ctsb|Dhdh|Hsp90ab1|Pgam2|Pitpnm2|Rab3a|Srr|Taldo1|Thop1|Ywhaz
LPS_UP_p0.01	molecular_function	structural constituent of ribosome(GO:0003735)	7	84	342	8.33333	24.5614	3.08288	0.00891083	1	ribosome	ribosome	Mrpl48|Rpl14|Rpl24|Rps10|Rps2|Rps20|Rps28
LPS_UP_p0.01	biological_process	response to cytokine stimulus(GO:0034097)	5	55	276	9.09091	19.9275	2.82652	0.0185329	1			Adam10|Aif1|Ctsb|Gnao1|Lcn2
LPS_UP_p0.01	molecular_function	GTPase activity(GO:0003924)	8	113	237	7.07965	47.6793	2.77298	0.0136388	1	GTP binding	GTP catabolic process	Eftud2|Ehd4|Gnao1|Rab11b|Rab21|Rab2b|Rab3a|Rheb
LPS_UP_p0.01	molecular_function	protein homodimerization activity(GO:0042803)	10	158	482	6.32911	32.7801	2.71746	0.0128319	1			Adam10|Cisd2|Crym|Lcn2|Pdcd10|S100a13|Sept5|Sh3glb1|Srr|Tpm1
LPS_UP_p0.01	biological_process	dephosphorylation(GO:0016311)	6	77	239	7.79221	32.2176	2.65925	0.0205907	1	phosphatase activity	phosphatase activity	Ephx2|Mdp1|Mtmr12|Pgam2|Pgam5|Phpt1
LPS_UP_p0.01	cellular_component	Golgi membrane(GO:0000139)	7	98	393	7.14286	24.9364	2.6154	0.0197403	1			Copg2|Glipr2|Pdcd10|Rab21|Rab2b|Sh3glb1|Yipf5
LPS_UP_p0.01	cellular_component	ribosome(GO:0005840)	7	100	375	7	26.6667	2.55527	0.0218197	1	structural constituent of ribosome	structural constituent of ribosome	Mrpl48|Rpl14|Rpl24|Rps10|Rps2|Rps20|Rps28
LPS_UP_p0.01	molecular_function	phosphatase activity(GO:0016791)	6	80	257	7.5	31.1284	2.55219	0.0243914	1	dephosphorylation	dephosphorylation	Ephx2|Mdp1|Mtmr12|Pgam2|Pgam5|Phpt1
LPS_UP_p0.01	biological_process	protein folding(GO:0006457)	6	83	177	7.22892	46.8927	2.44992	0.0286374	1			Aars|Cct4|Hsp90ab1|Pfdn4|Ppid|Sh3glb1
LPS_UP_p0.01	cellular_component	cytoplasmic membrane-bounded vesicle(GO:0016023)	13	246	535	5.28455	45.9813	2.40991	0.0257635	1			Adam10|Bin1|Copg2|Cttnbp2|Flot1|Hsp90ab1|Rab11b|Rab3a|Rpn1|Scg2|Sept5|Yipf5|Ywhaz
LPS_UP_p0.01	biological_process	organic acid biosynthetic process(GO:0016053)	5	66	212	7.57576	31.1321	2.35126	0.0373644	1			Lta4h|Mcat|Pycr2|Sh3glb1|Srr
LPS_UP_p0.01	biological_process	alcohol metabolic process(GO:0006066)	8	132	437	6.06061	30.2059	2.28543	0.0316363	1			Crym|Dhdh|Fdxr|Itpka|Mdp1|Pgam2|Pycr2|Taldo1
LPS_UP_p0.01	cellular_component	mitochondrion(GO:0005739)	27	651	1435	4.14747	45.3659	2.24116	0.0362745	1			Adsl|Bphl|Cisd2|Clpb|Clu|Crym|Ctsb|Diablo|Etfb|Fdxr|Gadd45gip1|Gbas|Hsp90ab1|Isoc2a|Mcat|Mcee|Mrpl48|Pdhx|Pgam5|Rab11b|Sars|Sdha|Sept4|Sh3glb1|Slc25a42|Slc8a1|Ywhaz
LPS_UP_p0.01	biological_process	positive regulation of cell proliferation(GO:0008284)	6	92	527	6.52174	17.4573	2.16794	0.0442123	1			Adam10|Aif1|Clu|Pdcd10|S100a13|Scg2
