# Supplementary material for: Quantitative proteomics of acutely-isolated mouse microglia identifies novel immune Alzheimer’s disease-related proteins
Source: Mol Neurodegener. 2018 Jun 28;13:34. doi: 10.1186/s13024-018-0266-4 (PMC6025801; doi:10.1186/s13024-018-0266-4)
Supplement: Supplementary file 5 — Table S4. Pathway analysis of proteins differentially increased in 5xFAD (vs. WT) microglia. (XLSX 18 kb) [file 13024_2018_266_MOESM5_ESM.xlsx]

## Sheet: Sheet1
Pathway analysis: Proteins increased in 5xFAD (vs. WT) microglia								Transcriptional factors: Proteins increased in 5xFAD (vs. WT) microglia, FDR threshold <0.2
Rank	Maps	Total	p-value	FDR	In Data	Network Objects from Active Data		Object	Actual	n	R	N	Expected	Ratio	p-value	z-score
1	Aberrant lipid trafficking and metabolism in age-related macular degeneration pathogenesis	60	6.87222e-08	1.49127e-05	6	APP-C99, Amyloid beta 42, APOE, Clusterin, APP, Cathepsin D		PUR-alpha	2	76	23	23101	0.07567	26.43	0.002584	7.01
2	Regulation of lipid metabolism_Stimulation of Arachidonic acid production by ACM receptors	72	0.000131449	0.0142623	4	LPP3, APP		AP-2B	2	76	24	23101	0.07896	25.33	0.002813	6.851
3	dATP/dITP metabolism	94	0.00036787	0.0266092	4	ITPA, AK5, ADSS, ADSSL1		AP-2A	5	76	281	23101	0.9245	5.409	0.002349	4.272
4	ATP metabolism	104	0.000540386	0.0293159	4	ITPA, AK5, AP4A, Adenylate cyclase type V		p53	11	76	1283	23101	4.221	2.606	0.00307	3.401
5	ATP/ITP metabolism	123	0.00101532	0.0440651	4	ITPA, AK5, ADSS, ADSSL1
6	Role of ZNF202 in regulation of expression of genes involved in atherosclerosis	21	0.00262669	0.082156	2	HDL proteins, APOE
7	Nociception_Nociceptin receptor signaling	76	0.00265019	0.082156	3	Adenylate cyclase, Nociceptin, Prepronociceptin
Pathway analysis: Proteins decreased in 5xFAD (vs. WT) microglia								Transcriptional factors: Proteins decreased in 5xFAD (vs. WT) microglia, FDR threshold <0.2
Rank	Maps	Total	p-value	FDR	In Data	Network Objects from Active Data		Object	Actual	n	R	N	Expected	Ratio	p-value	z-score
1	Immune response_IL-4 signaling pathway	94	8.67216e-05	0.0211601	5	PDE4, PLC-gamma, MEK6(MAP2K6), Tubulin alpha, PLC-gamma 1		DEC1 (Stra13)	4	127	73	23101	0.4013	9.967	0.0007073	5.705
2	Development_EPO-induced MAPK pathway	45	0.00132111	0.104425	3	PLC-gamma, c-Kit, PLC-gamma 1		c-Myc	25	127	2569	23101	14.12	1.77	0.003184	3.078
3	Neurogenesis_NGF/ TrkA MAPK-mediated signaling	105	0.00163388	0.104425	4	VGF, MEK6(MAP2K6), DNAJA3 (TID1), PLC-gamma 1
4	Immune response_Function of MEF2 in T lymphocytes	51	0.00189968	0.104425	3	MEK6(MAP2K6), PLC-gamma 1, CaMK IV
5	Immune response_Fc epsilon RI pathway	56	0.00248606	0.104425	3	PLC-gamma, MEK6(MAP2K6), PLC-gamma 1
6	DeltaF508-CFTR traffic / ER-to-Golgi in CF	17	0.0029958	0.104425	2	SAR1, SAR1A
7	wtCFTR traffic / ER-to-Golgi (normal)	17	0.0029958	0.104425	2	SAR1, SAR1A
